# Supplementary material for: Offspring fertility and grandchild survival enhanced by maternal grandmothers in a pre-industrial human society
Source: Sci Rep. 2021 Feb 11;11:3652. doi: 10.1038/s41598-021-83353-3 (PMC7878921; doi:10.1038/s41598-021-83353-3)
Supplement: Supplementary file 1 — Supplementary Information 1. [file 41598_2021_83353_MOESM1_ESM.csv]

mumid	mgmid	survstatus	GMtype	age	twin	chsoclass	sex	mstatus	parishArea	bcohort	mumid2	mgmid2	survstatus2	GMtype2	mstatus2	age2	bcohort2	mumid3	mgmid3	survstatus3	GMtype3	age3	mstatus3	bcohort3	livesibnum3	mumid4	mgmid4	survstatus4	GM4	age4	twin4	chsoclass4	sex4	mstatus4	bcohort4	mumid5	mgmid5	survstatus5	GM5	age5	mstatus5	bcohort5	mumid6	mgmid6	survstatus6	GM6	age6	mstatus6	bcohort6
b67b2818	51db3183	1	none	0	1	landless	1	alv	inl	1871-1880	9ec652aa	18f1851b	1	MGM	alv	2	1871-1880	90f0c4e0	9d3715aa	1	both	10	alv	1781-1790	1	444b2c75	249ee389	1	MGM	1	1	landed	1	alv	1861-1870	6c7f401c	d3a0fe3a	1	none	3	alv	1861-1870	1c717aff	c473e5a5	1	none	6	ded	1871-1880
296108c1	4042b8d3	1	both	1	1	landed	2	alv	arch	1811-1820	9aec8b57	a10302f1	1	PGM	alv	4	1861-1870	a40c2888	db59b323	1	PGM	5	alv	1811-1820	1	03b33076	ab164b39	1	both	0	1	landless	2	alv	1841-1850	7cc8754f	5193bdb8	1	none	4	alv	1881-1890	ec3068dd	a78bf626	1	none	6	alv	1881-1890
e8b37568	1678f81e	1	PGM	1	1	landed	2	alv	inl	1871-1880	e5ee34ab	c4e0f013	1	none	alv	2	1881-1890	418fbc4e	4ad57e22	1	PGM	9	alv	1831-1840	2	9922496c	2d239340	1	PGM	1	1	landed	1	alv	1791-1800	a2c50657	73d42efe	1	none	2	alv	1881-1890	0334cd88	3b532095	1	both	6	alv	1881-1890
4d14cedd	6df918b3	1	MGM	0	1	landed	1	alv	inl	1841-1850	044b85ca	4838215e	1	none	alv	3	1861-1870	85ea750c	52e0dbb1	1	none	7	alv	1861-1870	3	5060ad02	68453d44	1	both	1	1	landless	2	alv	1861-1870	a2c50657	73d42efe	1	MGM.P	2	alv	1871-1880	7fee10a4	f6c2b70a	1	MGM.P	9	alv	1851-1860
73d97411	32691f9a	1	MGM	0	1	landed	1	alv	inl	1871-1880	2775596b	16d2da71	1	PGM	alv	4	1871-1880	407cb40d	27b1921f	1	none	10	alv	1861-1870	4	236b434b	9a354148	1	both	0	1	landless	1	alv	1851-1860	5de79982	0a49e12c	1	PGM	4	alv	1841-1850	b2a82fb0	93569feb	1	MGM	7	ded	1871-1880
4bcb580d	82ab2a3b	1	both	1	1	landed	1	alv	pul	1861-1870	6b28fd62	4e3026e7	1	both	alv	2	1881-1890	6b5c14e7	7808fe59	1	none	13	alv	1881-1890	1	b2b0acab	50f9d793	1	none	1	1	landless	1	alv	1861-1870	064bc20d	0f33a93a	1	none	3	alv	1771-1780	46dcf1e6	3db8b677	1	none	7	alv	1821-1830
131b11d9	493d3570	1	none	0	1	landless	1	alv	arch	1851-1860	e326f611	699c3a1e	1	both	alv	4	1871-1880	cfd165ac	5c58cf72	1	none	8	ded	1831-1840	0	6aeca973	31052835	1	none	1	1	landed	2	alv	1871-1880	02bdc34a	7f14eb06	1	MGM.P	3	alv	1851-1860	d6da3215	53dd8b1d	1	both	14	alv	1841-1850
5603d9f0	4b46d98d	1	both	0	1	landless	1	alv	inl	1881-1890	a6e948c5	d5938c2d	1	PGM	alv	3	1841-1850	f972dca4	0a0793b2	1	MGM	5	ded	1841-1850	3	75956c9c	0e731be6	1	MGM	1	1	landed	1	alv	1871-1880	2184f280	4241bb36	1	MGM.P	2	alv	1821-1830	ef9c3def	4a512c39	1	MGM	5	alv	1871-1880
95d71765	f703a1a3	1	none	0	1	landless	1	alv	pul	1881-1890	cd19ac0e	bb9d7915	1	both	alv	2	1841-1850	12e2d520	8f099635	1	both	10	ded	1771-1780	2	75ae11d1	abc48662	1	none	0	1	landless	1	alv	1871-1880	a1ec10ba	b94c1b28	1	MGM	4	alv	1811-1820	f77c45c8	09bf0d36	1	both	5	ded	1841-1850
858ab07f	aafb9766	1	MGM	0	1	landless	1	alv	inl	1831-1840	6d5668c5	af4ab4c3	1	MGM	alv	2	1851-1860	ea176c8a	8f41826c	1	none	14	ded	1871-1880	5	b22b9f5c	5ad86e31	1	both	1	1	landed	2	alv	1861-1870	60b19ae6	dffb4a6e	1	both	2	alv	1851-1860	afb2cd2f	dffe5761	1	PGM.M	14	alv	1881-1890
f772f23b	2789c52d	1	MGM	1	1	landed	1	alv	inl	1851-1860	43bafe57	e4eb7de7	1	MGM	alv	3	1841-1850	3324f500	f8b43dab	1	none	6	ded	1881-1890	1	9fc1ad1f	72633615	1	none	0	1	landless	1	alv	1871-1880	0428812e	2083d3ac	1	none	4	alv	1831-1840	f1ac6189	2e9f6896	1	none	14	alv	1881-1890
c1644b63	077e9fdb	1	MGM	1	1	landless	1	alv	inl	1871-1880	7ba1329b	43e671ae	1	PGM	alv	3	1851-1860	c3f71b24	d510c15d	1	none	13	alv	1801-1810	0	30aceafc	34f00344	1	none	0	1	landless	1	alv	1881-1890	d4b3842a	21587ea2	1	both	3	alv	1881-1890	6c2b14b3	1f44e6bd	1	PGM	8	alv	1881-1890
b00d7385	9c98aa4d	1	both	0	1	landless	2	alv	pul	1841-1850	af7fbe57	20883ec8	1	MGM	alv	4	1851-1860	40f68f83	d35aaaf7	1	none	10	alv	1851-1860	5	a92fd896	ed1158e7	1	both	0	1	landless	2	alv	1881-1890	98a56f23	3f0643e3	1	both	3	alv	1871-1880	9351598b	44930f4f	1	none	12	alv	1841-1850
3aefda85	237c453e	0	both	0	1	landed	2	alv	inl	1851-1860	c2af1eee	f69fc638	0	both	alv	3	1851-1860	52dcf88a	dc2a203d	1	none	6	alv	1851-1860	3	99bff1b8	4d7ca527	1	both	1	1	landed	2	alv	1871-1880	fd3ea124	414495a0	1	both	4	alv	1831-1840	02d13548	3554b505	1	PGM.M	7	alv	1771-1780
010b464b	3e1e8dd3	1	both	1	1	landless	2	alv	arch	1861-1870	b8c6abaf	8055e1d6	1	MGM	alv	2	1801-1810	9a259133	82d5d71f	1	PGM	5	alv	1811-1820	3	adfd37c3	2276c7bb	1	none	0	1	landless	2	alv	1881-1890	0ef5f8bc	911b1e42	1	MGM	4	alv	1841-1850	ee4977a2	a2eacdc5	1	none	5	alv	1821-1830
356dde57	6e5949c3	1	PGM	0	1	landed	2	alv	pul	1871-1880	109d64d7	179ac16d	1	MGM	alv	2	1831-1840	035c220c	a8d39603	1	PGM	14	alv	1871-1880	3	b835136f	2f9db393	1	none	0	1	landed	2	alv	1871-1880	231fcaf4	71703c45	1	both	3	alv	1841-1850	cd4ecf0b	e8624ffe	1	MGM	10	alv	1841-1850
b637829f	50fdeae6	1	none	0	1	landless	1	alv	inl	1881-1890	494f6fd3	c5f366c3	1	MGM	alv	4	1861-1870	c6af60f7	ce2d97c3	1	none	14	ded	1741-1750	2	f7ce1d99	f1801407	1	both	1	1	landless	1	alv	1871-1880	807168be	8af3dc31	1	none	2	alv	1841-1850	b34d9cc0	b5b097c1	1	both	10	alv	1841-1850
d6a858fd	53767d79	1	MGM	0	1	landless	1	alv	pul	1881-1890	0d1c6561	5893f9f1	1	PGM	alv	2	1881-1890	28fc3d2b	12ec6eeb	1	none	15	ded	1811-1820	0	a560698d	5fc952a2	1	none	1	1	landless	2	alv	1841-1850	febe5dd3	439945c8	1	PGM.M	4	alv	1841-1850	1ec84701	1cef285a	1	PGM	6	alv	1881-1890
2835339f	bb1d6d76	1	PGM	1	1	landless	1	alv	inl	1881-1890	bf622e34	f00415d4	1	none	alv	2	1881-1890	9bba17c2	113de090	1	MGM	5	ded	1781-1790	2	72b11a92	4e5c5280	1	PGM.M	1	1	landed	1	alv	1851-1860	909fe8a5	a4871b37	1	PGM	2	alv	1871-1880	a6ec7e18	5785152a	1	both	13	alv	1871-1880
4a74c8b1	9ecb1c3b	1	both	1	1	landless	2	alv	inl	1861-1870	259120f3	ae4f3742	1	both	alv	2	1881-1890	3868a442	7314618a	1	none	11	ded	1841-1850	2	abb74ba9	b10b4c5b	1	MGM.P	1	1	landed	1	alv	1841-1850	e1f47295	50bbd37c	1	MGM	2	alv	1851-1860	0405765e	c7e2f0d3	1	MGM	10	ded	1841-1850
e06e76a6	02d1256d	1	both	1	1	landed	2	alv	inl	1841-1850	cd70ff86	0984da05	1	both	alv	4	1841-1850	d8190c19	0632ddf0	1	none	12	ded	1841-1850	1	bae794a9	12e008b0	1	both	1	1	landed	2	alv	1851-1860	a7f210df	f5466025	1	MGM.P	2	alv	1871-1880	2b6cc759	9e07dcf3	1	none	14	alv	1861-1870
5468e79b	e6da0d25	1	both	0	1	landed	2	alv	inl	1871-1880	8986b371	2747feae	1	MGM	alv	3	1871-1880	68be59b8	0006fd01	1	PGM	9	ded	1881-1890	3	20c89418	5effe998	0	MGM.P	1	1	landed	1	alv	1861-1870	7e0cbc56	42e60ef7	1	MGM	4	alv	1881-1890	ae2abe2b	e19e2231	1	MGM.P	5	alv	1861-1870
556482eb	857993fd	1	none	0	1	landless	1	alv	pul	1881-1890	69d65ed8	543ce464	1	PGM	alv	3	1881-1890	56d7af53	ebe383f4	1	MGM	8	alv	1791-1800	3	7e0f41c3	52660179	0	PGM	0	1	landless	1	alv	1861-1870	e036c2d5	29c4615d	1	PGM	2	alv	1781-1790	0bf2ffbf	1129f67c	1	none	14	alv	1861-1870
7b0c48d0	f84cfe90	1	both	0	1	landless	1	alv	inl	1851-1860	971dc3a7	d9751565	1	none	alv	4	1871-1880	ec7034cb	6a2cd9ee	1	both	10	alv	1851-1860	3	245e1501	9eed4f1d	1	both	1	2	landless	1	alv	1881-1890	ad9e3a39	85f10bcc	1	none	2	alv	1861-1870	36828cc8	c2b70206	1	PGM	15	alv	1821-1830
3d7083c5	d07bea92	1	both	0	1	landed	2	alv	arch	1781-1790	44a5afc0	44642c6b	1	none	alv	2	1851-1860	f698a428	0a0793b2	1	none	8	ded	1861-1870	1	e8050703	7707521e	1	none	0	1	landless	1	alv	1821-1830	4e4a5b0d	d4e073a0	1	none	4	alv	1871-1880	243957af	5de21c57	1	none	11	alv	1871-1880
5ec42f20	409fbaf2	1	both	0	1	landless	1	alv	inl	1791-1800	d70fdc88	8f55e2d8	1	MGM	alv	3	1831-1840	550a31cd	a3a5a9f6	1	PGM	15	ded	1861-1870	2	b7f9073b	7d2c46b2	1	MGM	0	1	landed	2	alv	1821-1830	aa83f35f	e8e1d534	1	both	2	alv	1801-1810	7d6e0578	dce0d77a	1	PGM	7	alv	1881-1890
239001a9	6e46b5fd	1	PGM	0	1	landed	2	alv	inl	1871-1880	c9d4f29c	33294767	1	PGM	alv	4	1811-1820	7cee7b63	d2317a5a	1	both	6	ded	1871-1880	0	2262dab8	c0726dc0	1	none	1	1	landed	2	alv	1871-1880	6c670787	2e66a961	1	MGM	2	alv	1871-1880	d852e00d	b817a85a	1	none	5	alv	1871-1880
af91b3af	56295de2	1	MGM	0	1	landed	1	alv	arch	1861-1870	7419d92e	6be51cca	1	PGM	alv	2	1881-1890	395f4878	cc5a250d	1	MGM	12	ded	1871-1880	3	7963bb56	9e9073a3	1	MGM	0	1	landless	1	alv	1871-1880	f6ccaf93	eecbd942	1	none	3	alv	1881-1890	86b66b82	c5e129bb	1	none	13	alv	1871-1880
60967ad3	5f75405b	1	PGM	0	1	landed	1	alv	arch	1881-1890	9a161b03	087122a0	1	PGM	alv	4	1881-1890	e70991c0	65a21395	1	MGM	13	ded	1841-1850	2	d2d7e77b	d0eecdc1	1	both	0	1	landed	1	alv	1881-1890	f1f454d9	fbc3c853	1	both	3	alv	1861-1870	87cbadbc	cf1bffb9	1	PGM	8	ded	1841-1850
8882b2f9	334a6147	1	both	1	1	landless	1	alv	inl	1881-1890	59118dec	0ce33216	1	PGM	alv	4	1811-1820	5e20a716	537455c3	1	MGM	10	ded	1881-1890	2	cbcd5c4c	1a0e6697	1	MGM	0	1	landless	1	alv	1831-1840	c29be950	aeb40f1d	1	none	2	alv	1881-1890	40613174	f248f279	1	none	13	alv	1881-1890
3fc11866	c12303e8	1	both	0	1	landless	1	alv	inl	1861-1870	cc48b88b	d34f6d10	1	MGM	alv	3	1871-1880	11aeabea	0067b88a	1	none	8	ded	1791-1800	3	f7ce1d99	f1801407	1	both	0	1	landless	1	alv	1871-1880	45a27f29	1fb35fba	1	both	3	alv	1871-1880	e4dc494f	a0f372a4	1	both	5	alv	1771-1780
6e7be49f	9a62afd5	1	none	1	1	landed	2	alv	pul	1841-1850	c39a9ae1	e1978318	1	PGM	ded	3	1851-1860	88378a70	c2734733	1	both	5	ded	1841-1850	4	c5694479	c673386a	1	both	0	1	landless	1	alv	1881-1890	328e7227	92b44cb4	1	none	2	alv	1811-1820	67c3b885	9cf8d7e5	1	both	7	alv	1841-1850
99922efe	8e6e72a1	1	none	1	1	landless	2	alv	inl	1871-1880	b971c4aa	a1128084	1	none	alv	3	1881-1890	80816032	4ddf83a8	1	PGM	11	ded	1801-1810	0	824cd41d	84874317	1	MGM.P	1	1	landless	2	alv	1871-1880	451678ff	4d2072af	1	PGM	3	alv	1851-1860	243957af	5de21c57	1	none	12	alv	1871-1880
17d851b8	9be529dd	1	both	0	1	landed	1	alv	inl	1841-1850	e1337ecb	68f03da0	1	PGM	alv	2	1771-1780	b4138a4b	02d3b1f6	1	PGM	14	ded	1831-1840	3	3ef04d2c	7a1d8d84	1	PGM.M	1	1	landed	2	alv	1781-1790	778d3687	67852cd3	1	none	2	alv	1871-1880	ee4977a2	a2eacdc5	1	MGM	5	alv	1811-1820
7bf04a8c	d03e95eb	1	MGM	0	1	landless	2	alv	arch	1851-1860	26ae1002	01c61c03	1	PGM	alv	2	1881-1890	e7495069	9e3eb2bb	1	MGM	12	ded	1811-1820	2	36412e61	84717cc2	0	PGM.M	1	1	landless	2	alv	1871-1880	0deefbdc	48c7510d	1	none	4	alv	1871-1880	57a15602	132d9122	1	MGM	6	alv	1801-1810
94efb82a	62a133c6	1	MGM	1	1	landed	2	alv	inl	1871-1880	922cd5de	50427144	1	PGM	ded	2	1881-1890	95b0b81c	b2e1107f	1	none	11	ded	1851-1860	2	948d336b	c3d0ddb9	1	both	1	1	landed	1	alv	1781-1790	80a3f6bb	a860b072	1	PGM	4	alv	1861-1870	87037b3f	27c0ffe7	1	none	14	alv	1881-1890
43bb131c	884b5404	1	MGM	0	1	landed	2	alv	inl	1751-1760	dd04221b	ee45a746	1	both	alv	3	1851-1860	b8a2def6	8e0540b0	1	none	11	ded	1831-1840	1	ce8169ae	7eeef315	1	MGM	0	1	landed	2	alv	1851-1860	90421c28	320c6660	1	none	3	alv	1881-1890	4f93eb2d	625506d7	1	none	14	alv	1861-1870
907d4446	3bb8bbdc	1	both	0	1	landless	1	alv	pul	1831-1840	3d512108	53471371	1	both	alv	2	1841-1850	6f48ef04	1f4cf737	1	MGM	5	ded	1831-1840	4	c0624a47	ae2aa786	1	none	0	1	landed	2	alv	1871-1880	4e4a5b0d	d4e073a0	1	none	4	alv	1881-1890	3641655b	817fcd95	1	both	8	alv	1841-1850
ba863ac6	62fefc12	1	MGM	0	1	landless	2	alv	pul	1871-1880	6db59301	d3c77102	1	none	alv	2	1861-1870	d1f873f9	dc7fcbcf	1	none	13	ded	1851-1860	1	04489e93	fa5b4f13	1	both	1	1	landed	1	alv	1881-1890	0f2d0ad8	a8ec1490	1	MGM.P	4	alv	1801-1810	40003ebb	885436c8	1	MGM.P	8	alv	1751-1760
10fcdb16	226e95e4	1	none	1	1	landless	1	alv	pul	1881-1890	512d4eed	7f98e9e5	1	PGM	alv	2	1881-1890	d998a074	b116c614	1	PGM	10	ded	1841-1850	6	bff83ce4	a5d8745a	1	both	1	1	landed	1	alv	1831-1840	7adbd208	0bced505	1	none	4	alv	1871-1880	49cee244	bc4adfb7	1	MGM	6	alv	1871-1880
23ccc59c	0efd3ff7	1	PGM	1	1	landed	2	alv	inl	1861-1870	3c314b3c	e8fb97d9	1	MGM	alv	2	1811-1820	b12d3394	7d0ae0b9	1	both	9	ded	1841-1850	6	f410c8e4	38354120	0	both	0	1	landed	1	alv	1831-1840	8f8359a8	aa680e92	1	both	2	alv	1851-1860	c2b23d16	f28cc618	1	MGM	6	alv	1841-1850
0e5aceef	8342cab1	1	PGM	1	1	landless	1	alv	inl	1791-1800	ad3f72c6	0d4955cf	1	PGM	alv	4	1871-1880	8d0efed7	89e45971	1	PGM	12	ded	1871-1880	3	052db272	00f67d94	1	PGM	1	1	landless	1	alv	1881-1890	d01f6210	5459d446	0	both	2	alv	1841-1850	f5d75aa8	23341080	1	none	10	alv	1871-1880
a4cae048	61508cba	1	MGM	0	1	landed	1	alv	inl	1811-1820	922cd5de	50427144	1	PGM	ded	4	1881-1890	5c57eb50	b866cd78	0	PGM	11	ded	1771-1780	1	ca764720	202aca9a	1	MGM	0	2	landless	2	alv	1851-1860	4ff482e7	fb0319fb	1	both	2	alv	1751-1760	bccc0de4	ca322f79	1	MGM	7	alv	1861-1870
b10fcb0b	8f283d60	1	none	1	1	landed	1	alv	inl	1881-1890	1326550f	609bc04e	1	PGM	alv	2	1851-1860	6e35ae53	79063a31	1	both	5	ded	1851-1860	1	a562b3bc	aabbe037	0	none	1	1	landless	2	alv	1871-1880	57085270	f5cb9011	1	none	4	dis	1861-1870	23ec2779	d9ed3f0c	1	both	15	alv	1871-1880
2ebaac7e	af50ba3f	1	both	1	1	landed	2	alv	inl	1861-1870	3a2e13fd	47ccc971	1	none	alv	4	1851-1860	907b9019	4d14d928	1	none	13	alv	1821-1830	1	ffff16d0	23045286	1	MGM	1	1	landed	1	alv	1811-1820	cc838ac1	9f22a72e	1	both	4	alv	1791-1800	53b64f92	a214385b	1	PGM	12	alv	1831-1840
4d51d62f	8e0d6261	1	none	1	1	landless	2	alv	arch	1881-1890	c34a6206	a5a0c954	1	PGM	alv	4	1871-1880	bd08095d	5a357f5d	1	MGM	9	alv	1861-1870	4	36412e61	84717cc2	1	PGM.M	1	2	landless	2	alv	1871-1880	7f81963e	eefa0478	1	PGM.M	4	alv	1771-1780	e6ebf1a6	04ab05e4	1	both	14	alv	1771-1780
92d86545	4f1493aa	1	none	0	1	landed	2	alv	pul	1841-1850	2daa67bc	0283c505	1	none	alv	2	1881-1890	569e3166	aa1fc482	1	MGM	12	alv	1811-1820	2	5d48d375	6ea08e9f	0	both	0	1	landless	2	alv	1831-1840	cf9cc9b4	2bc407a6	1	MGM	2	alv	1831-1840	bc388251	91a58a61	1	both	10	alv	1881-1890
923d265b	2f750319	1	both	1	1	landed	1	alv	inl	1831-1840	160f6f85	45fd4408	1	none	ded	4	1861-1870	76cd76f2	3f508319	1	both	6	alv	1881-1890	1	1a945eac	4277aedd	1	both	1	1	landless	1	alv	1861-1870	45a27f29	1fb35fba	1	both	4	alv	1861-1870	f51d1bbd	c53c8bd4	1	MGM	11	alv	1811-1820
e06e76a6	02d1256d	1	both	0	1	landed	1	alv	inl	1851-1860	cd19ac0e	bb9d7915	1	PGM	alv	3	1841-1850	588dc182	08533480	1	none	5	alv	1861-1870	0	3207fdd5	ae99f792	1	none	0	1	landless	1	alv	1881-1890	5de79982	0a49e12c	1	both	2	alv	1821-1830	4f93eb2d	625506d7	1	none	6	alv	1871-1880
4f883473	32e5ef2a	1	none	0	1	landless	1	alv	inl	1861-1870	9a9fa76f	6e659c81	1	both	alv	3	1831-1840	9ff59695	0f5b778b	1	none	10	alv	1881-1890	2	03942293	d00804ca	1	both	0	1	landless	1	alv	1871-1880	4cc0f0c6	07294c1e	1	none	3	alv	1871-1880	259f3f47	37089e29	1	PGM	11	alv	1851-1860
bcd6c2c5	60ce9318	1	PGM	0	1	landless	1	alv	arch	1851-1860	f041d499	475ee2ef	1	none	alv	4	1851-1860	4acb4638	aed1b895	1	both	9	alv	1751-1760	3	18d1eeb0	945872e6	1	MGM	1	1	landed	1	alv	1761-1770	00eea907	c20816d4	1	both	4	alv	1871-1880	8c25b967	79b99ebf	1	MGM	5	alv	1821-1830
e91a40fa	8cf8f580	1	MGM	0	1	landless	1	alv	inl	1841-1850	c05faec6	a1070140	1	MGM	alv	4	1881-1890	52543bb6	87fb43e3	1	none	10	alv	1861-1870	1	156e3d0b	b558b19c	1	MGM	1	1	landless	2	alv	1881-1890	028ee6dd	b945b503	1	both	2	alv	1791-1800	7182d517	c0d48db2	1	none	14	alv	1851-1860
d60977fe	0f1f8b6c	1	MGM	1	1	landless	2	alv	inl	1861-1870	6bdc47ef	cefde2fb	1	both	alv	2	1771-1780	ab92bc02	2f5688e5	1	both	9	alv	1831-1840	3	e96c58f6	324f59e7	1	both	1	1	landless	2	alv	1881-1890	839b83bd	a63bf3d1	1	PGM	3	alv	1861-1870	2cc52f14	87b185c2	1	PGM	12	ded	1791-1800
07b84b63	6f2fd2a1	1	PGM	1	1	landless	2	alv	inl	1821-1830	763b6c26	c2b75e27	1	MGM	alv	4	1851-1860	d1f873f9	dc7fcbcf	1	none	14	alv	1851-1860	1	0afdec2d	fbd2fa49	1	none	0	1	landed	1	alv	1881-1890	45a27f29	1fb35fba	1	both	4	alv	1871-1880	2d584e7a	10ae4116	1	none	11	alv	1851-1860
071278f6	1fd5965e	1	PGM	1	1	landless	2	alv	inl	1811-1820	b4ce1c13	089d01f8	1	both	alv	2	1801-1810	b924c067	a78b909a	1	PGM	15	alv	1781-1790	3	4937d051	55d945cf	1	MGM	0	1	landed	2	alv	1871-1880	f117c3e5	602cf348	1	none	2	alv	1861-1870	6e391e3f	6a759718	1	PGM	12	ded	1871-1880
f683b26c	ad742fda	1	MGM	0	1	landed	2	alv	arch	1871-1880	16c2b473	e3164fbb	1	none	alv	3	1851-1860	90d0dac3	340e382a	1	none	6	alv	1861-1870	4	9a5b1668	a68ed4dc	1	none	1	1	landless	1	alv	1861-1870	77458d6b	6c7985bc	1	PGM	4	alv	1851-1860	1a755c4d	8e42dbc4	1	PGM	7	alv	1881-1890
bbd8d54c	cccaf497	1	PGM	1	1	landless	2	alv	inl	1861-1870	232d59db	b159d8d4	1	none	alv	4	1881-1890	f1f13efc	da4db3a6	1	none	12	alv	1881-1890	4	58104963	d9359d7f	1	MGM	1	1	landless	1	alv	1851-1860	940fc101	ed0533f3	1	both	3	alv	1861-1870	e18afb49	5a1978ca	1	PGM	5	alv	1811-1820
5e05021c	d6efc786	0	both	1	1	landless	1	alv	inl	1861-1870	12389e25	19eca17b	1	both	alv	2	1861-1870	cd85d3fd	b1154299	1	both	10	alv	1881-1890	1	325e1a9a	b10b4c5b	1	both	1	1	landed	1	alv	1851-1860	92d976be	a625084c	1	both	4	alv	1881-1890	8dae33eb	af608684	1	both	9	alv	1871-1880
b3835d57	63ee5494	1	MGM	1	1	landless	1	alv	inl	1881-1890	7d0c4c80	db6a0cea	1	PGM	alv	3	1851-1860	f1f13efc	da4db3a6	1	none	15	alv	1881-1890	0	750d2388	d33f64c6	0	MGM	1	1	landless	1	alv	1871-1880	5c1a795e	bb88f59d	1	MGM	4	alv	1841-1850	46c3321e	07f1d9f5	1	MGM	11	alv	1831-1840
e88a789c	d8c2f53e	1	none	0	1	landless	1	alv	inl	1831-1840	98ab8ac6	d90594a5	1	none	alv	3	1811-1820	4fbeaa8c	8ed330bb	1	none	9	alv	1881-1890	1	b75d1db8	03b5c5cf	0	PGM	1	2	landed	2	alv	1741-1750	26f99312	d39d05ed	1	MGM	2	alv	1851-1860	cd8703b9	c5f885ca	1	MGM	6	alv	1861-1870
eba1c0ee	6e39e5ae	1	PGM	0	1	landless	2	alv	pul	1881-1890	5b7f2a36	9e6e8a87	1	MGM	alv	2	1831-1840	db7da906	31f666af	1	none	10	alv	1861-1870	1	d954e29b	447d2dce	0	none	1	1	landed	2	alv	1801-1810	ef6a000a	d3a0fe3a	1	none	2	alv	1871-1880	4f56ffee	1d3e2484	1	both	9	ded	1841-1850
b9f75d75	563948ad	1	none	0	2	landless	2	alv	pul	1861-1870	dd1f00b9	73f3695f	1	both	alv	3	1811-1820	3358a760	defad4f3	1	none	14	alv	1841-1850	2	e96c58f6	324f59e7	1	both	0	1	landless	2	alv	1871-1880	86c2a94c	7b1655cb	1	none	4	alv	1881-1890	16ce8f92	52d7b5d2	1	both	12	alv	1791-1800
22e624ec	0e5d6ebc	1	both	0	1	landed	2	alv	inl	1881-1890	b7482b85	b269518b	1	none	alv	3	1861-1870	7f3a2e35	194cb2ab	1	MGM	5	alv	1851-1860	2	3303314d	b632b012	1	none	0	1	landed	2	alv	1851-1860	d324345d	f6884b64	1	none	2	alv	1811-1820	014a142c	b48e2249	1	none	10	alv	1861-1870
200a6fbe	eab8f533	1	both	0	1	landless	1	alv	pul	1851-1860	6911e8a4	d1308ce6	1	both	alv	3	1821-1830	7c3d2796	a37653b8	1	none	6	alv	1871-1880	6	ed09911f	4d8fe161	1	both	0	1	landed	1	alv	1881-1890	cd806cbd	44b6c496	1	PGM.M	3	alv	1871-1880	072d4990	bed7380a	1	none	5	alv	1861-1870
39358934	841e528a	1	MGM	1	1	landless	2	alv	inl	1881-1890	c3747a57	2f63c009	1	MGM	alv	4	1881-1890	c5b88369	4ac836cc	1	none	10	alv	1861-1870	6	4fbab794	80d3a98e	1	MGM	0	1	landless	1	alv	1871-1880	d502d68f	50bbd37c	1	both	4	alv	1851-1860	2c8bcb89	9eae0a5f	1	PGM.M	10	alv	1881-1890
3bee9efd	25d4ffb0	1	PGM	1	1	landed	2	alv	inl	1791-1800	280b412d	c100c3e1	1	none	alv	4	1881-1890	deba28d7	1d747411	1	none	8	alv	1811-1820	3	26f4e009	167df922	1	MGM	1	1	landed	1	alv	1861-1870	6ff223f9	47526c57	1	none	3	alv	1831-1840	a3c68080	4f5b7c6a	1	none	13	alv	1851-1860
88faa86f	7432cdab	1	MGM	0	1	landed	2	alv	inl	1851-1860	1b6650aa	8fa4d0d5	1	MGM	alv	4	1781-1790	10442281	50a14a85	1	MGM	10	alv	1861-1870	2	d94d7d2b	74310b0a	1	both	0	1	landless	2	alv	1871-1880	545882c0	77e2f289	1	none	2	alv	1881-1890	9c22648b	e96958c3	1	MGM.P	9	ded	1851-1860
3c09eba8	110d8073	0	PGM	0	1	landed	2	ded	inl	1871-1880	358eee61	003993fc	1	both	alv	2	1841-1850	882aff1c	961ee4e3	1	none	9	alv	1851-1860	2	21072a10	7f5ad062	1	both	1	1	landless	2	alv	1841-1850	3f2cde93	f658364a	1	both	2	alv	1811-1820	0fe2fbb7	a6e2330f	1	none	15	alv	1761-1770
def2e203	98fa7271	1	none	1	1	landless	1	alv	arch	1881-1890	11257805	6cff0c87	1	MGM	alv	4	1851-1860	035a3aa6	450364de	1	none	11	alv	1841-1850	3	fc6cb472	4ef4270a	1	PGM	1	1	landed	1	alv	1831-1840	839b83bd	a63bf3d1	1	PGM	2	alv	1861-1870	71f93e8d	c31bbf55	1	none	15	ded	1871-1880
390bf588	76e33c49	1	both	0	1	landless	2	alv	arch	1871-1880	9211d4eb	761c9c64	1	both	alv	3	1851-1860	56d7af53	ebe383f4	1	none	15	alv	1811-1820	0	41bc0d4f	c2b59d7b	1	MGM	1	1	landless	2	alv	1841-1850	a7f6aff9	9e29de47	1	both	3	alv	1871-1880	d7b30c94	dafee5ae	1	PGM	11	alv	1881-1890
e8f1752e	fd3a000e	1	PGM	1	1	landless	1	alv	pul	1881-1890	537b6e45	4c5fb3e8	1	none	alv	3	1841-1850	d8190c19	0632ddf0	1	MGM	8	alv	1831-1840	3	2bc4b2cc	1bb507fb	1	none	0	1	landless	1	alv	1881-1890	20d8c6e2	984fae69	1	both	4	alv	1861-1870	91d623a8	c345497b	1	both	7	alv	1841-1850
75ea0590	cd4d52b7	1	both	0	2	landless	1	alv	arch	1881-1890	381d0577	ee45a746	1	both	alv	4	1841-1850	dfcc6a1f	f8315c39	1	MGM	5	alv	1851-1860	3	24cf796b	be8f33f1	1	MGM	1	1	landless	1	alv	1861-1870	069801ab	f6dad72b	0	MGM	2	alv	1881-1890	6988a65f	06b82c25	1	none	15	ded	1791-1800
048025d2	8b448113	1	none	1	1	landless	2	alv	inl	1801-1810	687bd8fb	d689ad21	1	MGM	alv	2	1831-1840	a262557a	f8282454	1	MGM	11	alv	1861-1870	2	d954e29b	447d2dce	0	MGM.P	0	1	landed	1	alv	1791-1800	97d22a11	17c05e55	1	both	3	alv	1881-1890	1eb4c5f5	db9d533e	1	MGM.P	13	ded	1821-1830
ab3ebfe7	85811246	1	both	1	1	landless	1	alv	inl	1861-1870	9f415192	82d2f935	1	PGM	alv	3	1771-1780	3def0ca1	c9acc51d	1	MGM	5	alv	1881-1890	4	7380f0f0	793ad656	1	PGM	0	1	landed	1	alv	1881-1890	ab6ef926	43dee3f0	1	both	3	alv	1821-1830	0ffe4916	edfab3af	1	PGM.M	12	alv	1871-1880
4d51d62f	8e0d6261	1	none	1	1	landless	1	alv	arch	1871-1880	710af668	c3a3c36b	1	none	alv	4	1871-1880	535ac236	31f72737	1	none	6	alv	1831-1840	0	fc6cb472	4ef4270a	1	PGM	1	1	landed	2	alv	1831-1840	f87d803f	31e4fb63	1	MGM	2	alv	1841-1850	0672f7cd	e4096024	1	none	11	ded	1861-1870
9f2ce7ed	1201009a	1	both	0	1	landless	2	alv	inl	1781-1790	b77e746b	9732f27d	1	MGM	alv	4	1881-1890	1afe0f91	fd3344ff	1	MGM	12	alv	1881-1890	2	a0a95636	f87f1365	1	both	1	1	landed	1	alv	1811-1820	bae057e2	a244cc7d	1	PGM.M	3	alv	1801-1810	1cfcc915	fbb66357	1	PGM	13	alv	1861-1870
a30220f7	9f498d1f	1	none	0	1	landed	1	alv	inl	1881-1890	d455be75	093c772a	1	none	alv	4	1871-1880	f003dc18	2c08f21d	1	PGM	11	alv	1811-1820	0	dea97566	b4bea908	1	PGM.M	0	2	landed	2	alv	1861-1870	6b4d57b2	ddd34359	1	PGM	3	alv	1841-1850	9d963f84	1553b5e6	1	none	7	alv	1871-1880
c8277419	e9bf8012	1	MGM	0	1	landed	1	alv	inl	1861-1870	47588af0	34bd8851	1	PGM	alv	3	1801-1810	61ee573b	e4414b28	1	both	6	alv	1881-1890	2	3f94793a	bd2dbfc3	1	none	1	2	landless	1	alv	1851-1860	62f50115	cf0f5335	1	MGM.P	3	alv	1861-1870	dad3bf4f	7df48ff1	1	none	11	alv	1871-1880
266578a6	af214dde	1	both	0	1	landless	2	alv	inl	1881-1890	39db0ebc	bf6338c6	1	both	alv	2	1871-1880	5f9a735e	32ddf8f6	1	PGM	14	alv	1881-1890	3	38786f26	e20e3f7a	1	both	1	1	landed	1	alv	1881-1890	83c133d1	1b1ab78d	1	both	2	alv	1781-1790	b752fd8b	890ced2c	1	none	11	alv	1881-1890
fefaca25	b621ba65	1	MGM	0	1	landed	1	alv	inl	1861-1870	66256bd6	b33e495b	1	MGM	alv	4	1881-1890	5e20a716	537455c3	1	MGM	8	alv	1881-1890	2	26a5673c	22593fe4	1	none	0	1	landless	1	alv	1861-1870	3a5a3b7d	1b0bd2ac	1	PGM	3	alv	1881-1890	32dc0e90	8bb2d3ec	1	MGM	6	alv	1881-1890
fe4f5170	3997e82b	1	MGM	1	1	landless	1	alv	inl	1871-1880	ea183ac1	93679796	1	PGM	alv	2	1881-1890	c910ddca	8d91cb97	1	MGM	14	alv	1871-1880	1	85674dd5	7d2c46b2	1	none	0	1	landless	1	alv	1831-1840	eb9f69d5	906c389f	1	PGM.M	2	alv	1881-1890	04ad66bd	0bb8a70b	1	MGM.P	9	alv	1851-1860
7e40dfbf	5c1455d2	0	both	1	1	landed	2	alv	pul	1851-1860	65572eef	fe5967e3	1	MGM	alv	2	1871-1880	9a259133	82d5d71f	1	none	14	alv	1811-1820	1	0f8486ce	54985bd8	1	PGM.M	1	1	landless	1	alv	1801-1810	92cb57cf	c9e1a4c5	1	none	2	alv	1861-1870	e2ff37f7	f5384ded	1	none	15	alv	1871-1880
2381375c	32e5ef2a	1	none	1	1	landed	1	alv	inl	1861-1870	bd858137	a2ca59f4	1	PGM	alv	4	1881-1890	8d5bde62	48d5e179	1	none	5	alv	1861-1870	0	c803404b	4db2ae47	1	both	0	1	landed	2	alv	1861-1870	e76e3ef7	baf8c714	1	both	4	alv	1861-1870	53b64f92	a214385b	1	PGM	10	alv	1831-1840
41c32d8b	366f24f6	1	none	0	1	landed	2	alv	arch	1861-1870	3c954f06	9662c7aa	1	none	alv	2	1861-1870	0281da16	ded6a1c8	1	none	5	alv	1791-1800	3	0cd6c7e6	9358592f	1	none	0	1	landless	2	alv	1881-1890	813bd8e3	3f607be0	1	both	3	alv	1831-1840	a956f8e8	65a80035	0	none	11	alv	1861-1870
4552b77c	9d5fb782	1	both	0	1	landless	1	alv	arch	1871-1880	0e8f37ce	143c6c0c	1	MGM	alv	3	1851-1860	bf151ed5	a51861b0	1	none	14	alv	1861-1870	3	bd38107e	104aba17	1	PGM	1	1	landed	1	alv	1811-1820	34943a56	09fbfc62	1	both	3	alv	1831-1840	06b3afd9	54405ee1	1	MGM	9	alv	1881-1890
696c11cb	b66da8b3	0	both	0	1	landed	2	alv	pul	1781-1790	66256bd6	b33e495b	1	MGM	alv	3	1871-1880	84580d44	9046f6f9	1	PGM	7	alv	1871-1880	3	887b0ac4	b4cdf210	1	both	1	1	landed	2	alv	1881-1890	7f32d3dd	a63bf3d1	1	both	2	alv	1861-1870	76fe512d	e546f931	1	MGM.P	8	alv	1871-1880
28509979	41e178ae	1	MGM	0	1	landed	2	alv	pul	1831-1840	43bafe57	e4eb7de7	1	MGM	alv	4	1851-1860	107a7856	8222a253	1	PGM	8	alv	1871-1880	3	223b001b	ad71d8f6	1	PGM	0	1	landless	2	alv	1871-1880	7ace5e3f	48fe8dca	1	PGM	2	alv	1881-1890	5ddee97b	1f87161d	1	MGM	11	ded	1871-1880
08f37cfb	d26f0c34	1	PGM	1	1	landed	2	alv	pul	1861-1870	bb81e65a	f2a8c8f9	1	both	alv	3	1871-1880	5b1cae49	d8c3f195	1	MGM	15	alv	1881-1890	0	c5b33950	a1573178	1	none	1	1	landless	2	alv	1881-1890	83d5afb9	4f67d26b	1	MGM	3	alv	1861-1870	9baa8cb8	be92b5c3	1	both	7	alv	1831-1840
5421b9fb	276d6ee0	1	PGM	0	1	landed	1	alv	inl	1851-1860	d1b4d4d4	59b7269e	1	MGM	alv	4	1861-1870	556f8619	9c6220fb	1	MGM	8	alv	1871-1880	3	1bd9059c	7ecd6f3e	0	none	1	1	landless	2	alv	1821-1830	9d006340	e5bb3b07	1	MGM	2	alv	1811-1820	adabc42a	d7c8a2c6	1	PGM.M	6	alv	1881-1890
e06e76a6	02d1256d	0	both	1	1	landed	2	alv	inl	1841-1850	2cde4d06	5a950c71	1	MGM	alv	4	1821-1830	42c73799	2a62c0cf	1	none	14	alv	1861-1870	2	137a288b	de152679	1	both	1	1	landed	1	alv	1881-1890	2d5596d1	0753eca4	1	both	3	alv	1841-1850	16b0bfda	525388e8	1	none	13	alv	1841-1850
913f4e40	5917609e	1	both	0	1	landed	1	alv	arch	1851-1860	bc6b4241	6a82d0f5	1	none	alv	4	1851-1860	a6603515	872233e8	1	MGM	6	alv	1841-1850	3	894c78b6	7eaec6ba	1	none	0	2	landless	1	alv	1851-1860	0ee0d557	1d60678e	1	both	3	alv	1841-1850	bb726086	50a71192	1	none	11	ded	1881-1890
17bc4374	c3cd838d	1	MGM	0	1	landed	2	alv	arch	1871-1880	bdc5577b	4777b09a	1	both	alv	4	1831-1840	41968d5f	8bd470dc	0	PGM	7	alv	1871-1880	4	995818e2	fbd2fa49	1	PGM	1	1	landed	2	alv	1871-1880	0b966065	d22fc24a	1	PGM.M	3	alv	1811-1820	d28c7489	e4096024	1	none	12	alv	1871-1880
73d97411	32691f9a	1	none	0	1	landed	1	alv	inl	1881-1890	16c2b473	e3164fbb	1	none	alv	2	1841-1850	88a1f9d4	835d9d6f	1	MGM	12	alv	1881-1890	4	499284d7	1bb507fb	1	PGM	0	1	landless	2	alv	1881-1890	bc369552	c98f9e4c	1	MGM	3	alv	1841-1850	d52311fa	b827696d	1	MGM	10	alv	1811-1820
7555e8f5	598ba8bf	1	both	0	1	landless	1	alv	arch	1861-1870	8c2812b2	e0b0cf0d	1	MGM	alv	4	1861-1870	2c3a30da	a282754b	1	PGM	10	alv	1861-1870	3	5456a82c	3b52e492	1	PGM	0	1	landless	1	alv	1851-1860	a68478d1	cdcb1e0d	1	none	3	alv	1861-1870	23ec2779	d9ed3f0c	1	both	14	alv	1871-1880
ccaddd78	ff161871	1	PGM	0	1	landed	1	alv	kar	1871-1880	b7757ab1	dbaf244e	1	MGM	alv	4	1811-1820	0887895e	bd4d7757	1	none	13	alv	1881-1890	0	f320121a	4e1ac0bd	1	both	0	1	landed	2	alv	1851-1860	92fb4871	ab0cf29d	1	both	3	ded	1861-1870	6ae7255a	2745be3d	1	none	5	alv	1861-1870
7580373c	b023626b	1	none	0	1	landless	1	alv	pul	1881-1890	7605b9ff	512402cc	1	none	alv	3	1851-1860	52543bb6	87fb43e3	1	none	8	alv	1861-1870	1	e7201a78	b0a470d0	1	PGM	0	1	landless	2	alv	1881-1890	28cfd6a6	642fa83e	1	PGM	2	alv	1831-1840	e03b5eb9	358a7e8d	1	MGM	10	alv	1841-1850
256c1b1a	7652b51b	1	both	0	1	landless	2	alv	pul	1851-1860	b9b9424c	520194e7	1	both	alv	2	1871-1880	b055cf32	a8cdf086	1	MGM	5	alv	1831-1840	2	5d68e160	f02580cb	1	PGM	0	1	landless	2	alv	1811-1820	8f8359a8	aa680e92	1	both	2	alv	1851-1860	5a62d1c6	afc57a8a	1	none	10	alv	1871-1880
f0d4846c	256ddfb9	1	both	1	1	landless	1	alv	inl	1881-1890	efc32cf8	cd28a3fd	1	none	alv	2	1871-1880	db0ca651	fbd66d41	1	PGM	8	alv	1881-1890	3	b6520629	1cde92f8	0	MGM.P	0	1	landless	1	alv	1851-1860	6d9f5f6c	dda9a435	1	MGM.P	2	alv	1881-1890	2d15493b	485b8cc6	1	PGM	10	alv	1881-1890
8fd287df	598ba8bf	1	MGM	1	1	landless	1	alv	arch	1881-1890	ec84f5a4	15e86f8b	1	both	dis	4	1861-1870	e359395f	481f0a62	1	none	11	alv	1851-1860	1	c00f5551	45298da2	0	both	0	1	landless	2	alv	1851-1860	7f4205d5	252178b6	1	MGM	2	alv	1871-1880	ad943a51	156e73f4	1	none	5	alv	1881-1890
11712d62	bf9a14f2	1	both	1	1	landless	2	alv	arch	1841-1850	04483b5e	927bb71a	1	both	alv	2	1871-1880	259f5732	db35b323	1	none	5	alv	1851-1860	3	f31ab0af	07d48d46	1	PGM	0	1	landed	2	alv	1851-1860	56c4163c	4ed24789	1	MGM.P	3	alv	1871-1880	072d4990	bed7380a	1	none	7	alv	1871-1880
d5998b63	10958a3a	1	PGM	0	1	landed	1	alv	pul	1881-1890	d2ced405	5f422f3f	1	MGM	alv	2	1881-1890	a0c807f0	4b3a1e84	1	MGM	11	alv	1881-1890	1	8a50b98e	e57839cc	0	MGM	0	1	landed	2	alv	1791-1800	cc838ac1	9f22a72e	1	MGM	3	alv	1801-1810	0e1eb210	af1b81a9	1	none	10	alv	1881-1890
df66dbcc	f777554f	1	MGM	1	1	landless	2	alv	inl	1871-1880	7dfd29aa	768fd21c	1	none	alv	3	1821-1830	d3fd0262	38ced87a	1	MGM	8	alv	1881-1890	1	58215f73	63ff6c2a	1	MGM	0	1	landed	2	alv	1851-1860	064bc20d	0f33a93a	1	both	3	alv	1751-1760	e898830d	0f5a0ab1	1	MGM.P	13	alv	1881-1890
e079ed97	41d86791	1	both	0	1	landed	1	alv	inl	1881-1890	bddf1070	76cac5b6	1	both	alv	2	1881-1890	315b604f	236d5230	1	none	9	alv	1851-1860	5	0fe221ce	9ed846a2	1	both	0	1	landed	1	alv	1821-1830	80a3f6bb	a860b072	1	none	2	alv	1881-1890	2a22e84e	896225de	1	none	7	alv	1821-1830
2a9d2704	20e89734	1	both	1	1	landed	1	alv	pul	1821-1830	abdd30a7	7e070b78	1	PGM	alv	2	1871-1880	6dbcbea2	aaeb6326	1	none	12	alv	1881-1890	2	4c9a37c4	c247e274	1	none	0	1	landed	1	alv	1881-1890	a2da0cff	7438aceb	1	both	2	alv	1801-1810	0e09cbd4	43357cae	1	none	7	ded	1821-1830
9f50d068	4de99cb7	1	MGM	1	1	landless	2	alv	inl	1871-1880	89ccc76b	0806b495	1	MGM	alv	4	1821-1830	871d7fe8	6145b923	1	none	12	alv	1871-1880	3	5de2bebf	10c38f05	1	PGM	0	1	landless	2	alv	1881-1890	01f256a8	98289290	1	both	4	alv	1791-1800	20fe55a1	61a6f01a	1	none	13	alv	1871-1880
76e54107	b3190431	1	MGM	1	1	landless	1	alv	inl	1881-1890	7a97272c	fe96b5c6	1	MGM	alv	4	1881-1890	d1f873f9	dc7fcbcf	1	none	15	alv	1851-1860	2	cdbe2eff	c563ff33	1	PGM.M	0	1	landless	2	alv	1881-1890	1c8e5637	aec28f23	1	PGM	4	alv	1871-1880	2ec6fbee	3b39eb32	1	none	13	alv	1851-1860
05ae1306	3b3f08c2	1	both	0	1	landed	2	alv	inl	1881-1890	33bca5c2	3e84d6be	1	MGM	alv	3	1881-1890	7740b5e1	ac1c1105	1	PGM	10	alv	1871-1880	0	c53dd33e	90ed3863	1	none	0	1	landless	1	alv	1871-1880	39e4c887	a969c737	1	both	2	alv	1871-1880	1805ad29	a961c4c0	1	MGM	6	alv	1801-1810
8c748d8a	32404cbb	1	PGM	0	1	landless	2	alv	pul	1871-1880	95322a5f	43e671ae	1	PGM	alv	3	1841-1850	7f79200b	2822b395	1	MGM	14	alv	1821-1830	0	e19271a7	aee8a598	1	both	0	1	landless	1	alv	1881-1890	aa0eb6d7	6d84b5a7	1	PGM	2	alv	1881-1890	1ff05db3	5a6a0508	1	MGM	5	alv	1881-1890
90727662	0ce5f426	1	none	0	1	landless	2	alv	inl	1881-1890	b7757ab1	dbaf244e	1	MGM	alv	3	1811-1820	7c095ce8	2970c1c5	1	PGM	13	alv	1851-1860	1	e185bf0f	62927ec9	1	PGM	0	1	landless	1	alv	1831-1840	4fa2e55d	de6eb67f	1	MGM	4	alv	1881-1890	dbf1a05b	d39b380f	1	none	8	alv	1871-1880
ca59d60c	29846487	1	both	0	1	landless	2	alv	inl	1851-1860	368e4eb4	bd06563f	1	both	alv	2	1871-1880	89b4cb8c	602130ca	1	none	10	alv	1871-1880	2	05dea5d5	7f781511	1	MGM	0	1	landless	2	alv	1881-1890	1f1f11a2	2352d97d	1	MGM	3	alv	1881-1890	91de7385	e7b79e18	1	PGM	15	alv	1831-1840
4bdd2b92	f5be7517	1	none	1	1	landed	2	alv	inl	1871-1880	65bdb042	c5f366c3	1	MGM	alv	2	1871-1880	1061eb65	3379ddf1	1	MGM	11	alv	1851-1860	2	d1cf75d9	64c56baa	1	PGM	1	1	landless	1	alv	1841-1850	38f1ece3	1f9d7e3b	1	MGM	4	alv	1821-1830	bd9f7aba	fc586a80	1	MGM.P	7	alv	1871-1880
3d7083c5	d07bea92	1	MGM	1	1	landed	2	alv	arch	1781-1790	ad554508	177e9517	1	MGM	alv	3	1841-1850	4390cb16	37ebea27	1	none	12	alv	1861-1870	3	7e94ad90	aa8e4302	1	none	0	1	landed	1	alv	1871-1880	ca3a250d	288850b3	1	MGM.P	3	alv	1821-1830	9601a724	56e871e0	1	none	6	alv	1861-1870
7a99f5e4	3a7bcb0c	1	MGM	1	1	landed	1	alv	inl	1861-1870	1326550f	609bc04e	1	PGM	alv	2	1841-1850	a8ca56ea	ea56a88b	1	MGM	14	alv	1811-1820	4	58498337	2ac3b267	1	none	0	1	landless	1	alv	1881-1890	4f922ae7	33727dc8	1	both	2	alv	1841-1850	f77c45c8	09bf0d36	1	both	7	ded	1841-1850
c253c9b2	5e4b9f98	1	PGM	0	1	landed	2	alv	inl	1741-1750	4a92449c	28599d12	1	MGM	alv	3	1851-1860	c4965965	0768da45	1	MGM	5	alv	1881-1890	1	223b001b	ad71d8f6	1	PGM	1	1	landless	1	alv	1861-1870	3573991b	0ccdbd55	1	MGM	2	alv	1841-1850	59ef589b	0cea2301	1	none	13	alv	1851-1860
ee029534	fd755111	1	MGM	0	1	landed	1	alv	arch	1851-1860	76c844a8	df837170	1	PGM	alv	3	1831-1840	c517ec8c	b2b450c4	1	none	6	alv	1851-1860	3	d03a8e1e	6e0f7ce0	1	none	0	1	landed	1	alv	1881-1890	328e7227	92b44cb4	1	both	3	alv	1811-1820	202af996	56e871e0	1	none	14	alv	1851-1860
bb99c270	eba1ef93	1	MGM	1	1	landed	1	alv	pul	1881-1890	18745910	45b56dd5	1	MGM	alv	3	1881-1890	0b0604db	d1be714e	1	PGM	14	alv	1871-1880	5	895c67d3	d60553e6	1	PGM	1	1	landless	1	alv	1861-1870	3932bb8b	0cdcce0c	1	both	4	alv	1881-1890	a1d88b34	f0ddb8a0	1	none	10	alv	1871-1880
3ce2d148	78a259d5	1	both	0	1	landed	1	alv	arch	1881-1890	8db1c865	d469a0f8	1	PGM	alv	3	1831-1840	ff81f4ed	9fb3a079	1	both	8	alv	1851-1860	3	300474c5	8ab2a789	1	both	1	1	landless	1	alv	1841-1850	3499dec8	4a5bf427	1	both	4	alv	1881-1890	b752fd8b	890ced2c	1	none	13	alv	1881-1890
06122d5d	80bb1f53	1	none	1	1	landless	2	alv	inl	1881-1890	4c5ec8df	89b5212e	1	both	alv	2	1781-1790	0281da16	ded6a1c8	1	none	13	alv	1791-1800	0	c5488538	bf5ef1bb	1	MGM.P	0	1	landless	2	alv	1871-1880	969c71f7	55b3f677	1	PGM	3	alv	1841-1850	cd8703b9	c5f885ca	1	both	8	alv	1851-1860
8a487563	94c6bd47	1	both	0	1	landless	2	alv	pul	1841-1850	579ee632	761c9c64	1	both	alv	3	1841-1850	96e95101	85666844	1	MGM	7	alv	1881-1890	1	b25220b3	cf4b7d57	1	PGM.M	1	1	landless	2	alv	1851-1860	d79648e7	fcc39f2e	1	none	3	alv	1881-1890	816c3a61	2c34c097	1	MGM.P	5	alv	1881-1890
2bb00b8e	8d43141f	1	none	1	1	landed	1	alv	arch	1861-1870	816b8bc0	bfa5308b	1	PGM	alv	4	1741-1750	c77f0f46	618a1dc6	1	PGM	14	alv	1851-1860	4	d6fa7b96	645819d3	1	both	0	1	landless	2	alv	1881-1890	b40c4bf5	31e4fb63	1	MGM	4	alv	1851-1860	153c1de0	7af3003b	1	MGM	8	alv	1841-1850
e660e58e	fbcc230d	1	none	0	1	landless	1	alv	pul	1881-1890	d34de163	5f1db791	1	PGM	alv	3	1831-1840	4eb23bb1	a518cb80	1	both	6	alv	1841-1850	3	c0624a47	ae2aa786	1	none	1	1	landed	2	alv	1871-1880	9d006340	e5bb3b07	1	MGM	2	alv	1811-1820	f0915bb1	b244c392	1	PGM	8	alv	1841-1850
7175fd6f	fe4edf71	1	PGM	0	1	landless	2	alv	pul	1821-1830	b2659d3e	fae82bef	0	PGM	alv	2	1791-1800	143df2ed	5bdb41af	1	none	15	alv	1841-1850	3	7746cbf5	921ec02e	1	PGM	1	1	landless	1	alv	1871-1880	72667df8	e89c5fcc	1	MGM	3	alv	1851-1860	449301d3	ac90713a	1	PGM	10	alv	1881-1890
e4a2ba62	720ea65d	1	both	0	1	landless	2	alv	inl	1851-1860	7f337437	7d110c9f	1	MGM	alv	4	1841-1850	69aaab92	2afe06e7	1	PGM	12	alv	1871-1880	0	d9e1ca1a	86cac5e9	1	MGM.P	0	1	landless	1	alv	1871-1880	60b19ae6	dffb4a6e	1	MGM	3	alv	1851-1860	99aa1cce	0968dc77	1	both	5	alv	1841-1850
071a3155	7afe7b32	1	both	1	1	landed	1	alv	pul	1871-1880	a39a07dc	00c34a05	1	MGM	alv	3	1881-1890	d1f7577e	5cc543bd	1	PGM	8	alv	1881-1890	1	db9c0dcd	b43b85e2	1	MGM	0	1	landed	2	alv	1881-1890	185e88b4	71a87fef	1	none	4	alv	1791-1800	bce97da3	800c2a2a	1	none	8	alv	1871-1880
a2556133	3504200c	1	MGM	0	1	landed	2	alv	inl	1861-1870	e6f34d79	561ee3cc	1	both	alv	3	1861-1870	b6da3901	a2c4a1d8	1	both	12	alv	1871-1880	1	c09c8694	4dffe37d	1	both	1	1	landless	2	alv	1811-1820	f5919586	fe987a69	1	MGM	3	alv	1831-1840	e89dc901	eba53a55	1	PGM.M	11	alv	1861-1870
090e4859	b6dd5ca0	1	PGM	0	1	landed	1	alv	kar	1851-1860	3b348925	ab0602d0	1	none	alv	4	1881-1890	5f9a735e	32ddf8f6	1	PGM	9	alv	1881-1890	2	34ccae90	44eb8cb9	1	PGM	1	1	landless	1	alv	1871-1880	a7c40d8b	1b3f76c1	1	MGM	2	alv	1811-1820	ad7d576d	7df48ff1	1	none	11	alv	1881-1890
2d403dcf	c275372e	1	both	0	1	landless	1	alv	arch	1831-1840	7f601825	5ae34c74	1	MGM	alv	4	1871-1880	25875e05	eb6400cf	1	PGM	14	alv	1871-1880	1	384709cb	bb2d5b03	1	both	0	1	landed	2	alv	1831-1840	a01b1832	20e2b330	1	MGM	3	alv	1881-1890	8ddc1d15	489941f3	1	both	8	alv	1771-1780
b00d7385	9c98aa4d	1	both	1	1	landless	2	alv	pul	1841-1850	2b5c95f9	7dc5f0d4	1	PGM	alv	4	1841-1850	de437029	af285b28	1	MGM	9	alv	1801-1810	3	37ed34eb	cf674869	1	MGM	1	1	landless	1	alv	1881-1890	34f69edc	19f78a9e	1	both	4	alv	1881-1890	6988a65f	06b82c25	1	PGM	8	alv	1781-1790
05220f33	2348b3cf	0	both	1	1	landless	1	alv	pul	1861-1870	9ff2db71	ffa2f805	1	none	alv	4	1841-1850	8008c61a	f22353d7	1	both	12	alv	1881-1890	3	87a07515	1cab80fe	1	MGM.P	1	1	landed	2	alv	1851-1860	23ada32b	25c51cf8	1	MGM	2	alv	1851-1860	c10e3573	11e9484b	1	PGM.M	10	alv	1881-1890
0ce7d678	9a2a5d9e	1	PGM	0	1	landless	2	alv	arch	1841-1850	194f1db9	cd51d565	1	PGM	ded	4	1871-1880	7619d0ae	9595f13d	1	none	5	alv	1871-1880	3	b1e2ed6e	e51ef2d7	1	none	0	1	landed	1	alv	1851-1860	ac3dce74	fa772ed5	1	none	4	alv	1861-1870	c509db22	76898dff	1	both	13	alv	1871-1880
3b7553c4	74dab892	0	both	1	1	landless	1	alv	arch	1861-1870	763b6c26	c2b75e27	1	both	alv	2	1831-1840	dbc576e6	cfe0193b	1	PGM	10	alv	1881-1890	5	e1dc1ba3	77c95dca	1	both	0	1	landed	2	alv	1851-1860	a6599add	de6eb67f	1	both	4	alv	1871-1880	6988a65f	06b82c25	1	PGM.M	11	alv	1781-1790
4eb3a2ec	25ec258c	1	both	0	1	landless	2	alv	inl	1841-1850	1ff888fe	f8b8e6f3	1	both	ded	3	1861-1870	2ebe77fe	edc78fe5	1	MGM	15	alv	1811-1820	3	a398074e	be4d6aa5	1	MGM.P	1	1	landed	2	alv	1811-1820	dc45c44f	902462ee	1	PGM	3	alv	1881-1890	6120d681	6323e5ba	1	MGM	6	alv	1881-1890
97ea22cf	4a06668b	1	none	0	1	landless	1	alv	inl	1861-1870	151aa3c9	8b0458d1	1	MGM	alv	3	1881-1890	78cd33a2	e0c4e82f	1	MGM	5	alv	1851-1860	2	b25220b3	cf4b7d57	1	PGM.M	1	1	landless	1	alv	1861-1870	f89d1379	31e2e25c	1	MGM	2	alv	1861-1870	e9e673f1	71157e41	1	MGM	7	alv	1841-1850
e06e76a6	02d1256d	0	both	1	1	landed	1	alv	inl	1841-1850	cc48b88b	d34f6d10	1	MGM	alv	4	1871-1880	1c7cd6d9	8c23dbdd	1	PGM	8	alv	1871-1880	2	c8c6c338	03f1556f	1	MGM	1	1	landless	1	alv	1841-1850	11627b0e	b693d912	1	MGM	2	alv	1871-1880	f34b0b4d	1f7d49a8	1	none	5	alv	1871-1880
282542e7	bf794543	1	none	0	1	landless	1	alv	inl	1861-1870	97e831bf	4615aa1e	1	both	alv	4	1811-1820	90f0c4e0	9d3715aa	1	both	5	alv	1781-1790	1	f553a42b	444b30fb	1	PGM	1	1	landed	2	alv	1791-1800	2caee6fb	f1431217	1	MGM	3	alv	1881-1890	edf051db	bfcbfe0b	1	PGM	5	alv	1881-1890
e1a2e8ce	337adba7	1	none	1	1	landed	2	alv	inl	1831-1840	fd7678f7	b595f528	1	both	alv	2	1881-1890	4d35fb63	523e37a6	1	MGM	5	alv	1831-1840	1	e365295b	6b9a2fee	1	both	1	1	landed	1	alv	1841-1850	feb7afc7	ec773f0e	1	both	3	alv	1841-1850	dbf1a05b	d39b380f	1	none	15	alv	1881-1890
b99487e3	7b04befa	1	both	1	1	landed	2	alv	pul	1881-1890	90d389eb	89b5212e	1	both	alv	3	1781-1790	6651ae9e	eaa04abc	1	PGM	13	alv	1841-1850	5	732263a9	69c71682	1	MGM	0	1	landed	2	alv	1881-1890	069801ab	f6dad72b	1	MGM	4	alv	1881-1890	e3a25d73	0355bed1	1	MGM.P	12	ded	1771-1780
bdbdc77e	86e2993a	1	both	0	1	landed	2	alv	arch	1821-1830	feef4a92	38f12b34	0	none	alv	2	1841-1850	59211606	4d82566f	1	PGM	10	alv	1811-1820	2	03b33076	ab164b39	1	both	1	1	landless	2	alv	1841-1850	84f0b3bb	3f0643e3	1	both	3	alv	1861-1870	7faab1ba	a77973cd	1	MGM	5	alv	1841-1850
7a06ac60	2041a45f	1	none	0	1	landless	1	alv	inl	1871-1880	f7dc1605	0bf9a8cb	1	none	ded	2	1871-1880	9431c129	dbe2b4cb	1	MGM	14	alv	1841-1850	0	f4f84275	aea13f84	0	none	0	1	landless	1	alv	1841-1850	59d0786e	e800a9c6	1	both	2	alv	1881-1890	46c3321e	07f1d9f5	1	none	13	alv	1841-1850
d77db7d0	47cc3446	1	PGM	0	1	landed	2	alv	inl	1821-1830	6342d3f1	9e136b6b	0	MGM	alv	2	1851-1860	fb2c257a	b4bfacbb	1	MGM	6	alv	1851-1860	1	4e38122b	344d2568	1	both	1	1	landed	1	alv	1851-1860	b49a2029	963bf058	1	none	4	dis	1851-1860	d04a11b4	c2fa9100	1	none	8	alv	1881-1890
67da06ca	ccd23394	1	both	0	1	landless	2	alv	inl	1881-1890	03824ef0	5a90c671	1	PGM	alv	2	1821-1830	ffd8a989	95c011e1	1	none	10	alv	1861-1870	4	864daea7	30b11d40	1	PGM	1	1	landless	1	alv	1841-1850	ef6a000a	d3a0fe3a	1	none	2	alv	1881-1890	e1ba6a01	85f6a4cc	1	none	15	ded	1841-1850
da2bbc9c	18e3ade3	1	both	0	1	landless	2	alv	pul	1881-1890	591ab974	84fb3c81	1	PGM	alv	4	1871-1880	9bba17c2	113de090	1	MGM	12	alv	1781-1790	5	d89781d9	104aba17	1	none	1	1	landed	1	alv	1831-1840	f165bfde	dffb4a6e	1	MGM	4	alv	1861-1870	2a9589e8	41c1da9c	1	both	15	alv	1881-1890
5ccd0202	1a60edf8	0	MGM	1	1	landless	2	alv	arch	1871-1880	cf31240d	6534f88f	1	none	alv	3	1871-1880	f8f035e7	8e4dd218	1	MGM	10	alv	1881-1890	2	cd7865b7	624ffd3a	0	PGM	0	1	landed	1	alv	1861-1870	d2d5e5cf	1b846ed1	1	PGM	4	alv	1851-1860	db47fe81	5ea66f46	1	PGM	6	alv	1821-1830
abe9c462	cf1cd641	1	MGM	1	1	landed	2	alv	inl	1881-1890	034c9b41	25e2d11b	1	PGM	alv	4	1861-1870	4898e540	5c8c7568	1	both	5	alv	1871-1880	3	d34d0ed7	a5d8745a	1	MGM.P	0	1	landless	1	alv	1841-1850	0c6f503c	e545f7a0	1	both	3	alv	1871-1880	f8a47837	15fb4c1c	1	MGM.P	12	alv	1871-1880
92d8c722	26310401	1	none	0	1	landless	1	alv	inl	1871-1880	76c844a8	df837170	1	PGM	alv	2	1831-1840	9a865ee4	591868b6	1	none	7	alv	1881-1890	3	34db59f9	9462d1a3	1	PGM	0	1	landed	1	alv	1841-1850	909fe8a5	a4871b37	1	PGM	4	alv	1871-1880	40e193e1	36a2caf4	1	none	6	alv	1841-1850
401832fa	e9f70f7f	1	none	0	1	landless	2	alv	inl	1851-1860	e524bc1c	c4ad3d36	1	none	alv	2	1861-1870	9bba17c2	113de090	1	MGM	12	alv	1781-1790	5	be866bbc	735e7c09	0	both	1	2	landless	2	alv	1881-1890	a4212083	82d8a9c3	1	none	3	alv	1881-1890	1805ad29	a961c4c0	1	MGM	12	alv	1791-1800
65d06597	eebbce65	1	both	0	1	landed	2	alv	arch	1841-1850	3c919da2	1c167c9d	1	MGM	alv	4	1791-1800	0afec881	1b88830e	1	both	9	alv	1871-1880	5	4a47f96f	d7658153	1	both	0	1	landless	1	alv	1851-1860	6c8e205e	d28fdb29	1	both	4	alv	1851-1860	64504769	e127b516	1	none	14	ded	1851-1860
418c0a34	487d1989	1	PGM	1	1	landless	1	alv	inl	1841-1850	2bea3ce4	d0c74268	1	none	alv	3	1841-1850	a8ca56ea	ea56a88b	1	MGM	14	alv	1821-1830	3	63766fa5	bbea5386	1	both	0	1	landless	2	alv	1861-1870	374f9a3a	373afc01	1	PGM.M	3	alv	1871-1880	69c19dd6	913426f3	1	PGM	12	alv	1851-1860
216d2a2f	ef7d545d	1	PGM	1	1	landed	1	alv	inl	1871-1880	941ae043	ccfd13c6	1	MGM	alv	4	1881-1890	3ce0907e	522e0339	1	none	15	alv	1841-1850	0	3bf3b292	d15963b1	1	MGM	1	2	landless	1	alv	1841-1850	ca444ba8	21587ea2	1	both	3	ded	1871-1880	fc283e96	280b5e4e	1	both	12	alv	1811-1820
2fcb52ca	a6cc5405	0	both	0	1	landed	1	ded	arch	1831-1840	21b0521c	e9470d2b	1	MGM	alv	4	1841-1850	3e03b80e	89e45971	1	none	14	alv	1861-1870	4	ae5e5994	341b0673	1	PGM	0	1	landless	1	alv	1821-1830	080bf6b1	b94da470	1	PGM	2	ded	1811-1820	5a62d1c6	afc57a8a	1	none	11	alv	1881-1890
069eda54	9ad5eba0	1	both	1	2	landless	2	alv	arch	1841-1850	7e0276ff	4c495a34	1	PGM	alv	4	1881-1890	bbbdd01a	dc7fcbcf	1	none	8	alv	1851-1860	3	23de8c57	6d55f658	1	both	0	1	landless	1	alv	1861-1870	f4a8b175	7316f1a3	0	MGM	3	alv	1821-1830	86b920bf	568a5efa	1	both	14	alv	1881-1890
a03b2973	b5c27334	1	both	1	1	landless	1	alv	pul	1861-1870	ad554508	177e9517	1	both	alv	2	1841-1850	a8ab6878	2ad6612d	1	MGM	8	alv	1881-1890	2	bf7f4fa9	104aba17	1	none	0	2	landed	1	alv	1821-1830	4ce54b9b	17813e56	1	MGM	3	alv	1841-1850	696de8be	4908e7a5	1	both	11	alv	1771-1780
c2e97990	e610d415	1	both	1	1	landless	2	alv	inl	1841-1850	e82e2f36	3036260f	1	PGM	alv	4	1781-1790	717d9f95	da7f26b1	1	none	12	alv	1871-1880	0	281bf467	9004cba6	1	none	0	2	landless	2	alv	1871-1880	ddde4cfa	e7b65845	1	none	2	alv	1851-1860	a3d1a7a7	9480f02f	1	none	5	alv	1881-1890
3606b81c	1158562c	1	none	1	1	landed	2	alv	pul	1841-1850	bd899890	b9b9cce7	1	PGM	alv	3	1881-1890	7985b1cb	570d15ff	1	PGM	5	alv	1851-1860	2	cef53974	b0838661	1	both	1	1	landless	2	alv	1811-1820	2c1c1f4a	d70d2e84	1	MGM.P	2	alv	1871-1880	930807ed	4c2ea1b3	1	none	14	alv	1791-1800
607b3bf0	a8e9d1fb	1	MGM	1	1	landless	2	alv	arch	1851-1860	d47261bf	17d2d82f	1	PGM	alv	4	1871-1880	3e03b80e	89e45971	1	none	15	alv	1871-1880	2	25a7da33	93f1c881	1	none	0	1	landless	2	alv	1881-1890	992392a1	2379092e	1	MGM	4	alv	1801-1810	2a1276d9	ff0ed603	1	both	9	alv	1851-1860
2bde3f83	6bdb156c	1	none	0	1	landed	1	alv	inl	1821-1830	bea29159	2d091636	1	PGM	alv	2	1821-1830	da5db527	b1b971d8	1	both	6	alv	1881-1890	1	b1d82d6c	53b04a39	1	MGM	1	1	landless	2	alv	1881-1890	6cfe5e1e	22820cce	1	none	4	alv	1881-1890	ec3068dd	a78bf626	1	MGM.P	7	alv	1871-1880
6b15968b	ee6ab4b5	1	both	0	1	landed	1	alv	inl	1781-1790	c20ee239	61a64fe4	1	MGM	alv	3	1871-1880	e86f060b	6e68f20d	1	none	10	alv	1881-1890	2	c81ff8b6	272666d9	1	MGM	0	1	landed	1	alv	1881-1890	679ffa58	f7cdf913	1	both	4	alv	1861-1870	ad969770	d54f829d	1	none	9	alv	1861-1870
62b6baa8	e475ebde	1	PGM	1	1	landed	1	alv	inl	1811-1820	8d1d642a	a47bfc82	1	MGM	alv	4	1881-1890	3f7b1919	39a55a5c	1	none	15	alv	1881-1890	2	1db2abe7	54caf4cc	1	both	0	2	landless	1	alv	1881-1890	374f9a3a	373afc01	1	PGM.M	3	alv	1881-1890	ab9d47fa	4074f0a7	1	none	13	alv	1841-1850
100b74d4	25d4ffb0	1	both	0	1	landed	1	alv	inl	1781-1790	5380c1de	da44aa15	1	PGM	alv	3	1841-1850	8393d293	6ac6db29	1	PGM	15	alv	1861-1870	3	24013a73	91d26455	1	both	0	1	landed	1	alv	1831-1840	7b11d6d6	f33efa5e	1	PGM	4	alv	1861-1870	6f8f2de3	c851ef93	1	none	15	ded	1801-1810
27b360c0	7ae6664f	1	none	1	1	landed	1	alv	inl	1861-1870	7b50b283	2d4d4714	0	MGM	alv	3	1861-1870	de98098e	522e6796	1	none	8	alv	1861-1870	2	1bf629c0	35404bae	1	PGM	1	1	landless	2	alv	1871-1880	0bd9a569	fb2d7bc7	1	both	4	alv	1851-1860	dd43c2a8	67f077a0	1	both	8	alv	1811-1820
bf21985e	93ac1bd7	1	MGM	1	1	landed	2	alv	arch	1851-1860	7e0276ff	4c495a34	1	both	alv	3	1871-1880	7a65e0b9	4ec89915	1	PGM	8	alv	1851-1860	1	b5d83c68	02f31bfb	1	MGM	0	1	landless	1	alv	1861-1870	300087c7	0bced505	1	none	4	alv	1871-1880	cb9d34a0	0587d800	1	MGM	8	alv	1861-1870
3ca724bb	3371d76d	1	none	1	1	landless	2	alv	inl	1881-1890	55ad03c4	d8a34756	1	both	alv	3	1831-1840	58e11a53	717af1b9	1	none	11	alv	1791-1800	3	e633cfb1	ab230aa8	1	MGM	1	1	landless	2	alv	1881-1890	185e88b4	71a87fef	1	none	3	alv	1801-1810	3280426a	3277364f	1	PGM	5	alv	1881-1890
a4cae048	61508cba	1	both	0	1	landed	1	alv	inl	1791-1800	bfa015e1	2a070900	1	none	alv	4	1851-1860	fb323eec	fbd66d41	1	none	6	alv	1881-1890	1	717c5294	6efa67b5	1	MGM	0	1	landless	1	alv	1881-1890	84bdfbb8	72a247cf	1	both	4	alv	1821-1830	fb56f2d1	c4745ef6	1	none	11	alv	1861-1870
e8fc2dd5	9335e4d5	1	both	0	1	landed	2	alv	pul	1881-1890	baac48e0	f95a6696	1	both	alv	2	1851-1860	e8cba038	e6fe05ae	1	none	9	alv	1831-1840	2	812521c6	26d74395	1	PGM	1	1	landless	2	alv	1861-1870	d44e8b06	5b180de8	1	none	3	alv	1881-1890	3705259f	dff27dcb	1	PGM.M	9	alv	1841-1850
53cc8e5e	9960c8ee	1	none	0	1	landless	1	alv	arch	1831-1840	56a39cda	d56139bc	1	both	alv	4	1881-1890	b9fc016c	ea6abe5b	1	none	10	alv	1871-1880	0	d03a8e1e	6e0f7ce0	1	none	1	1	landed	1	alv	1881-1890	3623936b	e8d0f5dc	1	MGM	2	alv	1871-1880	40439a0a	0a8fac51	1	none	10	alv	1831-1840
3940ac5d	74c170f6	1	both	0	1	landless	2	alv	inl	1881-1890	9ec652aa	18f1851b	1	MGM	alv	4	1861-1870	95b0b81c	b2e1107f	1	none	10	alv	1851-1860	3	172327cc	57f626fd	1	PGM	1	1	landless	1	alv	1881-1890	dcfa4ed6	2e66a961	0	MGM	4	alv	1881-1890	c2662107	ba390335	1	PGM	11	alv	1831-1840
5b66e48c	62a133c6	1	both	1	1	landless	1	alv	inl	1881-1890	434f7c38	c0d40fff	1	PGM	alv	2	1871-1880	fa0e87a4	bcaa5952	1	none	13	alv	1861-1870	0	4c499221	c5d4440b	1	MGM.P	1	1	landed	2	alv	1881-1890	3de25c2e	f08e0d15	1	MGM	4	alv	1841-1850	c1b7278f	ba390335	1	none	12	alv	1821-1830
330508ee	d16b8efc	0	both	1	1	landless	2	alv	inl	1861-1870	7e4818cd	d0f4d68d	1	none	alv	4	1881-1890	59506f06	758c2050	1	PGM	10	alv	1771-1780	4	d6f66a64	1f6edf2b	1	none	0	1	landless	1	alv	1881-1890	5b0b38a2	0faa3ced	1	none	4	alv	1871-1880	6e4abee7	4c90e977	1	none	15	ded	1821-1830
5082134e	47b93d94	1	MGM	0	1	landed	2	alv	inl	1881-1890	9b0d0339	228df152	1	MGM	alv	2	1841-1850	92cf0346	8ef5df29	1	none	15	alv	1851-1860	2	e3080ee1	018aaa14	1	none	1	1	landless	1	alv	1881-1890	02e61d1f	f3242890	1	none	4	alv	1851-1860	99aa1cce	0968dc77	1	none	13	alv	1851-1860
a991f529	f281db91	1	MGM	1	1	landed	1	alv	inl	1841-1850	366aea73	c4eec975	1	PGM	alv	3	1841-1850	b787dbe4	e6298b78	1	PGM	15	alv	1791-1800	6	ad56fa14	74193a12	1	both	0	1	landless	2	alv	1821-1830	a34b1d23	82abae9d	1	both	4	alv	1861-1870	f067678f	bb228abf	0	none	10	alv	1851-1860
898f3d5b	e4b97476	1	both	1	1	landed	1	alv	inl	1751-1760	3b05ef58	152e07ad	1	PGM	alv	4	1871-1880	688d6a33	ba47c4e4	1	both	8	alv	1841-1850	5	c1f4fde5	f5709125	1	PGM	1	1	landed	1	alv	1851-1860	13614c7e	87b477b1	1	MGM	4	alv	1881-1890	37c863d7	59dd52a1	1	MGM	6	alv	1851-1860
443728f7	08a11411	1	none	0	1	landless	2	alv	inl	1801-1810	280b412d	c100c3e1	1	none	alv	3	1881-1890	556f8619	9c6220fb	1	MGM	5	alv	1871-1880	3	0af5b7f7	031ba719	0	both	0	1	landed	2	alv	1801-1810	26f99312	d39d05ed	1	none	2	ded	1861-1870	aed53916	c9f39bd8	1	MGM	15	alv	1821-1830
635a7d26	6ec23fb5	1	none	1	1	landless	2	alv	arch	1871-1880	e3515891	5e65ee63	1	none	alv	4	1851-1860	c231e5a5	8c019e97	1	PGM	13	alv	1821-1830	2	e35750fe	bcc07082	1	both	1	1	landed	1	alv	1841-1850	f1e7476e	0dfe89f8	1	none	2	alv	1861-1870	6bee7310	9cc715d9	1	none	6	alv	1871-1880
a0f05205	1012a193	0	MGM	0	1	landed	1	alv	pul	1881-1890	b004e942	14e744f0	1	none	alv	3	1871-1880	fd9a2bd6	1fffb74f	1	none	13	alv	1871-1880	4	514ac176	291bf62a	1	PGM	1	1	landless	2	alv	1881-1890	f118057d	30b79ee8	1	both	2	alv	1871-1880	5537c6ad	ef6e00e4	1	MGM	15	alv	1801-1810
b7bb5779	205c691a	1	both	0	1	landed	1	alv	arch	1831-1840	8461b350	56899417	1	PGM	alv	3	1871-1880	a5daf67d	a592c5a9	1	none	9	alv	1861-1870	4	28756281	df7bc07c	1	MGM	1	1	landed	1	alv	1841-1850	e6c46fa4	67eae8b6	1	PGM.M	4	alv	1881-1890	d81365e9	4195ed3c	1	none	9	alv	1881-1890
82880ddf	95690dd5	0	both	0	1	landed	1	alv	arch	1841-1850	c37564b9	0295c8e6	1	MGM	alv	3	1871-1880	b83a2b1e	035334df	1	MGM	5	alv	1841-1850	4	d13edfab	e8673450	1	both	0	1	landless	1	alv	1871-1880	ac5642bb	cbd2c87e	1	none	4	alv	1881-1890	40613174	f248f279	1	none	14	alv	1881-1890
db696a9b	381b84d3	0	MGM	0	1	landless	2	alv	inl	1881-1890	fb03f38d	144d20ab	1	both	alv	3	1881-1890	f16342e2	63490580	1	MGM	15	alv	1871-1880	0	d6f894d1	f2e5836e	1	PGM	0	1	landless	2	alv	1851-1860	e3b7a64b	a30d5898	1	PGM	4	alv	1871-1880	3fe884e3	342d6d5d	1	PGM	10	alv	1871-1880
deee2746	7a80bc05	1	PGM	0	1	landless	2	alv	pul	1881-1890	eed4010e	1489308b	1	none	alv	3	1871-1880	ae534ff8	0830ab78	1	none	10	alv	1871-1880	1	cbcd5c4c	1a0e6697	1	MGM	0	1	landless	1	alv	1831-1840	9cb6c70e	461c0033	1	both	2	alv	1881-1890	0f0d5c1f	8f6e8792	0	PGM	9	alv	1881-1890
7575dfac	0f750b0e	1	both	0	1	landless	2	alv	inl	1881-1890	232d59db	b159d8d4	1	none	alv	2	1881-1890	35dcca7e	23cf11ad	1	PGM	10	alv	1881-1890	3	f58ec154	2ac3b267	1	none	0	1	landless	2	alv	1871-1880	591a4ba2	6d42c1da	1	none	2	alv	1871-1880	f1ac6189	2e9f6896	1	none	14	alv	1881-1890
69638a51	0b5bb091	1	MGM	1	1	landless	2	alv	inl	1881-1890	b7482b85	b269518b	1	none	alv	4	1861-1870	ae534ff8	0830ab78	1	none	9	alv	1871-1880	2	ed517697	cf4b7d57	1	none	0	1	landless	1	alv	1861-1870	969c71f7	55b3f677	1	PGM	3	ded	1851-1860	c6d8a1d1	1d669140	1	PGM	10	alv	1821-1830
4201acae	a67ed1c2	1	none	0	1	landed	1	alv	pul	1871-1880	5850aae1	5a950c71	1	both	alv	4	1821-1830	279cb119	1f44bdde	1	PGM	13	alv	1881-1890	2	94afc978	55c23cab	1	PGM	1	1	landless	2	alv	1861-1870	3a80cd58	7092b839	1	none	2	alv	1821-1830	2ec6fbee	3b39eb32	1	none	11	alv	1851-1860
a9d27b59	0f1f8b6c	1	MGM	1	1	landed	1	alv	inl	1871-1880	e9154698	ed3e2680	1	none	alv	2	1881-1890	4acb4638	aed1b895	1	both	8	alv	1751-1760	3	de833651	dd348de1	0	MGM	0	2	landless	1	alv	1881-1890	44d8b506	507d972c	1	both	2	alv	1831-1840	e18afb49	5a1978ca	1	PGM.M	7	alv	1801-1810
88faa86f	7432cdab	1	MGM	0	1	landed	2	alv	inl	1851-1860	9b0d0339	228df152	1	MGM	alv	4	1831-1840	50dff12d	61d08170	1	none	15	alv	1831-1840	0	63c10432	0ac9687b	1	none	1	1	landless	1	alv	1871-1880	47b1b320	1a0c078a	1	both	4	alv	1871-1880	46c3321e	07f1d9f5	1	MGM	6	alv	1841-1850
5b27e1c3	49866c27	1	PGM	1	1	landless	2	alv	arch	1851-1860	44a5afc0	44642c6b	1	none	alv	4	1841-1850	b4138a4b	02d3b1f6	1	both	6	alv	1831-1840	5	b22b9f5c	5ad86e31	1	both	1	1	landed	2	alv	1861-1870	85e73a63	1c6c8497	1	both	2	alv	1811-1820	e62623b1	46d0ca56	1	PGM	12	alv	1861-1870
e8b37568	1678f81e	1	PGM	1	1	landed	1	alv	inl	1871-1880	28268dd0	c5061e5b	1	PGM	alv	3	1881-1890	b8a2def6	8e0540b0	1	none	5	alv	1831-1840	4	8bda72c8	26d2d185	1	PGM	0	1	landless	2	alv	1881-1890	3a6c9e8a	2114b29b	1	none	2	alv	1881-1890	ed4d4803	cdf77664	1	MGM.P	12	alv	1881-1890
07cfb590	e9bf8012	1	none	0	1	landed	1	alv	inl	1881-1890	1bd70d04	987b08ee	0	none	alv	4	1881-1890	88378a70	c2734733	1	both	11	alv	1841-1850	2	f9762173	c99e6a0a	1	both	0	1	landless	2	alv	1841-1850	82f2d886	80f21826	1	MGM	2	alv	1881-1890	0e1eb210	af1b81a9	1	none	6	alv	1871-1880
11fbbf5d	dc9faa9c	1	PGM	0	1	landless	1	alv	arch	1871-1880	1008645e	63262025	1	both	alv	3	1881-1890	23d248c9	c427e743	1	none	8	alv	1881-1890	3	36e547ef	2317ecab	1	both	0	1	landed	1	alv	1871-1880	f42db270	cbd2c87e	1	PGM	2	alv	1881-1890	fc8c18a8	34dab9b0	1	none	6	alv	1851-1860
86166953	eb671997	1	MGM	1	1	landed	2	alv	pul	1841-1850	9b4d4c94	d90594a5	1	PGM	alv	3	1821-1830	5123fc9e	cc453c29	1	PGM	10	alv	1861-1870	4	2262dab8	c0726dc0	1	none	0	1	landed	2	alv	1871-1880	79b9dc34	e230e07c	1	none	3	alv	1881-1890	6c2b14b3	1f44e6bd	1	none	9	alv	1881-1890
07cfb590	e9bf8012	1	PGM	0	1	landed	1	alv	inl	1871-1880	71ed205e	38459072	0	both	alv	3	1821-1830	b1faa55a	ee8f1f86	1	none	9	alv	1841-1850	1	62c3adca	363ac962	1	both	0	1	landed	1	alv	1851-1860	60b19ae6	dffb4a6e	1	MGM	4	alv	1851-1860	5289cf91	1d503699	1	none	9	alv	1881-1890
2ae3ae64	b2e621f2	1	both	1	1	landless	2	alv	inl	1811-1820	271b6f64	c5764e11	1	both	alv	2	1871-1880	cdbcb890	61f837f0	1	PGM	8	alv	1861-1870	1	215cc825	e80bc5a5	1	both	0	1	landless	2	alv	1861-1870	334c64ff	47389819	1	both	3	alv	1871-1880	cf92c693	a5d3ec74	1	none	10	ded	1801-1810
671f5f7e	9ca4bd78	1	both	1	1	landless	1	alv	inl	1831-1840	494f6fd3	c5f366c3	1	MGM	alv	4	1871-1880	94c0e6fc	542fc6a2	1	PGM	11	alv	1871-1880	0	0fa5d83d	af667b92	1	PGM	0	1	landed	1	alv	1871-1880	6c670787	2e66a961	1	MGM	2	alv	1881-1890	e58fafc6	0e721c12	1	none	15	alv	1751-1760
856e594e	97bae0e2	1	none	0	1	landless	1	alv	inl	1861-1870	33037a15	b1486a95	1	both	alv	3	1871-1880	c0d7c208	75e1e8b0	1	PGM	14	alv	1881-1890	3	a939f218	a6daea8d	1	MGM.P	1	1	landless	1	alv	1881-1890	d01f6210	5459d446	1	both	3	alv	1841-1850	97882fc8	7b3daac4	1	none	9	alv	1881-1890
f0e0209d	9a7f1d19	1	none	0	1	landless	2	alv	inl	1841-1850	9a161b03	087122a0	1	PGM	alv	4	1881-1890	7a70a247	022e390d	1	none	15	alv	1881-1890	0	41160908	95071f30	1	both	1	1	landless	2	alv	1881-1890	939fd15b	84fc110b	1	PGM	2	alv	1841-1850	fb56f2d1	c4745ef6	1	none	12	alv	1861-1870
6b6be442	9ebe2575	1	MGM	0	1	landed	1	alv	inl	1801-1810	69d65ed8	543ce464	1	both	alv	3	1861-1870	971343a3	24173574	1	none	8	alv	1831-1840	1	27aad752	0ed6c410	1	PGM.M	1	1	landless	2	alv	1881-1890	e76e3ef7	baf8c714	1	both	3	alv	1861-1870	5eb1f81f	c41ae955	1	both	5	alv	1861-1870
92d8c722	26310401	1	none	0	1	landless	2	alv	inl	1881-1890	866febcb	1443075e	1	MGM	alv	3	1831-1840	d8190c19	0632ddf0	1	none	13	alv	1841-1850	0	2d9d0cc8	3fcda7db	1	none	1	1	landless	1	alv	1841-1850	491cd014	9fbcc2b0	1	PGM.M	2	alv	1871-1880	5c3d1059	f120f9de	1	none	6	alv	1771-1780
a4cae048	61508cba	1	MGM	1	1	landed	2	alv	inl	1801-1810	56c54859	ef1ace54	1	MGM	alv	3	1751-1760	ae2c70fe	e4ad6617	1	none	11	alv	1871-1880	5	41847d14	e4cbadc4	1	both	0	1	landed	2	alv	1861-1870	59d0786e	e800a9c6	1	both	3	alv	1871-1880	70d443c2	e49b57f8	1	none	14	ded	1831-1840
a03305fd	80bb1f53	1	none	0	1	landless	2	alv	inl	1881-1890	af51e819	bccf7ce4	1	none	alv	4	1881-1890	25875e05	eb6400cf	1	PGM	15	alv	1871-1880	1	652e2b64	e4d5224a	1	PGM	1	1	landless	1	alv	1811-1820	01c910cc	b91256d9	1	MGM	3	alv	1881-1890	cfc2a6c6	8e3f0beb	1	none	6	alv	1821-1830
f1491d09	b934211c	1	both	1	1	landed	2	alv	inl	1831-1840	05ac3776	b51b6ef7	1	PGM	alv	2	1871-1880	1c5d0717	61d08170	1	PGM	15	alv	1831-1840	4	80e8ff26	4ecd0c84	0	both	1	1	landed	2	alv	1861-1870	5de79982	0a49e12c	1	both	2	alv	1831-1840	d25a747b	5dae7c71	1	MGM	9	alv	1881-1890
ed788a2d	3df59f81	1	both	0	1	landless	2	alv	inl	1871-1880	90d389eb	89b5212e	1	both	alv	4	1771-1780	e8eb2b8a	3976e77d	1	both	8	alv	1851-1860	7	38f08842	ca5ff0eb	1	both	1	1	landed	2	alv	1771-1780	ff958e1c	d6b6d250	1	PGM	2	alv	1731-1740	fc8c18a8	34dab9b0	1	none	7	alv	1831-1840
c31294e8	ba494c01	1	PGM	0	2	landed	1	alv	inl	1861-1870	4c537e01	830151d1	1	both	alv	3	1841-1850	6e722af7	88d04ee2	1	none	10	alv	1811-1820	2	80e8ff26	4ecd0c84	1	both	0	1	landed	2	alv	1861-1870	0c8a9214	ad0c5707	1	MGM	2	alv	1881-1890	a1d88b34	f0ddb8a0	1	none	11	alv	1871-1880
8d6c15ff	dc9faa9c	1	PGM	0	1	landless	1	alv	arch	1861-1870	a926c766	505dd9e6	0	both	alv	4	1851-1860	cffd27e6	29903391	1	PGM	8	alv	1851-1860	2	26bcf0ff	bb3d1a72	1	none	0	1	landless	2	alv	1881-1890	946d8e95	89f977d0	0	none	2	alv	1841-1850	5179a4f9	a99c6044	1	MGM.P	14	ded	1861-1870
91dd6ab0	9e022358	0	both	1	1	landed	2	alv	arch	1821-1830	6c7dde88	bf828963	1	both	alv	3	1871-1880	a5c1de55	5ec96a84	1	MGM	7	alv	1881-1890	0	e4cbf4ab	0b2a9aa2	1	both	0	1	landless	2	alv	1881-1890	3d13c17d	2379092e	1	PGM.M	2	alv	1801-1810	d1e48a8c	4fcab45b	1	both	8	alv	1831-1840
010b464b	3e1e8dd3	1	both	0	1	landless	1	alv	arch	1861-1870	bf385823	ac10b7ca	1	none	alv	3	1881-1890	1147212c	0c41a94f	1	none	9	alv	1871-1880	4	6c78272a	bcfb879f	1	MGM	0	1	landed	2	alv	1841-1850	35a9b0f7	593d3b6f	1	none	2	alv	1851-1860	5e57de20	10bfc400	1	PGM	15	alv	1831-1840
58b6e7e0	47b93d94	1	both	1	1	landless	1	alv	inl	1881-1890	75ad2fbc	36dc0723	1	none	alv	4	1871-1880	c7afe728	91d54a4d	1	none	10	alv	1861-1870	1	4c499221	c5d4440b	1	MGM.P	0	1	landed	2	alv	1881-1890	791a0dcb	3f8a5cc2	1	both	4	alv	1781-1790	5943ebab	532ca0e3	1	PGM	5	alv	1881-1890
06d0ddcd	af5a9f39	1	PGM	0	1	landless	1	alv	inl	1841-1850	dcee6ca5	76d745ce	1	none	alv	3	1861-1870	ae99e653	74ad8762	1	none	7	alv	1861-1870	2	1ec5da49	aa2546ea	1	PGM	0	1	landless	2	alv	1841-1850	d4c54367	9f56a96c	1	none	3	alv	1861-1870	0cfd93e0	f073f4cb	1	none	8	alv	1791-1800
d2af6f69	21e6778a	1	MGM	1	1	landed	1	alv	inl	1851-1860	93eb44e3	30b14d55	1	MGM	alv	3	1881-1890	a5a38ded	7265d74c	1	PGM	7	alv	1801-1810	3	e1ed948d	7151ac5a	1	both	0	2	landless	1	alv	1811-1820	56afc21a	cbd2c87e	1	none	2	alv	1881-1890	89df06a1	b827696d	1	none	11	alv	1811-1820
7cbb73ab	941a7ff5	1	none	0	2	landed	1	alv	arch	1821-1830	0c9c7047	46843ed6	1	both	alv	4	1881-1890	a0ed3431	fd8b9c4e	1	none	5	alv	1881-1890	4	3bf3b292	d15963b1	1	MGM	0	2	landless	1	alv	1841-1850	687f998e	1bcdd88d	1	MGM	2	alv	1871-1880	6eb2e722	3dd9af51	1	none	7	alv	1861-1870
c4906dfb	fdaa301a	1	PGM	0	1	landless	1	alv	inl	1881-1890	971dc3a7	d9751565	1	none	alv	3	1881-1890	8c00c883	a6468704	1	both	15	alv	1871-1880	5	04489e93	fa5b4f13	1	both	1	1	landed	2	alv	1881-1890	474f06d9	1c34ba95	1	PGM	4	alv	1871-1880	20f3dc76	9cc715d9	1	MGM.P	7	alv	1861-1870
6cc8801b	e444876a	1	none	0	1	landless	2	alv	arch	1831-1840	2dd49108	3c7c2d67	1	both	alv	4	1851-1860	01da8ba0	9e6cb3b6	1	none	14	alv	1861-1870	0	11bb1403	8f531fbd	1	MGM	0	1	landless	2	alv	1861-1870	f897ebcc	a1b191b6	1	both	4	alv	1861-1870	3fc8e15d	d05bec7d	1	MGM.P	13	alv	1871-1880
a2556133	3504200c	1	MGM	0	1	landed	1	alv	inl	1851-1860	9066f8fe	ab808801	1	none	alv	3	1811-1820	d1b1bfc5	1ff16bd2	1	MGM	12	alv	1861-1870	0	26a5673c	22593fe4	1	none	1	1	landless	1	alv	1851-1860	c8f2ec98	535d4a26	1	both	2	alv	1871-1880	80911f08	5a6194b4	1	none	8	alv	1831-1840
b897ffd9	677ef78a	1	both	1	1	landed	1	alv	arch	1791-1800	ef4d63f1	33a167aa	1	PGM	alv	2	1851-1860	2158cd2b	8141fed1	1	none	10	alv	1881-1890	2	75ae11d1	abc48662	1	none	0	1	landless	2	alv	1881-1890	4f02ca51	5859fa45	0	MGM	2	alv	1831-1840	40003ebb	885436c8	1	MGM.P	10	alv	1741-1750
10c42970	c7ad5290	1	both	1	1	landed	1	alv	inl	1851-1860	90c368ff	0a1a1bd6	1	MGM	alv	4	1881-1890	8b7eb5b5	ccd8138f	1	none	13	alv	1811-1820	2	60db601e	e86735e7	1	MGM	0	1	landed	1	alv	1841-1850	d3172a2e	136944f2	1	MGM	3	alv	1881-1890	67cdd2a8	7167582c	1	none	11	alv	1881-1890
a03b2973	b5c27334	0	both	1	1	landless	2	alv	pul	1871-1880	e0861eb4	69d74f6b	1	MGM	alv	2	1881-1890	a567ff17	983a1970	1	PGM	8	alv	1841-1850	3	ed9e8afc	7fc97b7b	1	both	1	1	landed	1	alv	1841-1850	ca0995cc	53ef2907	1	both	3	alv	1841-1850	ab9d47fa	4074f0a7	1	none	14	alv	1851-1860
069eda54	9ad5eba0	1	both	1	2	landless	2	alv	arch	1841-1850	17759d9b	39669f54	1	PGM	alv	3	1881-1890	b924c067	a78b909a	1	PGM	12	alv	1781-1790	3	c5089408	483d9158	1	PGM.M	1	1	landless	2	alv	1871-1880	167ad7a8	0d1c6dc0	1	MGM	4	alv	1861-1870	be648512	9a65c1c1	1	MGM.P	11	alv	1871-1880
ba2b8efa	556ee8dc	1	PGM	0	1	landless	2	alv	inl	1871-1880	f13097f3	fcb26670	0	MGM	alv	2	1881-1890	94c2a795	1ac1b6ec	1	PGM	7	alv	1871-1880	3	f31be9a5	928aaba1	1	both	0	1	landed	2	alv	1791-1800	5eda8177	2c0e9578	1	none	4	alv	1871-1880	9c966dfe	23a729e4	1	none	14	alv	1861-1870
c2e97990	e610d415	1	both	0	1	landless	2	alv	inl	1841-1850	5c6a746a	cfe7e69f	1	both	alv	4	1821-1830	7ffcd46f	05d320bd	1	none	14	alv	1871-1880	3	563c46ec	6a0d36b6	1	none	1	1	landless	2	alv	1881-1890	5d234949	41187347	1	both	3	alv	1841-1850	05f54b5f	382b0564	1	none	13	alv	1881-1890
a003bc96	3a3e7fa3	1	both	1	1	landless	1	alv	inl	1821-1830	ec4b3fcb	09abae59	0	PGM	alv	2	1851-1860	eb29f23e	3a4ebe23	1	none	15	alv	1871-1880	3	7a4638d4	db3be37e	1	both	0	1	landed	1	alv	1801-1810	98bfa1ad	b94da470	1	PGM	4	alv	1811-1820	3fc8e15d	d05bec7d	1	MGM.P	5	alv	1871-1880
6653778e	8d12eb6b	1	MGM	0	1	landed	2	alv	inl	1791-1800	6ef45b5a	4bf42957	1	PGM	alv	2	1881-1890	bef2af34	1d8ec2b8	1	both	10	alv	1881-1890	2	2aa03e04	c3aead5c	1	none	0	1	landed	1	alv	1881-1890	5bc68027	3425403a	1	none	4	alv	1871-1880	eaf79e05	f8decbd2	1	none	6	ded	1871-1880
bce409b1	7c39ec44	0	MGM	1	1	landed	1	alv	inl	1761-1770	f0b636f8	6a9da92f	0	both	alv	3	1861-1870	375b9eca	def151fb	1	MGM	6	alv	1821-1830	4	0b46bf79	2317ecab	1	MGM	0	1	landed	2	alv	1881-1890	4e4a5b0d	d4e073a0	1	none	2	alv	1871-1880	29e92a28	d3cb7362	1	MGM	12	alv	1871-1880
6653778e	8d12eb6b	1	MGM	0	1	landed	2	alv	inl	1801-1810	2daa67bc	0283c505	1	none	alv	4	1881-1890	6f9c9fc7	4ae46d2f	1	none	7	alv	1831-1840	1	9e8278a2	3d160396	1	PGM	1	1	landless	1	alv	1851-1860	6f0d19e8	92cc3b74	1	PGM	2	alv	1851-1860	eca4db37	c13a9c43	1	PGM	14	ded	1881-1890
9f8a2255	b66f7c40	1	MGM	0	1	landless	1	alv	inl	1841-1850	2d7fc106	d1308ce6	1	MGM	alv	4	1841-1850	09686747	f32edc83	1	none	15	alv	1881-1890	0	ac4f13be	c926c06d	0	both	1	1	landed	1	alv	1791-1800	995b80c7	add4f8c3	1	none	4	alv	1821-1830	f90c6dd2	7c8d46fa	1	none	6	alv	1841-1850
8d6c15ff	dc9faa9c	1	PGM	1	1	landless	2	alv	arch	1861-1870	572a03d2	dc4ab7c1	1	both	alv	3	1781-1790	1f5657cd	90a189bd	1	PGM	9	alv	1821-1830	3	51607eae	57f20e1b	1	both	1	1	landless	2	alv	1881-1890	cf331726	656860c9	1	PGM	4	alv	1861-1870	b60ba97b	a8d2c4d7	1	both	11	alv	1881-1890
a2556133	3504200c	1	MGM	1	1	landed	2	alv	inl	1851-1860	271b5b12	49c1615d	0	none	ded	3	1861-1870	db1c1aef	14a4950e	1	MGM	8	alv	1851-1860	7	cbaa3268	ebfe898e	1	none	0	1	landed	1	alv	1871-1880	1195cabf	68b81dd5	1	none	3	alv	1881-1890	0e4b9942	bd54b462	1	MGM.P	15	alv	1831-1840
77648e7b	03bae2a2	1	MGM	1	1	landed	1	alv	inl	1811-1820	5850aae1	5a950c71	1	PGM	alv	4	1831-1840	d4e9b9c6	72e277b9	1	PGM	7	alv	1841-1850	3	5c1d2fb4	5830823a	1	MGM	0	1	landed	1	alv	1811-1820	2a6adacd	07d092bb	1	PGM	2	alv	1881-1890	e33525a0	3b6a4014	1	MGM	5	alv	1831-1840
1f7a280d	0141df82	1	MGM	0	1	landless	1	alv	inl	1851-1860	b20200a2	a2ba2b2b	1	none	alv	4	1831-1840	2ae7984d	0adf7971	1	none	9	alv	1871-1880	1	113757b2	36ed98fd	1	PGM	0	1	landed	1	alv	1871-1880	2498858f	7b67d0bd	1	both	4	alv	1791-1800	f2598421	f7cb07ba	1	MGM	6	alv	1841-1850
c4fa4792	51d09b91	1	PGM	0	1	landless	2	alv	arch	1871-1880	3b348925	ab0602d0	1	none	alv	3	1881-1890	a7d6fc4b	dbd7985a	1	MGM	9	alv	1851-1860	2	57ee85eb	1cde92f8	1	MGM.P	1	1	landed	2	alv	1841-1850	02bdc34a	7f14eb06	1	MGM.P	2	alv	1861-1870	e3529e8d	b3d496db	1	MGM.P	5	alv	1851-1860
bf32f643	31a7e957	1	MGM	0	1	landless	1	alv	inl	1871-1880	090da638	db9cba6b	1	both	alv	2	1871-1880	ad77bdd9	51a1e1fc	1	none	7	alv	1821-1830	3	153586b6	f5a57e9e	1	none	1	1	landless	1	dis	1851-1860	c8dc3130	8092fd6a	1	both	2	alv	1861-1870	c9ea9e49	3e20fa33	1	PGM	9	alv	1871-1880
bff46820	8fe13cf6	1	both	0	1	landless	1	alv	pul	1871-1880	a0ca7a86	466fd9a7	1	both	alv	4	1831-1840	96e95101	85666844	1	MGM	10	alv	1881-1890	1	63a04ddf	2107a68d	1	MGM	1	1	landed	1	alv	1851-1860	e08c7a97	3b4e54f8	1	both	3	alv	1881-1890	b34d9cc0	b5b097c1	1	none	12	alv	1851-1860
dc839607	82ab2a3b	1	MGM	0	1	landed	1	alv	pul	1871-1880	e639eb42	75a7e2e8	1	none	alv	3	1851-1860	8ccdba9b	83dd32f4	1	PGM	5	alv	1881-1890	3	4f49463b	84e0e5ae	1	none	1	1	landless	2	alv	1801-1810	c34bd733	ffa28d30	1	none	3	alv	1881-1890	e10f48e8	e1282a63	1	PGM	9	alv	1881-1890
86166953	eb671997	1	MGM	1	1	landed	1	alv	pul	1851-1860	1e0d506b	1a7bda64	1	both	alv	4	1841-1850	1883fccb	0fdda4fc	1	MGM	8	alv	1881-1890	1	a49c0346	46d04eb3	1	none	1	1	landed	2	alv	1881-1890	0110a844	d81ecc88	1	both	2	alv	1881-1890	431cbe6e	2bf243c3	1	none	11	alv	1851-1860
36d57e0d	15c61146	1	none	0	1	landless	2	alv	arch	1861-1870	fe69a6ac	f49b919f	1	both	alv	3	1841-1850	1c5d0717	61d08170	1	PGM	12	alv	1821-1830	4	00afd668	acc495a0	1	both	1	1	landless	2	alv	1861-1870	ee3a2aec	c23b99bb	1	MGM	4	alv	1881-1890	2ec6fbee	3b39eb32	1	none	15	alv	1841-1850
48ddd2fe	b636ee2c	1	none	0	1	landed	1	alv	pul	1871-1880	586e21df	9d6ee61f	1	both	alv	2	1861-1870	2021c67e	8ed61d80	1	MGM	9	alv	1881-1890	3	58112d5a	3e3801d9	1	MGM	0	1	landless	2	alv	1881-1890	c8031454	915a0375	1	MGM.P	2	alv	1871-1880	205e7ea0	9670923e	1	none	14	alv	1851-1860
4820bfc2	17a94c77	1	PGM	1	1	landed	1	alv	pul	1861-1870	110b5ba2	633dd496	1	PGM	alv	3	1851-1860	c6e5b94c	fd2a8fb1	1	PGM	8	alv	1811-1820	6	57649f82	8b7d28af	1	PGM.M	0	1	landed	1	alv	1861-1870	1f6d6924	47ed0467	1	none	2	alv	1871-1880	d28c7489	e4096024	1	none	7	alv	1871-1880
090e4859	b6dd5ca0	1	both	1	1	landed	1	alv	kar	1831-1840	c7a1f806	b8489866	1	both	alv	2	1841-1850	6614d1a1	a8958558	1	none	5	alv	1851-1860	0	01dc0ac4	d9c355eb	1	both	0	1	landless	1	alv	1841-1850	70a0ea6f	e9154cfe	1	none	2	alv	1881-1890	05fcf4ee	5b738a20	1	PGM	6	alv	1851-1860
b637829f	50fdeae6	1	none	1	1	landless	1	alv	inl	1881-1890	494f6fd3	c5f366c3	1	both	alv	2	1851-1860	dbb478d6	2876b2fa	1	MGM	15	alv	1871-1880	2	95f69cba	3cfc59b8	1	PGM	1	1	landed	2	alv	1741-1750	05a1cfe0	b132aa8b	1	both	4	alv	1881-1890	d1d03a01	11513de4	1	MGM	14	alv	1791-1800
f69d54ce	425ca644	0	PGM	0	1	landless	1	alv	arch	1831-1840	024c75f2	3c13c652	1	MGM	alv	4	1861-1870	2f239118	9e9fb56d	1	none	11	alv	1841-1850	2	1f53ad09	11cf54e1	1	both	0	1	landed	2	alv	1851-1860	87081343	dbf4cdd6	1	PGM.M	2	ded	1871-1880	5bab665b	822377ab	1	MGM	7	alv	1881-1890
5f2b1266	d06cd034	1	none	0	1	landed	2	alv	arch	1821-1830	e524bc1c	c4ad3d36	1	none	alv	2	1871-1880	ad84c251	3ea98eca	1	none	8	alv	1831-1840	4	4589381c	ecc047dc	1	MGM	1	1	landed	2	alv	1851-1860	64270fef	dac223f9	1	both	2	alv	1881-1890	f2ad3b09	3226f858	1	PGM	5	alv	1871-1880
8f5097a7	631702c9	1	none	1	1	landless	2	alv	inl	1871-1880	9a03d86c	12b0ae63	1	both	alv	4	1881-1890	c3efebe4	df198d16	1	PGM	12	alv	1881-1890	2	70fc8036	634519e2	1	both	1	1	landless	1	alv	1851-1860	240783c8	fe11e4fb	1	none	4	alv	1841-1850	d28c7489	e4096024	1	PGM	6	alv	1861-1870
f2cc9e27	f23d4161	1	none	0	1	landless	2	alv	arch	1801-1810	187bfcb5	e0b6d691	1	both	alv	4	1861-1870	ebae9cc6	15d23100	1	MGM	10	alv	1831-1840	1	bff83ce4	a5d8745a	1	both	0	1	landed	2	alv	1841-1850	6930a47f	ccd96896	1	both	4	alv	1771-1780	4e7624e3	12e75db9	1	PGM	12	alv	1871-1880
296108c1	4042b8d3	1	MGM	0	1	landed	1	alv	arch	1831-1840	dea1ceb6	fb9d39c5	1	MGM	alv	3	1881-1890	90d0dac3	340e382a	1	none	10	alv	1861-1870	3	b3f2fdc4	4293ddd1	1	both	1	1	landless	1	alv	1881-1890	7adbd208	0bced505	1	none	2	alv	1871-1880	af250a3e	487dc93a	1	none	14	alv	1831-1840
a195e107	8920874b	1	MGM	1	1	landed	2	alv	pul	1841-1850	50bd2068	2afbe288	1	PGM	alv	2	1851-1860	74b17797	5699a6ef	1	none	15	alv	1861-1870	1	0a679763	a7ba1e87	1	PGM	1	1	landed	1	alv	1881-1890	1084d60f	c1a53706	1	none	3	alv	1881-1890	c2662107	ba390335	1	PGM	11	alv	1831-1840
6a3f719a	e9185254	1	MGM	1	1	landed	2	alv	arch	1871-1880	7a74c6fb	29793f4d	1	MGM	alv	4	1871-1880	b9ddcae1	46e498f3	1	none	9	alv	1831-1840	3	53d9b7af	10fb6887	1	MGM.P	0	1	landed	2	alv	1791-1800	c0cac537	1e2fb909	1	PGM	2	alv	1851-1860	f2598421	f7cb07ba	1	MGM	11	alv	1831-1840
3b7553c4	74dab892	1	MGM	0	1	landless	1	alv	arch	1881-1890	3b348925	ab0602d0	1	none	alv	4	1871-1880	bc9057eb	5dc8b985	1	both	8	alv	1851-1860	2	d4873872	b8710231	1	both	0	1	landless	2	alv	1881-1890	7df50f49	38295324	1	none	4	alv	1801-1810	7bf52640	78d57201	1	MGM	11	ded	1881-1890
347048ba	2ff49502	1	both	0	1	landless	1	alv	inl	1881-1890	52901f35	e40b4fb8	1	PGM	alv	3	1871-1880	ac7252e4	de798781	1	MGM	8	alv	1881-1890	1	d2ff9a09	5f17aeb2	1	none	1	1	landed	1	alv	1801-1810	e78723c1	8cd00693	1	MGM.P	2	alv	1751-1760	43ca551c	2cb00b74	1	MGM	12	alv	1841-1850
fe4f5170	3997e82b	1	MGM	0	1	landless	2	alv	inl	1881-1890	0f640a9d	609bc04e	1	PGM	alv	2	1841-1850	7607c013	3249a199	1	MGM	13	alv	1881-1890	3	fa4737f0	824607bc	1	both	1	1	landed	2	alv	1811-1820	01ed70c2	bde3c586	1	MGM	2	alv	1871-1880	5ea33df0	aaa5bae2	1	both	7	alv	1821-1830
d171eff0	7f4e218e	1	both	0	1	landless	2	alv	inl	1871-1880	54e73dcc	cb78341f	1	MGM	alv	2	1881-1890	7e915700	31f72737	1	PGM	8	alv	1841-1850	2	9b9a3da8	77c95dca	1	both	0	1	landless	2	alv	1871-1880	3b6f1870	a89068a9	1	both	2	alv	1851-1860	0f0d5c1f	8f6e8792	1	PGM	6	alv	1881-1890
5d150ccf	b104308d	1	MGM	0	1	landless	2	alv	inl	1871-1880	1326550f	609bc04e	1	PGM	alv	4	1861-1870	a199f216	d8c05072	1	MGM	7	alv	1761-1770	0	ba2b4d7c	209da625	1	both	0	1	landless	1	alv	1881-1890	5ffe660e	14a67eb0	1	MGM.P	4	alv	1881-1890	5c3d1059	f120f9de	1	none	14	alv	1771-1780
68814281	61992dfa	1	both	1	1	landed	2	alv	inl	1851-1860	be7448b1	b37b781d	1	MGM	alv	2	1861-1870	c38ad956	b97ac13c	1	none	13	alv	1871-1880	4	67a5f26e	dd1cd829	1	MGM	1	1	landless	2	alv	1871-1880	fb95a891	b8479c3b	1	none	2	alv	1811-1820	fc6f868a	92b30e32	1	none	9	alv	1881-1890
c15c9d11	84e94e94	1	both	0	1	landless	1	alv	arch	1841-1850	c76f40b0	908a06ee	1	MGM	alv	2	1791-1800	0fa78c51	3976de40	1	none	8	alv	1881-1890	1	c00f5551	45298da2	1	MGM	0	1	landless	1	alv	1861-1870	116ac2b5	83f73736	1	PGM	4	alv	1881-1890	90fe5c7f	fc4f4224	1	PGM	14	alv	1841-1850
fd9abeaa	de495e03	1	PGM	0	1	landless	2	alv	inl	1771-1780	cb928e2b	9662c7aa	1	none	alv	2	1881-1890	f3e83018	34e8e34e	1	PGM	8	alv	1851-1860	2	ebc8e58a	7104a4c5	1	none	0	1	landed	1	alv	1881-1890	679ffa58	f7cdf913	1	PGM.M	3	alv	1871-1880	99aa1cce	0968dc77	1	PGM	6	alv	1851-1860
a675f066	1c7a8d55	1	both	0	1	landless	2	alv	inl	1841-1850	995c4e0e	063c8c02	1	PGM	alv	2	1861-1870	a047c95c	ee738062	1	none	15	alv	1861-1870	0	823f3067	2f43c056	1	PGM.M	0	1	landed	2	alv	1851-1860	43f25ff4	61a259b3	1	MGM	2	alv	1881-1890	1a755c4d	8e42dbc4	1	both	6	alv	1871-1880
deb346bc	a35f8dda	1	PGM	0	1	landed	2	alv	arch	1851-1860	5c9b50b8	b3156cc1	1	none	alv	3	1881-1890	9621cd2c	54d72f1a	1	MGM	9	alv	1851-1860	2	790b0f7d	61257a55	1	PGM	1	1	landless	1	alv	1831-1840	e75c1265	8e19e5f3	1	MGM	4	alv	1851-1860	ffd1e11c	cb00d37e	1	none	5	alv	1861-1870
277afd69	010d98d5	1	PGM	0	1	landed	1	alv	arch	1851-1860	763b6c26	c2b75e27	1	both	alv	3	1831-1840	1d694115	19e00b10	1	MGM	15	alv	1871-1880	0	cb08b835	c10f695c	1	MGM	1	1	landless	2	alv	1861-1870	26529a0b	949eb71b	1	both	4	alv	1871-1880	5dda0e03	158adb17	1	PGM	8	alv	1871-1880
a5e05873	18dc3b0a	1	MGM	0	1	landed	1	alv	inl	1871-1880	7292f232	4e8f18b0	1	none	alv	2	1871-1880	4390cb16	37ebea27	1	none	9	alv	1871-1880	4	77b8e504	b0a28774	1	both	1	1	landed	2	alv	1761-1770	3de25c2e	f08e0d15	1	none	2	alv	1851-1860	27573168	2aaf39d6	1	MGM	9	alv	1851-1860
f4379ce4	6f7f1a11	1	both	0	1	landed	1	alv	arch	1821-1830	79d2e422	7e46b167	1	both	alv	3	1881-1890	8f68fa6f	728f967b	1	PGM	10	alv	1791-1800	5	d9fd2a29	44444b48	1	none	1	1	landless	2	alv	1811-1820	afcb1d67	889fe1fd	1	PGM.M	4	alv	1861-1870	dbf1a05b	d39b380f	1	none	13	alv	1871-1880
9f50d068	4de99cb7	1	MGM	1	1	landless	2	alv	inl	1871-1880	3c314b3c	e8fb97d9	1	MGM	alv	3	1801-1810	d214b0a7	d24e3979	1	none	10	alv	1881-1890	2	6ee70f8a	e873a73a	1	both	0	1	landed	1	alv	1881-1890	e22236cb	b3c59f5f	1	both	4	alv	1861-1870	f6390270	a7af6f41	1	MGM.P	7	alv	1851-1860
0a9c59ea	e8e7753b	1	both	0	1	landless	1	alv	inl	1881-1890	d9326074	633dd496	1	both	alv	2	1831-1840	7d73567a	c3bd13f2	1	both	10	alv	1881-1890	2	e576b30f	9af72133	0	MGM.P	0	2	landed	1	alv	1841-1850	2e9026e2	b8521c64	1	none	2	alv	1881-1890	7f0f0891	b88b8339	1	PGM	5	alv	1861-1870
5f3da4c0	dda69579	1	PGM	0	1	landed	1	alv	inl	1761-1770	6a59a7f4	4b0f8514	1	both	alv	4	1881-1890	8bf19976	eefa640d	1	PGM	9	alv	1881-1890	1	df7b3c51	10ed7c45	1	MGM	1	1	landed	2	alv	1851-1860	3dafc408	e13829fd	1	PGM	2	alv	1881-1890	ae833122	b4cd95df	1	none	9	alv	1781-1790
f7c32806	91a06962	1	PGM	1	1	landed	2	alv	pul	1791-1800	b7757ab1	dbaf244e	1	both	alv	2	1801-1810	8be8c94f	edaf9380	1	MGM	15	alv	1871-1880	3	36d46275	2720bdd7	1	MGM	0	1	landed	1	alv	1881-1890	625e81d5	60a988c0	1	none	2	alv	1851-1860	f0915bb1	b244c392	1	none	11	alv	1851-1860
b5fe1c49	cdf0b5fc	1	PGM	1	1	landed	1	alv	inl	1831-1840	366aea73	c4eec975	1	PGM	alv	4	1841-1850	7607c013	3249a199	1	MGM	12	alv	1881-1890	4	c6989a77	55b0b165	1	both	0	1	landless	1	alv	1801-1810	5bcf64ce	b8e9cc8e	1	MGM	2	alv	1881-1890	dc3ecaf1	4f401907	1	both	14	alv	1831-1840
22f22bd8	8e358f21	1	both	0	1	landed	1	alv	inl	1841-1850	0a2f33b9	11b767e7	1	MGM	alv	3	1841-1850	fbb9da3c	525c6ad9	1	MGM	6	alv	1881-1890	2	1a041a14	6ece6b88	1	both	0	1	landed	1	alv	1841-1850	9be9d225	a1e5a2ef	1	none	2	alv	1851-1860	a94058a3	6afca3f2	1	PGM	10	alv	1851-1860
df341f7d	94c6bd47	1	MGM	1	1	landed	1	alv	pul	1831-1840	1bd70d04	987b08ee	1	none	alv	2	1881-1890	52dcf88a	dc2a203d	1	none	11	alv	1851-1860	1	c499acd1	da6b5188	1	both	0	2	landless	2	alv	1881-1890	fb95a891	b8479c3b	1	none	4	alv	1811-1820	64b38a65	cf0fee79	1	both	12	alv	1881-1890
4650bbc4	ce24a560	1	both	1	1	landed	2	alv	inl	1821-1830	6c497f5c	0984da05	1	MGM	alv	2	1851-1860	aceb6251	0b39256f	1	none	11	alv	1881-1890	1	2c59a8da	5fc3cd43	1	none	0	1	landed	2	alv	1821-1830	cd42feb4	052acc35	1	MGM	4	alv	1821-1830	6bee7310	9cc715d9	1	none	15	alv	1861-1870
356dde57	6e5949c3	1	PGM	0	2	landed	2	alv	pul	1871-1880	f19bf41a	216651e8	1	none	alv	3	1861-1870	ea176c8a	8f41826c	1	none	10	alv	1881-1890	4	28756281	df7bc07c	1	MGM	0	1	landed	1	alv	1851-1860	11627b0e	b693d912	1	MGM	3	alv	1861-1870	7e02fa63	164331b8	1	MGM	11	alv	1811-1820
3bff37e9	5d8b0b3a	1	none	1	1	landless	2	alv	pul	1881-1890	e3515891	5e65ee63	1	none	alv	3	1861-1870	7f79200b	2822b395	1	MGM	15	alv	1811-1820	1	8a777a74	b25bd15c	1	both	1	1	landless	1	alv	1841-1850	811f2341	4890d2ce	1	both	3	alv	1881-1890	cc259bc5	deb39e2b	1	MGM	11	alv	1871-1880
06134944	67d908b1	1	PGM	0	1	landless	2	alv	arch	1881-1890	022c0a1d	a3c143a1	1	both	alv	3	1771-1780	2827437f	526b879e	1	both	5	alv	1881-1890	1	d6f894d1	f2e5836e	1	PGM	1	1	landless	2	alv	1841-1850	cfb162f1	2f992e62	1	MGM.P	3	alv	1871-1880	7a291716	215cbc08	1	none	13	alv	1791-1800
b56097e5	8f80283c	1	none	0	1	landless	2	alv	inl	1841-1850	b69c9d22	ee45a746	1	none	alv	2	1861-1870	58e11a53	717af1b9	1	MGM	5	alv	1791-1800	2	3752ae30	ac432898	1	none	0	1	landless	2	alv	1841-1850	be5a1dac	0f7bb13d	1	none	4	alv	1821-1830	ec3068dd	a78bf626	1	MGM.P	7	alv	1861-1870
64775922	ee641101	1	PGM	1	1	landless	2	alv	inl	1881-1890	a00fa2e3	0ef4fb3f	1	MGM	alv	3	1811-1820	23290bee	f8683307	1	MGM	5	alv	1851-1860	2	ef7a14d3	6916e7b1	1	none	0	1	landed	1	alv	1821-1830	52a11e27	e5d2e9d6	1	MGM	2	alv	1881-1890	95600d5e	87e3d540	1	MGM	6	alv	1821-1830
4bfef457	f731f761	1	PGM	0	1	landed	1	alv	pul	1881-1890	1008645e	63262025	1	MGM	alv	3	1881-1890	1a0db1da	a12c1840	1	both	12	alv	1881-1890	2	7380f0f0	793ad656	1	PGM	0	1	landed	1	alv	1881-1890	328e7227	92b44cb4	1	none	3	alv	1821-1830	80ab021f	dabf4fdd	1	PGM	8	alv	1861-1870
b263d27b	fa3d9651	1	both	0	1	landless	2	alv	pul	1871-1880	06d428c6	76d745ce	1	PGM	alv	2	1851-1860	df2ff3ff	d990c881	1	both	12	alv	1881-1890	1	065cef5c	9cd6b60f	1	both	0	1	landed	1	alv	1821-1830	7572118b	14c83b06	1	none	4	alv	1831-1840	40003ebb	885436c8	1	none	6	alv	1761-1770
b60a1c03	3569cbdb	1	PGM	0	1	landless	2	alv	inl	1881-1890	26ae1002	01c61c03	1	PGM	alv	2	1871-1880	eb29f23e	3a4ebe23	1	none	12	alv	1871-1880	5	2d152561	c215ecc7	1	both	1	1	landless	2	alv	1881-1890	fbb64eb7	4b45be93	1	PGM	2	alv	1831-1840	d8ce9cf3	9cf8d7e5	1	none	9	alv	1851-1860
ee22a680	b1319fc3	1	both	0	2	landed	1	alv	inl	1851-1860	034c9b41	25e2d11b	1	PGM	alv	3	1851-1860	9a12a561	576b9376	1	none	15	alv	1831-1840	2	cbaa3268	ebfe898e	1	PGM.M	0	1	landed	1	alv	1871-1880	374f9a3a	373afc01	1	both	2	alv	1871-1880	eb93fb2e	3a6a3567	1	none	13	ded	1841-1850
671f5f7e	9ca4bd78	1	both	0	1	landless	2	alv	inl	1851-1860	8c46cdde	f83c7d4d	1	none	alv	2	1871-1880	931646f4	a86f3193	1	both	8	alv	1871-1880	4	1dc9e11d	a6e99ecd	1	both	0	1	landed	1	alv	1871-1880	ab2b2a12	79cb2f57	1	PGM	4	alv	1861-1870	2a22e84e	896225de	1	none	14	alv	1811-1820
69840931	4be8d5c8	1	MGM	1	1	landed	1	alv	inl	1871-1880	ad16f507	0e57ab89	1	none	alv	2	1881-1890	c5b88369	4ac836cc	1	none	8	alv	1861-1870	4	c9282cf2	73b2487b	1	MGM	1	1	landless	2	alv	1851-1860	43ff06b0	de6a37ef	1	MGM.P	4	alv	1881-1890	bd5a2041	78a06cdf	1	none	14	ded	1811-1820
87b8cdb0	de62d582	1	both	0	1	landless	1	alv	arch	1861-1870	bb81e65a	f2a8c8f9	1	both	alv	2	1881-1890	c6e5b94c	fd2a8fb1	1	PGM	10	alv	1801-1810	6	50860922	a1b744d3	1	none	0	1	landed	1	alv	1811-1820	ca0995cc	53ef2907	1	PGM.M	3	alv	1851-1860	9011613f	75571fb9	1	both	6	alv	1881-1890
8d653e30	81da16aa	1	none	1	1	landed	1	alv	pul	1871-1880	2c22f8dd	031a6830	1	PGM	alv	3	1841-1850	b713e045	9a4cf283	1	none	13	alv	1841-1850	3	245e1501	9eed4f1d	1	both	1	1	landless	1	alv	1881-1890	9e2ee923	5a74927b	1	PGM	2	alv	1881-1890	596c33d5	b34dab7f	1	both	6	alv	1841-1850
ae731055	5e10b8ba	1	PGM	1	1	landless	2	alv	inl	1881-1890	3903bfc4	e096d5e7	1	MGM	alv	3	1881-1890	01da2853	26169a1a	1	both	9	alv	1851-1860	3	00afd668	acc495a0	1	both	0	1	landless	1	alv	1841-1850	5c11c42b	968f8224	1	PGM.M	3	alv	1881-1890	21420a68	1b1c6b53	1	none	15	alv	1851-1860
2d403dcf	c275372e	1	both	1	1	landless	1	alv	arch	1831-1840	471365cb	448fcf23	1	PGM	alv	4	1851-1860	d1f7577e	5cc543bd	1	PGM	9	alv	1881-1890	1	eed5e37e	168de4b3	1	both	0	1	landless	1	alv	1851-1860	f6b2634d	17638e5c	1	MGM	4	alv	1851-1860	cbec4b97	bed7380a	1	MGM	5	alv	1851-1860
99e541bf	261e8c7a	1	MGM	0	1	landed	2	alv	inl	1881-1890	d7252950	1fb47440	1	MGM	alv	4	1851-1860	b1395423	7d0ae0b9	1	MGM	7	alv	1841-1850	5	1fb9330a	66c169ca	1	MGM	1	1	landless	1	alv	1881-1890	3a80cd58	7092b839	1	PGM	3	alv	1811-1820	b1dcb446	8d9fa1ae	1	both	13	alv	1881-1890
96a7dccf	46635f4e	1	MGM	1	1	landless	2	alv	inl	1821-1830	e500daaa	bc2c579a	1	both	alv	4	1881-1890	cfd165ac	5c58cf72	1	none	10	alv	1821-1830	2	587ed6fd	b9f64ee9	1	MGM	0	1	landless	2	alv	1851-1860	06a63df9	c719f366	1	both	4	alv	1851-1860	b3a2c41d	6fd92b46	1	both	5	alv	1871-1880
8aad39cc	9711e4ba	1	both	0	1	landed	1	alv	pul	1881-1890	3c946213	b9171102	1	PGM	alv	2	1881-1890	a47afe3d	edb7b55b	1	MGM	10	alv	1871-1880	4	4e38122b	344d2568	1	both	0	1	landed	1	alv	1851-1860	dabd7370	542aa482	1	MGM	4	alv	1881-1890	9e64d732	c95a25b9	1	none	8	alv	1791-1800
daa4ef38	5215c18f	0	PGM	1	1	landed	1	alv	inl	1781-1790	3697d014	22abfe67	1	none	alv	4	1871-1880	d8190c19	0632ddf0	1	MGM	13	alv	1841-1850	3	7ed1e8d0	ca1ad0d6	1	MGM	1	1	landless	1	alv	1871-1880	833e98c9	66c5191d	1	MGM	3	alv	1871-1880	d9c257f2	1c17f531	1	both	10	alv	1841-1850
cbb573b1	33d09880	1	MGM	1	2	landless	2	alv	pul	1831-1840	c76f40b0	908a06ee	1	MGM	alv	3	1801-1810	b3f3ee21	a0a5ed73	1	PGM	5	alv	1861-1870	2	adc2fd44	ab6320fb	1	both	1	1	landless	1	alv	1881-1890	5bc68027	3425403a	1	none	4	alv	1861-1870	0e1af237	46457cfb	1	PGM	9	alv	1851-1860
66b3f5c6	e0413fbe	1	MGM	1	1	landed	1	alv	arch	1831-1840	e4010a00	f5194d23	1	none	alv	3	1871-1880	82f3d5f4	9d28e1c4	1	none	13	alv	1871-1880	1	15c01195	ae73a49a	1	MGM	0	1	landed	2	alv	1861-1870	592b4e1a	00f305c1	1	both	4	alv	1751-1760	a93a4718	9e27b2a1	1	both	15	alv	1861-1870
4be84f28	f9f1ceaf	1	PGM	0	1	landless	2	alv	inl	1851-1860	f1009ba7	89c710be	1	none	alv	3	1831-1840	fecee635	bfcf28de	1	MGM	15	alv	1791-1800	4	de833651	dd348de1	1	MGM	1	2	landless	1	alv	1881-1890	61d94281	72dfea62	1	none	4	alv	1881-1890	ed4d4803	cdf77664	1	MGM	10	alv	1881-1890
83cb93e6	6529c07b	1	none	1	1	landless	1	alv	inl	1881-1890	e5ee34ab	c4e0f013	1	none	alv	3	1881-1890	b055cf32	a8cdf086	1	MGM	6	alv	1831-1840	3	97d445be	e5c233a4	1	both	0	1	landless	1	alv	1871-1880	a9fce52c	04bad35a	1	MGM	4	alv	1841-1850	40753ed2	9480f02f	1	none	9	alv	1881-1890
161fa4c0	28fdbc43	1	none	0	1	landed	2	alv	pul	1851-1860	e1879f01	0dc69930	1	both	alv	2	1851-1860	38e0ebfb	08bb8972	1	PGM	7	alv	1851-1860	1	fc6cb472	4ef4270a	1	PGM	0	1	landed	2	alv	1821-1830	442f848b	34c3e819	1	both	3	alv	1831-1840	430c8557	87d7162b	1	MGM	9	alv	1881-1890
e079ed97	41d86791	1	both	1	1	landed	1	alv	inl	1881-1890	ec0c9c0e	eae9274c	1	PGM	alv	3	1851-1860	0b0604db	d1be714e	1	PGM	12	alv	1871-1880	6	0b46bf79	2317ecab	1	MGM	1	1	landed	2	alv	1881-1890	3c89e50c	1b1ab78d	1	PGM	4	alv	1791-1800	1d658fb4	18c5472e	1	MGM	11	alv	1821-1830
3c09eba8	110d8073	0	PGM	0	1	landed	2	alv	inl	1861-1870	e500daaa	bc2c579a	1	both	alv	4	1881-1890	c4a47db3	90a189bd	1	none	14	alv	1831-1840	0	e06ecc37	46f3b2b5	1	MGM	1	1	landless	2	alv	1881-1890	3e4cfbff	b30e3832	1	both	2	alv	1861-1870	ba65e40b	b38a2512	1	none	15	alv	1841-1850
5e2675ad	a33a42ca	0	none	0	1	landless	1	alv	arch	1881-1890	04e9b0b0	823c455d	1	both	alv	3	1871-1880	3247fc63	f67d173a	1	both	9	alv	1831-1840	1	62f94c0f	f51db00b	1	PGM.M	0	1	landed	1	alv	1871-1880	87f3f723	104574ab	1	both	4	alv	1841-1850	c57ae9ff	f47d2ade	1	MGM.P	13	ded	1841-1850
65ed2a47	c3b40a55	1	none	1	1	landed	1	alv	arch	1861-1870	7ecd1a4a	a3643ed0	1	MGM	alv	3	1871-1880	1883fccb	0fdda4fc	1	MGM	9	alv	1871-1880	5	23fc32f6	33ab610d	1	none	0	1	landless	2	alv	1881-1890	7ace5e3f	48fe8dca	1	PGM	4	alv	1881-1890	2f6c508c	b648931e	1	both	12	alv	1881-1890
170b0a7c	8b165638	1	both	1	1	landed	2	alv	arch	1881-1890	e7d974c4	2b5b771d	1	both	alv	2	1881-1890	3778a910	1c5286a1	1	PGM	13	alv	1871-1880	1	c81ff8b6	272666d9	1	MGM	0	1	landed	2	alv	1881-1890	25a7d2e3	5c113bc2	1	both	3	alv	1881-1890	5179a4f9	a99c6044	1	MGM.P	13	ded	1861-1870
b5775d47	49b1b4ea	1	PGM	1	1	landless	1	alv	inl	1881-1890	3eddbc0a	1437f2d6	1	MGM	alv	3	1831-1840	b9fc016c	ea6abe5b	1	none	9	alv	1871-1880	0	f2f0db58	27d32360	0	MGM	0	1	landless	2	alv	1851-1860	e3478515	90ce9209	1	none	3	alv	1881-1890	cfa48d8b	4cd923b4	1	MGM	5	alv	1871-1880
0ce7d678	9a2a5d9e	1	PGM	1	1	landless	2	alv	arch	1841-1850	12d7ac3e	d0bf3b46	1	both	alv	2	1871-1880	b12d3394	7d0ae0b9	1	none	14	alv	1841-1850	2	1a730a1e	02b22f52	1	PGM	1	1	landed	2	alv	1851-1860	fa396204	9018d6cc	1	PGM.M	4	alv	1871-1880	c2e889d8	df920445	1	MGM.P	7	alv	1811-1820
e055aec8	a08448e8	0	both	0	1	landed	1	alv	inl	1841-1850	3705b4a0	889516df	1	both	alv	3	1881-1890	82b00b10	65f5d282	1	MGM	12	alv	1731-1740	1	a4ab75c1	306a9ce6	1	both	0	1	landed	2	alv	1871-1880	5bc68027	3425403a	1	none	3	alv	1861-1870	75e34e5b	63476589	1	both	10	alv	1851-1860
f4586c0c	34ff22bb	1	MGM	1	1	landed	2	alv	pul	1861-1870	abdd30a7	7e070b78	1	PGM	alv	2	1871-1880	1c7cd6d9	8c23dbdd	1	PGM	7	alv	1881-1890	4	ecc316c3	4bc00ed4	1	both	1	1	landless	2	alv	1871-1880	95c7a255	3b261989	1	MGM	2	alv	1871-1880	9c037bce	5e40cb65	1	both	6	alv	1821-1830
256c1b1a	7652b51b	1	both	0	1	landless	2	alv	pul	1851-1860	33037a15	b1486a95	1	both	alv	3	1881-1890	f62565c0	20ce3ee8	1	PGM	10	alv	1851-1860	4	97557a0f	7ce2b2e3	1	PGM	1	1	landless	1	alv	1881-1890	1a9354b0	04017ad3	0	none	2	alv	1881-1890	0334cd88	3b532095	1	both	5	alv	1881-1890
fc14c8b6	757abfaf	1	both	1	1	landless	1	alv	arch	1881-1890	bea999fa	c3839816	1	both	alv	2	1801-1810	2097b05c	c7c915e9	1	MGM	9	alv	1831-1840	3	7e94ad90	aa8e4302	1	none	1	1	landed	1	alv	1871-1880	b03f6344	6246ecb1	0	MGM	3	alv	1831-1840	d95f3b8f	2688ebe5	1	PGM.M	5	alv	1811-1820
5c379386	bc1f51c9	1	PGM	1	1	landless	1	alv	pul	1851-1860	6db59301	d3c77102	1	both	alv	3	1851-1860	41968d5f	8bd470dc	1	none	10	alv	1861-1870	2	171996b3	4c01232b	1	both	0	1	landless	2	alv	1881-1890	1ec12e71	d9031098	1	none	3	alv	1881-1890	9c22648b	e96958c3	1	MGM.P	10	ded	1851-1860
5dae4368	6e8a8e79	1	MGM	1	1	landed	1	alv	inl	1881-1890	71ec5c6d	07bc4013	1	none	alv	3	1791-1800	9a865ee4	591868b6	1	none	9	alv	1881-1890	3	c8c6c338	03f1556f	1	both	1	1	landless	2	alv	1821-1830	a48d67b7	d6cfe8be	1	MGM	3	alv	1831-1840	b3ee537b	11f27150	1	PGM	6	alv	1881-1890
523b37f8	ab1443d4	1	none	1	1	landless	1	dis	inl	1851-1860	e6f34d79	561ee3cc	1	PGM	alv	4	1881-1890	43c369b6	4ce90ada	1	none	8	alv	1841-1850	4	827a41e5	f5ba01a4	0	both	0	1	landed	1	alv	1841-1850	43f059aa	e6359290	1	both	2	alv	1861-1870	5ddee97b	1f87161d	1	MGM	15	ded	1881-1890
37e67c87	61cb1478	1	MGM	0	1	landless	2	alv	inl	1881-1890	a870ede9	0849da49	1	MGM	alv	4	1811-1820	b2b919f7	f47f4db8	1	PGM	14	alv	1871-1880	4	4a0fecf5	01a68bba	1	MGM	0	1	landed	1	alv	1861-1870	bae057e2	a244cc7d	1	PGM.M	4	alv	1801-1810	0e1af237	46457cfb	1	none	15	ded	1851-1860
4e78b53d	83e2bb3f	1	none	0	1	landed	1	alv	inl	1881-1890	ca83b634	6b0b1c48	1	both	alv	4	1801-1810	6f6d9e59	64328a61	1	PGM	9	alv	1861-1870	3	08bf831f	d749c016	1	PGM.M	0	1	landed	1	alv	1871-1880	0eb570d2	256de049	1	none	3	alv	1881-1890	bc146c87	9b64de2b	1	none	6	alv	1881-1890
2bb00b8e	8d43141f	0	none	0	1	landed	1	alv	arch	1861-1870	2d76766b	c2b75e27	1	MGM	alv	3	1861-1870	a895e897	9af1ef35	1	none	10	alv	1841-1850	2	6346b5eb	47d57400	1	PGM.M	0	1	landed	1	alv	1821-1830	15148514	87a4c06d	1	both	4	alv	1851-1860	c8bb998e	541b1938	1	MGM.P	11	alv	1851-1860
671f5f7e	9ca4bd78	1	both	1	1	landless	1	alv	inl	1841-1850	f7dc1605	0bf9a8cb	1	none	alv	3	1871-1880	5081f873	37ebea27	1	none	10	alv	1871-1880	2	f3edda1e	dfdd190e	1	MGM.P	1	1	landed	1	alv	1831-1840	a68478d1	cdcb1e0d	1	PGM	3	alv	1851-1860	b752fd8b	890ced2c	1	none	7	alv	1881-1890
9ac38b4c	af8fdf91	1	none	0	1	landless	1	alv	arch	1851-1860	897e240a	200720b7	1	none	alv	2	1871-1880	8008c61a	f22353d7	1	both	11	alv	1881-1890	3	f80c9ac5	1eab244c	1	both	1	1	landed	1	alv	1821-1830	3631c915	47deb87e	1	PGM	3	alv	1851-1860	7a343670	79ebaee8	1	none	8	alv	1841-1850
eea31693	0fb492ba	1	both	1	1	landless	2	alv	inl	1861-1870	dce86b02	6593583c	1	both	alv	4	1871-1880	02e04dcc	eb45b2f0	1	none	12	alv	1881-1890	2	88c24edf	2f452fca	1	MGM	1	1	landed	1	alv	1881-1890	6930a47f	ccd96896	1	both	3	alv	1781-1790	e1ba6a01	85f6a4cc	1	none	11	alv	1841-1850
1cf8f121	54b85429	1	PGM	1	1	landless	1	alv	inl	1871-1880	2b5c95f9	7dc5f0d4	1	PGM	alv	4	1831-1840	388a6b1e	8f333e7b	1	none	9	alv	1861-1870	3	a8f9ff90	23990819	1	PGM	1	1	landless	2	alv	1881-1890	300087c7	0bced505	1	none	2	alv	1881-1890	60c12ab0	967b8236	1	none	11	alv	1781-1790
6fca4f46	d03e95eb	1	MGM	0	1	landed	2	alv	arch	1851-1860	47588af0	34bd8851	1	none	alv	2	1811-1820	fb2c257a	b4bfacbb	1	none	14	alv	1851-1860	1	8d683893	70521414	1	none	1	1	landless	1	alv	1871-1880	02534c1d	106174fa	1	both	4	alv	1871-1880	97799e8d	61a6f01a	1	PGM	11	alv	1871-1880
318034d7	3487bf4d	1	MGM	1	1	landed	1	alv	pul	1841-1850	b16e457a	84d18615	1	both	alv	4	1861-1870	ef5b7f3b	af65dd97	1	MGM	15	alv	1841-1850	1	e805d570	0fe5d530	1	both	1	1	landed	2	alv	1781-1790	0f1ce7b1	8affbf5c	1	MGM	2	alv	1781-1790	716288f4	fc953703	1	none	11	alv	1881-1890
22e624ec	0e5d6ebc	1	both	1	1	landed	1	alv	inl	1871-1880	3120841b	86d49da1	1	MGM	alv	3	1861-1870	0831e74b	ac1c1105	1	none	13	alv	1871-1880	3	41bc0d4f	c2b59d7b	1	MGM	0	1	landless	1	alv	1841-1850	0428812e	2083d3ac	1	none	3	ded	1841-1850	fc232921	c36689b1	1	PGM	9	alv	1841-1850
ef4ba683	6adc24cb	1	none	1	1	landless	1	alv	arch	1851-1860	4aa8cb11	2894c603	1	both	alv	4	1881-1890	69ea91d9	89c788ed	1	both	6	alv	1871-1880	3	2fb09cce	41e72b1e	1	none	1	1	landless	2	alv	1881-1890	06438df5	b433a5a3	1	MGM.P	3	alv	1861-1870	46381bc6	61c75c8c	1	none	10	alv	1871-1880
6cc8801b	e444876a	1	none	1	1	landless	2	alv	arch	1841-1850	713b65d6	2034116d	1	none	alv	2	1861-1870	2827437f	526b879e	1	MGM	11	alv	1881-1890	1	56595496	9af72133	1	both	1	1	landed	2	alv	1831-1840	55ec65d0	3b96b33e	1	both	4	alv	1881-1890	81099c86	74055719	1	PGM	15	alv	1881-1890
b67b2818	51db3183	1	none	1	1	landless	1	alv	inl	1871-1880	df9e2a93	382e9f1c	1	both	alv	2	1881-1890	7c456661	466b61af	1	none	14	alv	1881-1890	1	9fc1ad1f	72633615	1	none	1	1	landless	1	alv	1871-1880	1d6b41ab	36cdd5b5	1	both	4	alv	1881-1890	a94058a3	6afca3f2	1	PGM	7	alv	1861-1870
4e78b53d	83e2bb3f	1	none	1	1	landed	1	alv	inl	1881-1890	ff66421b	4d686d01	1	MGM	alv	3	1861-1870	271609ce	9a1553ea	1	none	10	alv	1871-1880	1	ce8169ae	7eeef315	1	MGM	0	1	landed	2	alv	1841-1850	a2da0cff	7438aceb	1	PGM	2	alv	1811-1820	ba645466	0d09981a	1	none	9	alv	1881-1890
daa35766	d54f208b	1	both	1	1	landless	2	alv	pul	1871-1880	d180aa17	800e5860	1	none	alv	2	1871-1880	ee8ff377	1ac1b6ec	1	none	7	alv	1871-1880	4	34db59f9	9462d1a3	1	PGM	0	1	landed	1	alv	1851-1860	89c25b63	1a081393	1	both	4	alv	1841-1850	4f93eb2d	625506d7	1	none	15	alv	1861-1870
ceba9191	14c991a4	0	both	1	1	landed	1	alv	inl	1871-1880	8b08a00c	545d4eaf	1	none	alv	3	1881-1890	8c70e000	44977f16	1	MGM	8	alv	1861-1870	3	d9e1ca1a	86cac5e9	1	MGM.P	1	1	landless	1	alv	1871-1880	1f1f11a2	2352d97d	1	MGM	3	alv	1881-1890	0a3aa486	c3be879e	1	none	15	ded	1821-1830
f26f3770	b1f31329	1	MGM	1	1	landless	1	alv	inl	1851-1860	0b0e616f	0361c344	1	PGM	alv	2	1801-1810	6ebbe574	9542ba65	1	both	5	alv	1801-1810	2	e891d609	22bb64d1	1	both	0	1	landless	2	alv	1871-1880	0ee3e9b5	dac223f9	1	both	2	alv	1871-1880	d2a7bb0e	a1607efe	1	both	5	alv	1791-1800
89b8b303	db50c4aa	1	both	0	1	landed	1	alv	pul	1831-1840	cd9954ec	0bf9a8cb	1	none	alv	3	1881-1890	d1b1bfc5	1ff16bd2	1	both	10	alv	1851-1860	1	e96c58f6	324f59e7	1	both	1	1	landless	2	alv	1871-1880	7f5e9c43	a7243cf4	1	none	3	alv	1881-1890	656a8067	cc792b6d	1	none	5	alv	1881-1890
a347935b	ce6fd5e8	1	MGM	0	1	landless	2	alv	pul	1881-1890	80063ada	931b45bd	1	PGM	ded	2	1841-1850	c7887b42	fb0197cb	1	MGM	7	alv	1811-1820	3	6811f806	0ad86cff	0	MGM	1	1	landed	2	alv	1811-1820	0b43ce93	924e74c0	1	both	2	alv	1831-1840	6e391e3f	6a759718	1	PGM	7	ded	1871-1880
f4586c0c	34ff22bb	1	MGM	0	1	landed	2	alv	pul	1861-1870	66256bd6	b33e495b	1	MGM	alv	3	1881-1890	a262557a	f8282454	1	both	13	alv	1851-1860	4	a487cc37	ae2aa786	1	PGM	0	1	landless	1	alv	1861-1870	05224edb	c2e70879	1	MGM	2	alv	1871-1880	beb578b8	bdb333d6	1	none	14	ded	1881-1890
21778fb0	ec414889	1	both	1	1	landless	1	alv	inl	1851-1860	2b7be2dd	44b1b57e	1	MGM	alv	3	1871-1880	5c6bdede	f22353d7	1	MGM	11	alv	1881-1890	2	94bd72a4	13514927	1	none	1	1	landless	1	alv	1831-1840	28cfd6a6	642fa83e	1	none	4	alv	1851-1860	39d682ce	f793e23b	1	both	9	alv	1881-1890
8902c502	ff35e9d7	1	both	1	2	landless	1	alv	pul	1881-1890	40d60b5f	b41b8b10	1	none	alv	4	1871-1880	a154253e	8206c793	1	none	14	alv	1871-1880	2	9477937c	be813f1a	0	none	0	1	landless	1	alv	1811-1820	7682c2cc	b05d2aff	1	both	4	alv	1811-1820	05f54b5f	382b0564	1	both	14	alv	1871-1880
dba90aaf	1ba06d83	1	both	0	1	landless	2	alv	pul	1871-1880	1cc8db35	2034116d	1	none	alv	2	1871-1880	b787dbe4	e6298b78	1	none	13	alv	1801-1810	4	d1cf75d9	64c56baa	1	PGM	1	1	landless	2	alv	1841-1850	4e1f6a45	6b7fe8b3	1	PGM	2	alv	1821-1830	a8b65c7d	1f7d49a8	1	MGM	9	alv	1851-1860
cdf2d91b	40ca9e18	1	MGM	0	1	landless	1	alv	pul	1881-1890	034c9b41	25e2d11b	1	PGM	alv	4	1851-1860	ad0d1d52	d2317a5a	1	none	15	alv	1881-1890	1	6aeca973	31052835	1	none	1	1	landed	2	alv	1871-1880	778d3687	67852cd3	1	none	2	alv	1871-1880	9690e648	8c6bed65	1	none	9	ded	1871-1880
78765266	7560ea0f	1	both	1	1	landless	2	alv	pul	1851-1860	0e3f1590	b595a09b	1	both	alv	4	1871-1880	2c42e710	2ad6612d	1	MGM	9	alv	1881-1890	1	ab0aaed6	b2a2572a	1	MGM	0	1	landed	1	alv	1811-1820	3e4cfbff	b30e3832	1	both	3	alv	1871-1880	904a55f5	e4e471d0	1	none	10	alv	1851-1860
80c6501b	4b72e782	1	MGM	0	1	landed	1	alv	inl	1791-1800	26a2b22b	d710b539	1	MGM	alv	4	1861-1870	179df3f0	eae0ebd7	1	both	15	alv	1841-1850	1	274eaa5c	44533a25	1	both	1	2	landless	1	alv	1881-1890	67460fc2	9149ea90	1	MGM	4	alv	1841-1850	80ab021f	dabf4fdd	1	PGM	7	alv	1861-1870
4e500a54	e1d799de	1	both	0	1	landless	2	alv	arch	1881-1890	e9154698	ed3e2680	1	both	alv	2	1871-1880	1fad2b90	9414f333	1	none	9	alv	1851-1860	3	1bd9059c	7ecd6f3e	1	MGM.P	1	1	landless	2	alv	1821-1830	e58490c2	fb76a1b0	1	both	4	alv	1881-1890	0ffe4916	edfab3af	1	PGM.M	12	alv	1871-1880
4d14cedd	6df918b3	1	MGM	0	1	landed	2	alv	inl	1831-1840	da2fd902	3e09bac0	1	MGM	alv	2	1881-1890	0964df6e	26cc837b	1	none	15	alv	1871-1880	7	8da507b7	11be1289	1	none	0	1	landless	2	alv	1851-1860	3bba8de4	8a1a19ff	1	PGM	3	alv	1871-1880	ad546679	c0d89544	1	MGM	5	alv	1881-1890
8117314d	6ac09edd	1	PGM	0	1	landed	1	alv	pul	1871-1880	71ec5c6d	07bc4013	1	none	alv	3	1791-1800	4b5a8a24	5d8ab1d5	1	none	14	alv	1861-1870	1	01b348e9	748e8ffe	1	none	1	1	landless	2	alv	1831-1840	a5bccddf	04451216	1	MGM	4	alv	1811-1820	86b66b82	c5e129bb	1	none	7	alv	1871-1880
7175fd6f	fe4edf71	1	none	0	1	landless	1	alv	pul	1831-1840	01f67e93	bb9f0c21	1	none	alv	2	1871-1880	6e722af7	88d04ee2	1	MGM	5	alv	1811-1820	3	c499acd1	da6b5188	1	both	1	2	landless	2	alv	1881-1890	2dd1c4af	365f3f59	1	both	3	alv	1781-1790	c1a18c5b	c9f39bd8	1	MGM	10	alv	1831-1840
996c9557	9729752a	1	MGM	0	1	landless	2	alv	inl	1851-1860	b965256f	6525fa9f	1	MGM	alv	4	1871-1880	9418269d	410de3aa	1	none	12	alv	1871-1880	5	aa1430a8	6e5d2da6	1	both	0	1	landed	1	alv	1821-1830	f46f99c0	0dfe89f8	1	both	2	alv	1841-1850	f9539cd9	c2ac2c45	1	none	14	alv	1881-1890
e04d7321	627ec757	1	both	1	1	landed	1	alv	inl	1881-1890	4af97eb2	8907e6cc	1	both	alv	2	1791-1800	c65ef95f	5b01a564	1	MGM	9	alv	1881-1890	3	f98d4fa2	56754640	1	none	0	1	landed	2	alv	1881-1890	ead62b03	6a84a789	1	MGM	4	alv	1881-1890	5776ed41	c6265804	1	none	11	alv	1881-1890
6653778e	8d12eb6b	1	MGM	1	1	landed	2	alv	inl	1791-1800	81b41f15	2a697121	1	both	alv	4	1851-1860	7e915700	31f72737	1	PGM	6	alv	1831-1840	4	ab64d0e8	5050986b	1	none	1	1	landed	2	alv	1831-1840	20d8c6e2	984fae69	1	MGM.P	4	alv	1881-1890	4164c632	8d2600b7	1	none	8	alv	1831-1840
fa55605e	856d0513	1	PGM	1	1	landed	1	alv	inl	1861-1870	a092e6f7	78e0ce53	1	both	alv	3	1851-1860	a047c95c	ee738062	1	none	15	alv	1851-1860	1	22d38d1d	aacbd5ac	1	PGM	1	1	landed	2	alv	1831-1840	611aae67	dffb4a6e	1	both	2	alv	1871-1880	d1485f9f	9f37f3ff	1	none	10	alv	1841-1850
92d86545	4f1493aa	1	none	0	1	landed	1	alv	pul	1841-1850	34d2358a	0afe68b4	1	PGM	alv	2	1761-1770	f713fb00	5d83f838	1	none	15	alv	1851-1860	1	9b9a3da8	77c95dca	1	both	1	1	landless	1	alv	1871-1880	0b966065	d22fc24a	1	PGM.M	3	alv	1811-1820	afadfbfa	7e75a48b	1	none	15	ded	1881-1890
75ea0590	cd4d52b7	1	both	0	1	landless	2	alv	arch	1871-1880	92b1c3d0	27ef4fb4	0	none	alv	3	1861-1870	12d62d34	c9103a3e	1	none	13	alv	1841-1850	0	2c59a8da	5fc3cd43	1	none	0	1	landed	1	alv	1821-1830	4f922ae7	33727dc8	1	both	4	alv	1841-1850	cfc2a6c6	8e3f0beb	1	none	15	alv	1811-1820
21137c45	3725440e	1	PGM	1	1	landed	2	alv	inl	1811-1820	dc0d6c11	173a4223	1	PGM	alv	2	1861-1870	58a80a99	f4487577	1	none	14	alv	1881-1890	0	ff500137	83879459	1	MGM	0	1	landed	1	alv	1881-1890	0a090ba0	a638d5c1	1	both	4	alv	1841-1850	55b89f26	d61f941c	1	none	11	alv	1871-1880
b10fcb0b	8f283d60	1	none	0	1	landed	1	alv	inl	1881-1890	b7a4ae30	422f7b7e	1	none	alv	4	1861-1870	fcf21706	ef9deb8e	1	MGM	8	alv	1881-1890	4	ebc8e58a	7104a4c5	1	none	1	1	landed	1	alv	1871-1880	61342221	07d092bb	1	both	3	alv	1881-1890	ae923b64	ceec9c3e	1	none	11	alv	1821-1830
cbedd93e	3e53a6dd	1	MGM	1	1	landed	1	alv	inl	1881-1890	ca83b634	6b0b1c48	1	both	alv	4	1811-1820	fcf21706	ef9deb8e	1	MGM	7	alv	1881-1890	2	b274a1ab	dbe2c183	1	PGM	1	1	landed	2	alv	1831-1840	1089b96d	53c1c83b	1	none	2	ded	1861-1870	cc259bc5	deb39e2b	1	MGM	5	alv	1881-1890
e55430cd	74e82192	1	PGM	1	1	landless	1	alv	inl	1881-1890	1deaecba	08286519	1	MGM	alv	2	1881-1890	96ed6119	eed2b82a	1	none	7	alv	1861-1870	2	9b9c39ca	b4a74162	1	both	1	1	landless	2	alv	1781-1790	7c445ade	8cfc4cb2	0	none	3	alv	1861-1870	4d86c4b8	ca084ce8	1	none	14	alv	1871-1880
53c06417	f717c1c0	1	both	0	1	landless	2	alv	inl	1871-1880	b3820898	f36aed0c	1	MGM	alv	4	1851-1860	f71aaf9e	df8ba443	1	PGM	7	alv	1881-1890	2	50f7c4d5	b584659a	1	PGM	1	1	landless	1	alv	1881-1890	658b7c36	12628e97	1	both	4	alv	1861-1870	7b126130	fddf3d69	1	none	8	alv	1861-1870
8d653e30	81da16aa	1	none	1	1	landed	2	alv	pul	1871-1880	f7dc1605	0bf9a8cb	1	none	alv	3	1861-1870	a40c2888	db59b323	1	PGM	9	alv	1811-1820	2	6a2b9abb	c10f695c	1	none	1	1	landed	1	alv	1871-1880	b3d32248	0faa3ced	1	none	2	alv	1871-1880	dbf1a05b	d39b380f	1	both	6	alv	1871-1880
fe4f5170	3997e82b	1	MGM	0	1	landless	1	alv	inl	1861-1870	2d7fc106	d1308ce6	1	MGM	alv	3	1841-1850	055a8241	eec67c76	1	none	6	alv	1851-1860	1	d0502da3	a0cfa5f8	1	none	0	1	landless	2	alv	1881-1890	2835b37a	e70641e0	1	PGM	2	alv	1811-1820	49cee244	bc4adfb7	1	MGM	5	alv	1871-1880
4068ed2c	ce9f2a28	1	PGM	1	1	landless	2	alv	arch	1821-1830	9b4d4c94	d90594a5	1	PGM	alv	3	1811-1820	758a862f	6d60803b	1	MGM	7	alv	1761-1770	1	64f1efda	ecb038d4	1	none	0	1	landless	1	alv	1871-1880	940fc101	ed0533f3	1	both	2	alv	1861-1870	c57ae9ff	f47d2ade	1	MGM.P	15	alv	1831-1840
b883a98e	5cb5814d	1	PGM	1	1	landless	1	alv	pul	1871-1880	2e6a9d8e	68cb8240	0	MGM	alv	3	1841-1850	395f4878	cc5a250d	1	MGM	9	alv	1871-1880	4	dff26a9d	5fc3cd43	1	PGM	0	1	landless	2	alv	1831-1840	e0045d99	92df9ca1	1	both	3	alv	1831-1840	198340e9	359eeb08	1	none	5	alv	1851-1860
7b2695d7	5fbcb4eb	1	MGM	0	1	landed	1	alv	pul	1811-1820	b50692a0	7e070b78	1	none	alv	2	1881-1890	023b5ae9	30e4559b	1	none	13	alv	1841-1850	0	a4ab75c1	306a9ce6	1	both	1	1	landed	2	alv	1861-1870	2b000d89	3b261989	1	both	3	alv	1881-1890	1358247f	075ac578	1	none	7	alv	1811-1820
7af2ecf6	1da497a7	1	none	1	1	landless	2	alv	inl	1821-1830	e3515891	5e65ee63	1	none	alv	2	1861-1870	39bee60d	72deca69	1	both	15	alv	1841-1850	5	e59f6f8a	3851205b	1	both	0	1	landed	1	alv	1881-1890	6d9f5f6c	dda9a435	1	MGM.P	4	alv	1881-1890	8a78c7ae	bbb86aa4	1	none	7	alv	1881-1890
583f3ee8	4e64e431	1	PGM	0	1	landless	2	alv	arch	1851-1860	387777fc	bcae02b8	1	none	alv	3	1871-1880	11574bcd	dfec78ca	1	both	11	alv	1841-1850	3	7e94ad90	aa8e4302	1	none	0	1	landed	2	alv	1871-1880	86d5be78	a01634d5	1	both	2	alv	1851-1860	83e13e48	628cc997	1	none	7	alv	1881-1890
a4cae048	61508cba	1	MGM	1	1	landed	1	alv	inl	1791-1800	bc6f1b8b	d0bf3b46	1	both	alv	2	1851-1860	ea056c00	97f15825	1	PGM	12	alv	1861-1870	4	e3afb5ef	9435a9a4	1	MGM	0	1	landless	2	alv	1851-1860	7ad260e7	300b61ae	1	both	2	alv	1881-1890	529cae5f	d8fb397b	1	both	10	alv	1851-1860
9f6df5d1	a55b7c82	1	both	0	1	landed	1	alv	inl	1861-1870	367da3b1	84d285a0	1	none	alv	3	1881-1890	17994a2a	20ce3ee8	1	none	8	alv	1851-1860	2	6aeca973	31052835	1	none	1	1	landed	1	alv	1861-1870	d502d68f	50bbd37c	1	both	3	alv	1851-1860	6e635b1f	cc539001	1	none	11	alv	1871-1880
a2fe3206	e8e62e0a	1	none	0	1	landless	2	alv	arch	1881-1890	33bca5c2	3e84d6be	1	MGM	alv	4	1881-1890	f8c4defa	4da08493	1	MGM	7	alv	1881-1890	3	2bc4b2cc	1bb507fb	1	MGM.P	1	1	landless	1	alv	1871-1880	017135c8	61460375	1	MGM.P	4	alv	1811-1820	92062158	fd76170b	1	both	11	alv	1881-1890
fc14c8b6	757abfaf	1	both	0	1	landless	1	alv	arch	1881-1890	78f7bf01	529f1824	1	both	alv	2	1881-1890	0c30a903	dd1ce6fc	1	none	11	alv	1881-1890	1	313183d6	83879459	1	MGM	0	1	landed	1	alv	1881-1890	760a6531	6a0abb63	1	both	2	alv	1821-1830	752a5f2c	0c74dc5f	1	MGM	8	alv	1881-1890
7d8bcd1d	f015aba0	1	none	1	1	landless	2	alv	inl	1871-1880	15e1b4dc	58af5b7c	1	both	alv	2	1881-1890	e70991c0	65a21395	1	MGM	9	alv	1841-1850	3	21410809	cc04a94c	1	none	0	1	landed	2	alv	1811-1820	57085270	f5cb9011	1	none	3	alv	1851-1860	9137cf64	0890ee17	1	none	15	alv	1871-1880
0f41b8ec	1711fe43	1	MGM	0	1	landless	2	alv	inl	1881-1890	c93412f7	d8763696	1	both	alv	3	1851-1860	5ebbb510	2ad4b900	1	none	10	alv	1881-1890	2	d4873872	b8710231	1	both	1	1	landless	2	alv	1881-1890	fd033fc7	18e3e6f1	1	none	3	alv	1821-1830	4b32480a	bfd6e8d5	1	none	5	alv	1871-1880
6cda1395	4f9b1f83	1	MGM	1	1	landed	1	alv	pul	1881-1890	2bd1fbfc	861aa86c	1	PGM	alv	2	1871-1880	70c9e065	3cd3668e	0	none	8	alv	1841-1850	2	74bba691	69172c4a	1	MGM.P	0	1	landless	2	alv	1881-1890	dae6c35e	d5dcc14c	1	both	3	alv	1881-1890	e3529e8d	b3d496db	1	MGM.P	6	alv	1841-1850
dba90aaf	1ba06d83	1	both	0	2	landless	1	alv	pul	1871-1880	3343ab04	4616939d	1	both	alv	2	1851-1860	1f73c7e3	be36fb5f	1	MGM	14	alv	1881-1890	0	f2b69417	70046c44	1	MGM	0	1	landless	2	alv	1881-1890	e75c1265	8e19e5f3	1	MGM	2	alv	1861-1870	6bee7310	9cc715d9	1	none	7	alv	1871-1880
8d653e30	81da16aa	1	none	0	1	landed	2	alv	pul	1871-1880	3fc9d8da	8a785795	1	PGM	alv	3	1801-1810	099bf5e5	ea3bc9da	1	none	7	alv	1871-1880	5	adde21d1	a9d89458	1	none	1	1	landless	1	alv	1881-1890	720cf884	03bc630b	1	PGM	4	alv	1871-1880	00a35d31	304e0685	1	none	6	alv	1881-1890
66b3f5c6	e0413fbe	1	MGM	1	1	landed	1	alv	arch	1831-1840	afdf58d2	aeff53ca	1	PGM	alv	3	1881-1890	40636566	ea65558d	1	none	11	alv	1811-1820	4	356db18c	029926c8	1	both	0	1	landed	2	alv	1821-1830	4f86a760	a47f84b8	1	both	2	alv	1881-1890	c1b7278f	ba390335	1	none	7	alv	1821-1830
418c0a34	487d1989	1	PGM	0	1	landless	2	alv	inl	1831-1840	3d512108	53471371	1	both	alv	3	1841-1850	4b5a8a24	5d8ab1d5	1	none	10	alv	1861-1870	1	b1014089	2479d64e	1	none	0	1	landed	1	alv	1821-1830	a68478d1	cdcb1e0d	1	none	2	alv	1861-1870	75e34e5b	63476589	1	both	13	alv	1851-1860
e60de860	3f3448bd	1	none	0	1	landed	2	alv	kar	1881-1890	a5729a6c	a1bf65b7	1	both	alv	3	1881-1890	1ba8f115	3ca117a5	1	none	8	alv	1791-1800	3	5a281ed5	126a95c7	1	both	0	1	landed	2	alv	1831-1840	40661f4e	1b7ea031	1	PGM	2	alv	1881-1890	9bbfa324	628cc997	1	both	13	ded	1861-1870
3fc11866	c12303e8	1	both	0	2	landless	2	alv	inl	1851-1860	dcee6ca5	76d745ce	1	none	alv	2	1861-1870	5e761bf3	6456ac39	1	none	13	alv	1851-1860	1	3bc1e594	be580d01	1	MGM	0	1	landed	1	alv	1851-1860	5d234949	41187347	1	both	2	alv	1841-1850	2a22e84e	896225de	1	none	15	alv	1821-1830
c9ec2c38	5aff9f01	1	MGM	0	1	landed	2	alv	arch	1821-1830	338684e2	4c6e3fd0	1	MGM	alv	2	1851-1860	1abb5058	51cbd720	1	both	9	alv	1881-1890	4	227abe95	9d447ef3	1	PGM	0	1	landed	2	alv	1841-1850	0c8a9214	ad0c5707	1	MGM	2	alv	1881-1890	eca4db37	c13a9c43	1	PGM	9	ded	1881-1890
6e83a899	47a8bb96	1	MGM	0	1	landless	2	alv	arch	1871-1880	8e86e039	3fb81860	1	none	alv	2	1881-1890	4554c4a9	e46f945a	1	none	10	alv	1881-1890	1	374965f8	70c4870f	1	none	0	1	landed	2	alv	1871-1880	82c75227	92e26d8b	1	MGM	4	alv	1871-1880	d1e48a8c	4fcab45b	1	MGM	10	alv	1841-1850
8882b2f9	334a6147	1	both	1	1	landless	2	alv	inl	1881-1890	b4aab160	63863b50	1	none	alv	2	1801-1810	dbc576e6	cfe0193b	1	PGM	14	alv	1871-1880	5	281bf467	9004cba6	1	none	0	1	landless	1	alv	1881-1890	c29e136a	12628e97	0	both	2	alv	1851-1860	6dd8aa41	0e20b9a1	1	both	15	alv	1871-1880
4f066aed	d93873a8	1	MGM	1	1	landed	2	alv	inl	1871-1880	4b9ede9f	146f254b	1	both	alv	2	1861-1870	e3f8f37b	8ce937d3	1	MGM	5	alv	1841-1850	1	c9282cf2	73b2487b	1	MGM	0	1	landless	2	alv	1851-1860	167ad7a8	0d1c6dc0	1	MGM	2	alv	1871-1880	43ca551c	2cb00b74	1	MGM	15	alv	1841-1850
b263d27b	fa3d9651	1	MGM	0	1	landless	2	alv	pul	1881-1890	f7dc1605	0bf9a8cb	1	MGM	alv	2	1861-1870	21b54f76	4e438a62	1	none	12	alv	1881-1890	0	de033e51	41bbac79	1	both	0	1	landless	1	alv	1881-1890	e4dffd1b	a625084c	1	MGM	2	alv	1881-1890	b34d9cc0	b5b097c1	1	PGM.M	12	alv	1851-1860
8117314d	6ac09edd	1	PGM	1	1	landed	2	alv	pul	1871-1880	29c7b72c	dce13bd1	1	MGM	alv	3	1861-1870	88a1f9d4	835d9d6f	1	MGM	8	ded	1881-1890	4	9e72f5b3	ee2706b2	1	both	0	1	landless	2	alv	1871-1880	359dc705	0708eec4	1	PGM	3	alv	1811-1820	c7a93e79	70d76b51	1	none	8	alv	1861-1870
f1cb7e3b	0b07fb67	1	both	1	1	landed	2	alv	arch	1831-1840	3364640f	726a0f42	1	none	alv	4	1881-1890	3ea20d97	fa9456bd	1	PGM	10	ded	1821-1830	1	a0bc3bd3	7c785c16	1	none	0	1	landed	2	alv	1811-1820	9c5528ba	fefcd625	1	none	3	alv	1861-1870	4d308502	e265c049	1	none	10	alv	1881-1890
318034d7	3487bf4d	1	MGM	1	1	landed	2	alv	pul	1851-1860	e1879f01	0dc69930	1	MGM	alv	4	1851-1860	53947da3	62816f6a	1	PGM	15	ded	1871-1880	1	72da9996	409cb83e	1	PGM	1	1	landless	1	alv	1871-1880	fa71749d	af19723d	1	PGM	3	alv	1841-1850	6463880c	562c388c	1	none	8	alv	1881-1890
ee029534	fd755111	0	both	0	1	landed	1	alv	arch	1851-1860	c2af1eee	f69fc638	1	PGM	alv	3	1851-1860	3f6c1995	2f5688e5	1	MGM	11	ded	1831-1840	4	9e77fafc	d7aa7d6f	1	none	0	1	landless	1	alv	1831-1840	939fd15b	84fc110b	1	PGM	3	alv	1851-1860	eca4db37	c13a9c43	1	both	6	alv	1871-1880
5ec42f20	409fbaf2	1	both	1	1	landless	1	alv	inl	1781-1790	6f01c997	f70dca63	1	both	alv	4	1881-1890	68cb2687	002cde01	1	MGM	5	ded	1871-1880	2	4c6fc661	38356264	1	MGM	1	1	landless	2	alv	1881-1890	2c82d639	be8036a2	1	PGM.M	2	ded	1871-1880	e3529e8d	b3d496db	1	none	14	alv	1861-1870
c103017b	5f388737	1	PGM	1	1	landed	2	alv	arch	1871-1880	e193ae20	825cc743	1	PGM	alv	2	1871-1880	ad84c251	3ea98eca	1	MGM	5	ded	1831-1840	5	ce8169ae	7eeef315	1	MGM	0	1	landed	1	alv	1841-1850	8b804786	d3a0fe3a	1	PGM.M	2	alv	1871-1880	8a78da17	4ae1147f	1	both	13	ded	1881-1890
058dff33	5bdb2131	1	none	0	1	landless	1	alv	arch	1881-1890	ef9c7525	93355f93	1	MGM	alv	2	1871-1880	945dd6be	4b3a1e84	1	MGM	6	alv	1861-1870	3	bb407185	329199cb	1	PGM.M	0	1	landless	2	alv	1881-1890	3164ff80	657adc94	1	both	3	alv	1871-1880	6988a65f	06b82c25	1	PGM.M	12	alv	1781-1790
abe9c462	cf1cd641	1	MGM	1	1	landed	2	alv	inl	1881-1890	3328e4cc	fa0f186c	1	both	alv	4	1801-1810	07cf86db	051cd4fd	1	none	5	ded	1851-1860	1	cacccea5	60c9efeb	1	both	0	1	landless	1	alv	1861-1870	dd7c5eff	8c1b6c60	1	both	4	alv	1841-1850	d0267070	1af1641a	1	none	15	alv	1841-1850
d63d2eb6	718aec2b	1	none	0	1	landed	1	alv	pul	1881-1890	cf758ec7	5d7da6db	1	none	alv	2	1861-1870	c0d7c208	75e1e8b0	1	PGM	14	ded	1871-1880	6	7490c6ad	d46ceb59	1	none	0	1	landless	1	alv	1881-1890	9d006340	e5bb3b07	1	MGM	4	alv	1811-1820	8dae33eb	af608684	1	both	5	alv	1871-1880
a5614fd9	5544b9e1	1	MGM	1	1	landed	2	alv	arch	1821-1830	8ef73e88	5c0ba908	1	none	ded	3	1821-1830	d1f7577e	5cc543bd	1	PGM	6	ded	1881-1890	1	7a2cf611	b43b85e2	1	both	0	1	landless	1	alv	1871-1880	720cf884	03bc630b	1	none	4	alv	1871-1880	c141061d	7dec2fa9	1	both	7	alv	1861-1870
c024161c	3e6db2ad	1	MGM	0	1	landless	2	alv	pul	1881-1890	ad6d5f08	add99c73	1	PGM	alv	2	1881-1890	c231e5a5	8c019e97	1	PGM	13	ded	1821-1830	0	19cd4fcf	f07bd188	1	none	1	1	landed	1	alv	1871-1880	16dccc8d	0eaf351d	1	both	3	alv	1861-1870	2ec6fbee	3b39eb32	1	PGM	8	alv	1851-1860
c31294e8	ba494c01	1	PGM	1	1	landed	1	alv	inl	1871-1880	b04a269c	8fe80618	1	PGM	alv	4	1881-1890	219c59c6	dc6a2ba3	1	PGM	11	ded	1871-1880	3	6cd5f736	97ca74c9	1	MGM	1	1	landless	1	alv	1881-1890	8698486a	89ff6d1e	1	both	2	alv	1851-1860	49cee244	bc4adfb7	1	MGM	5	alv	1881-1890
0fbc9caa	c095099c	1	both	0	1	landless	2	alv	inl	1861-1870	7e0276ff	4c495a34	1	both	alv	3	1871-1880	b4522107	8699035b	1	PGM	12	ded	1881-1890	0	9952bf72	282691b3	0	PGM.M	0	1	landed	1	alv	1871-1880	fa8d2393	80d0c08b	1	none	4	alv	1851-1860	afadfbfa	7e75a48b	1	MGM	8	alv	1871-1880
9086c30c	bf74eb46	1	both	0	1	landed	1	alv	arch	1811-1820	05abce80	af394d09	1	MGM	alv	4	1831-1840	afb8478b	fb729885	1	none	9	ded	1871-1880	1	ebc8e58a	7104a4c5	1	PGM	0	1	landed	2	alv	1871-1880	c8bc06bf	6ccb134e	1	both	2	alv	1851-1860	61ac6948	965a904b	1	none	13	alv	1861-1870
dc0331ae	3a7bcb0c	1	MGM	0	1	landless	1	alv	inl	1861-1870	d2dae5fd	43e671ae	1	MGM	alv	4	1821-1830	bd08095d	5a357f5d	1	none	12	ded	1881-1890	2	7354f12b	590d87f4	1	both	0	1	landless	2	alv	1861-1870	86c2a94c	7b1655cb	1	none	3	alv	1871-1880	c9458c18	f97a4833	1	PGM	13	alv	1861-1870
136afd8f	48bc5be0	1	PGM	0	1	landless	1	alv	inl	1851-1860	7844a1b8	2db951dc	1	PGM	alv	2	1801-1810	094b49ce	b85a4b9d	1	none	14	ded	1791-1800	0	f3edda1e	dfdd190e	1	MGM	0	1	landed	2	alv	1841-1850	3f1233e5	77de64e2	0	none	2	alv	1841-1850	32dc0e90	8bb2d3ec	1	MGM	8	alv	1881-1890
0b503601	d8646a97	1	none	1	1	landless	1	alv	arch	1881-1890	a65d276b	6961b813	1	PGM	alv	3	1861-1870	a580fb91	0133dc89	1	both	6	ded	1781-1790	2	79176f72	b6426137	1	both	1	1	landed	1	alv	1881-1890	87da1ad3	c011ba6b	1	PGM	4	alv	1861-1870	97799e8d	61a6f01a	1	PGM	13	alv	1871-1880
6cda1395	4f9b1f83	1	MGM	1	1	landed	1	alv	pul	1881-1890	62ab204f	36dc0723	1	none	alv	4	1881-1890	84bf6b34	33bfca63	1	none	15	alv	1871-1880	8	c084ef84	1b10475d	1	MGM.P	0	1	landed	1	alv	1861-1870	b1b2e808	0dfe89f8	1	PGM	2	alv	1851-1860	c8cb4d62	b6991a58	1	none	8	alv	1851-1860
44675222	2a15bf5d	0	MGM	1	1	landed	1	alv	pul	1871-1880	280248c4	b9c44928	1	PGM	alv	2	1821-1830	7ae6a816	7e16edf3	1	none	10	alv	1871-1880	3	93ee0ca8	fd5a292a	1	none	0	2	landed	2	alv	1871-1880	7aae5155	0de31a9e	1	PGM	3	alv	1861-1870	2d15493b	485b8cc6	1	PGM	8	alv	1881-1890
f0e0209d	9a7f1d19	1	none	0	1	landless	2	alv	inl	1821-1830	abdd30a7	7e070b78	1	PGM	alv	4	1861-1870	c6af60f7	ce2d97c3	1	PGM	5	alv	1741-1750	2	7422cb34	edfcc2f7	1	MGM	1	1	landed	1	alv	1841-1850	7b11d6d6	f33efa5e	1	PGM	4	alv	1881-1890	5ba37bad	bfc6d6f1	1	PGM	15	ded	1831-1840
17388c0c	0b1d394f	1	MGM	1	1	landed	1	alv	pul	1881-1890	ed207450	29aabe02	1	none	alv	3	1881-1890	af93b848	aabc5e78	1	MGM	8	alv	1841-1850	2	ee4eb459	82d5aa1c	1	MGM	1	1	landed	1	alv	1861-1870	c179c6fe	9b5fb82e	1	PGM	3	alv	1861-1870	07c4d7b0	3c4c8be3	1	PGM	14	alv	1861-1870
3e5ce88b	47135cad	1	both	1	1	landless	1	alv	inl	1841-1850	29c7b72c	dce13bd1	1	both	alv	2	1851-1860	f1f13efc	da4db3a6	1	MGM	5	alv	1881-1890	4	a026d8e8	843ee9d6	1	MGM	0	1	landless	2	alv	1881-1890	33223d6d	89ad7de4	1	both	3	alv	1871-1880	ccbfe8e0	16991b5b	1	PGM	7	alv	1861-1870
ddbd8e89	d925f908	1	MGM	0	1	landed	1	alv	inl	1881-1890	12487162	b0e2dc43	1	both	alv	4	1881-1890	907b9019	4d14d928	1	none	14	alv	1821-1830	1	b1e2ed6e	e51ef2d7	1	MGM	1	1	landed	1	alv	1841-1850	592b4e1a	00f305c1	1	MGM	4	alv	1771-1780	6ed5c2d1	94f85625	1	both	9	alv	1881-1890
8753fa24	1ccd8efc	1	MGM	1	1	landed	1	alv	pul	1791-1800	160f6f85	45fd4408	1	none	alv	3	1851-1860	550a31cd	a3a5a9f6	1	PGM	12	alv	1871-1880	1	444b2c75	249ee389	1	both	0	1	landed	1	alv	1851-1860	c02a35df	a2215745	1	none	4	alv	1871-1880	ebbc2841	1323b055	1	MGM	8	alv	1841-1850
b9f75d75	563948ad	1	MGM	0	1	landless	1	alv	pul	1851-1860	2775596b	16d2da71	0	PGM	ded	2	1881-1890	c38ad956	b97ac13c	1	none	14	alv	1871-1880	1	bc2342e8	671aa2bd	1	none	0	1	landed	2	alv	1881-1890	70d79ed4	dd928dc4	1	none	3	alv	1871-1880	bc146c87	9b64de2b	1	none	13	alv	1881-1890
31e679e7	b8175b65	1	PGM	0	1	landless	2	alv	inl	1851-1860	fd7678f7	b595f528	1	both	alv	3	1881-1890	d6cee8e4	f43d5c00	1	none	10	alv	1751-1760	2	32417c6d	1957e1fa	1	both	0	1	landless	2	alv	1861-1870	4e1f6a45	6b7fe8b3	1	PGM	3	alv	1831-1840	34eba78f	dab0f7fe	1	PGM	6	alv	1871-1880
57c9a2e6	a817254e	1	MGM	0	1	landed	2	alv	pul	1871-1880	fa2e6136	df67301a	1	both	alv	4	1881-1890	a7444d90	12370817	1	MGM	13	alv	1881-1890	0	95d80cd8	e26bf142	1	none	1	1	landless	2	alv	1881-1890	3932bb8b	0cdcce0c	1	both	3	alv	1881-1890	fb56f2d1	c4745ef6	1	none	7	alv	1871-1880
f8b61295	adeaf63a	1	both	0	1	landless	2	alv	inl	1881-1890	29b8b3f6	7c182bfb	1	both	alv	4	1821-1830	01da2853	26169a1a	1	PGM	6	alv	1861-1870	4	8fd56608	da6b5188	1	both	1	1	landless	2	alv	1871-1880	2ad3566a	7fcee9cc	1	both	3	alv	1871-1880	2f6c508c	b648931e	1	both	12	alv	1881-1890
9a33e9ec	7560ea0f	1	both	1	1	landed	2	alv	pul	1851-1860	3c946213	b9171102	1	PGM	alv	3	1881-1890	88e556c9	027c015e	1	both	12	alv	1871-1880	4	dadbb621	31159f9b	1	MGM	1	1	landless	1	ded	1861-1870	5e6e220a	07f5d926	1	none	2	alv	1871-1880	f45c4fce	f7c033da	1	none	6	ded	1831-1840
4735426f	80354d55	1	both	0	1	landless	1	alv	pul	1881-1890	376244eb	88920cdb	1	PGM	alv	3	1871-1880	ab92bc02	2f5688e5	1	MGM	15	alv	1831-1840	6	ee4eb459	82d5aa1c	1	both	0	1	landed	2	alv	1851-1860	a6b3828e	d7f82f11	1	PGM	2	alv	1871-1880	a9cecc1e	40337e68	1	MGM.P	7	alv	1851-1860
27b360c0	7ae6664f	0	MGM	1	1	landed	2	alv	inl	1851-1860	cc48b88b	d34f6d10	1	MGM	alv	3	1871-1880	db1c1aef	14a4950e	1	none	14	alv	1851-1860	3	a12227cc	8b4ab2e2	1	none	0	1	landless	2	alv	1871-1880	4e584c9f	e040e206	1	MGM	2	alv	1861-1870	67c3b885	9cf8d7e5	1	both	8	alv	1841-1850
d171eff0	7f4e218e	1	both	1	1	landless	1	alv	inl	1881-1890	a67394a0	a6a2851a	0	none	alv	2	1811-1820	d1f873f9	dc7fcbcf	1	PGM	7	alv	1851-1860	2	64f1efda	ecb038d4	1	none	1	1	landless	1	alv	1871-1880	d9534bcb	26dd1ad0	1	MGM.P	3	alv	1861-1870	e4dc494f	a0f372a4	1	none	15	alv	1781-1790
d9d98920	705e5df7	1	both	1	1	landless	1	alv	inl	1851-1860	abfd8d62	db9cba6b	1	MGM	alv	2	1851-1860	0b857f3f	0db68fc2	1	MGM	15	alv	1881-1890	2	448bec6b	646e3999	1	PGM	1	1	landless	2	alv	1861-1870	4de1c96c	a3e5c4e1	0	both	2	alv	1801-1810	ec3068dd	a78bf626	1	none	15	alv	1871-1880
1cf8f121	54b85429	1	PGM	0	1	landless	1	alv	inl	1871-1880	8f6dce40	c9526549	1	none	alv	2	1841-1850	cebac787	f2050cad	1	none	10	alv	1861-1870	1	56fc5faa	3cfc59b8	1	PGM	0	1	landed	2	alv	1731-1740	4e4a5b0d	d4e073a0	1	none	2	alv	1871-1880	c21882d0	0d51c7f5	1	both	10	alv	1881-1890
3e79a0f4	035bf91e	0	both	0	1	landless	1	alv	arch	1881-1890	5380c1de	da44aa15	1	PGM	alv	3	1831-1840	a567ff17	983a1970	1	PGM	8	alv	1851-1860	1	4e47c59d	db0e9037	1	MGM	1	1	landless	2	alv	1881-1890	8fb53798	0bd3e088	1	none	2	alv	1861-1870	a5c6d6c9	9c976a39	1	none	8	alv	1861-1870
5700d9bc	0930b68a	1	both	0	2	landed	1	alv	arch	1841-1850	022c0a1d	a3c143a1	1	both	alv	3	1771-1780	76cd76f2	3f508319	1	MGM	10	alv	1881-1890	1	cdbe2eff	c563ff33	1	both	0	1	landless	2	alv	1871-1880	3016c830	8add5905	1	MGM	3	alv	1821-1830	f0f40d1c	c31ee956	1	MGM.P	7	alv	1841-1850
afe6a8a1	e997bfd0	1	none	0	1	landless	2	alv	inl	1861-1870	5c18af4a	c11faa29	1	MGM	alv	3	1881-1890	8393d293	6ac6db29	1	PGM	5	alv	1861-1870	3	3104d7fa	1bb507fb	1	MGM.P	0	1	landless	1	alv	1861-1870	29cb3086	d8d2c84d	1	none	3	alv	1811-1820	e6ed992c	9f636166	1	MGM.P	6	alv	1791-1800
f37faac0	be5774d3	1	PGM	0	1	landless	2	alv	inl	1881-1890	07a9b893	b4ad1073	1	none	alv	4	1871-1880	59506f06	758c2050	1	PGM	5	alv	1781-1790	3	de833651	dd348de1	1	MGM	0	1	landless	2	alv	1881-1890	62f50115	cf0f5335	1	both	2	alv	1861-1870	46381bc6	61c75c8c	1	none	9	alv	1881-1890
b637829f	50fdeae6	1	PGM	0	1	landless	1	alv	inl	1871-1880	cd9954ec	0bf9a8cb	1	none	alv	3	1871-1880	c6af60f7	ce2d97c3	1	PGM	5	alv	1731-1740	1	30aceafc	34f00344	1	none	0	1	landless	1	alv	1881-1890	781d2541	2c0e9578	1	none	2	alv	1871-1880	15fa5a0f	6eaab5b1	1	none	7	alv	1851-1860
50c8f851	f880c5fe	1	MGM	1	1	landless	1	alv	inl	1871-1880	004cbb59	cf5e288e	1	MGM	alv	4	1881-1890	d79cf01d	d5628485	1	both	13	alv	1871-1880	4	73e6052e	bfd768ea	0	both	0	1	landed	2	alv	1851-1860	420648b7	f3d2e929	1	MGM	4	alv	1881-1890	984f703e	aa930da5	1	PGM	15	alv	1871-1880
0660e826	6d303e1f	1	both	1	1	landed	1	alv	inl	1871-1880	9232e70d	f13f7d01	1	MGM	alv	2	1871-1880	a412d54d	5dfac41a	1	none	7	alv	1881-1890	2	b9a505d5	26a60832	1	MGM	0	1	landed	1	alv	1811-1820	30651517	e8da6d6b	1	MGM.P	4	alv	1851-1860	ddf7c8a0	2db1afb4	1	both	14	alv	1881-1890
b3835d57	63ee5494	1	MGM	0	1	landless	1	alv	inl	1871-1880	3ed8f872	30a70fcb	1	both	alv	4	1761-1770	f6988332	d7610fb3	1	both	15	alv	1871-1880	1	db58b5db	bef70413	1	none	0	1	landless	2	alv	1841-1850	870cece2	c9831216	0	none	2	alv	1881-1890	9baa8cb8	be92b5c3	0	MGM	13	alv	1831-1840
34b97913	1b23bb34	1	both	0	1	landed	2	alv	arch	1831-1840	08163922	50822d25	1	both	alv	2	1841-1850	c7afe728	91d54a4d	1	MGM	10	alv	1851-1860	2	c81ff8b6	272666d9	1	both	0	1	landed	1	alv	1861-1870	17af33cf	fd2dd602	1	PGM	4	alv	1871-1880	5dda0e03	158adb17	1	PGM	5	alv	1871-1880
d5998b63	10958a3a	1	PGM	1	1	landed	1	alv	pul	1881-1890	a0ca7a86	466fd9a7	1	both	alv	3	1851-1860	9e2d0d98	fd1fad37	1	none	6	alv	1851-1860	2	06bd53aa	d225b515	1	MGM	1	1	landed	1	alv	1881-1890	a3d13d2e	7b17fc3f	1	both	3	alv	1861-1870	7f0f0891	b88b8339	1	PGM	8	alv	1841-1850
e2986688	d76619da	1	MGM	1	2	landed	2	ded	inl	1831-1840	af5efbaa	36dc0723	1	none	alv	2	1871-1880	92ecc658	a37653b8	1	none	9	alv	1861-1870	5	2a476d41	2374c04f	1	PGM.M	1	1	landless	1	alv	1881-1890	b4799219	984fae69	1	both	2	alv	1871-1880	e0ded011	e1257d0e	1	none	14	ded	1781-1790
5665a1aa	2946329a	1	MGM	1	1	landed	1	alv	inl	1811-1820	69b09ac4	889516df	1	MGM	alv	4	1881-1890	ffe5e304	e4ef1747	1	MGM	5	alv	1851-1860	2	8e1d0274	793ef3e3	1	both	0	1	landless	1	alv	1881-1890	43169b70	f79b4768	1	PGM.M	3	alv	1801-1810	97799e8d	61a6f01a	1	PGM	15	alv	1871-1880
86166953	eb671997	0	MGM	0	1	landed	2	alv	pul	1841-1850	d7af7dc3	b2a197e2	0	both	alv	2	1871-1880	e4a2bcd6	0a0793b2	1	PGM	9	alv	1851-1860	2	156e3d0b	b558b19c	1	MGM	0	1	landless	2	alv	1871-1880	b5720993	be8036a2	1	PGM	3	alv	1881-1890	a1139f57	4c16c40b	1	none	15	ded	1861-1870
43de1375	0af29057	0	both	0	1	landed	2	alv	inl	1801-1810	e7d974c4	2b5b771d	1	both	alv	3	1881-1890	ee915af2	afa8f7e4	1	none	5	alv	1881-1890	2	5756b1d9	48301733	1	PGM	1	1	landless	2	alv	1871-1880	53569f9b	e8508f14	1	both	3	alv	1881-1890	ddc81dcc	200d1a6b	1	none	15	alv	1851-1860
fac6a815	9976190c	1	none	1	1	landed	1	alv	arch	1851-1860	33937933	2f601853	1	none	alv	4	1801-1810	ab7f7ec8	6ce13494	1	both	6	alv	1861-1870	2	750934c2	6cf8fc90	1	both	1	1	landed	2	alv	1861-1870	e815b859	fd506bd0	1	MGM	2	alv	1871-1880	c2b23d16	f28cc618	1	none	14	ded	1851-1860
491cb067	dad00ad2	1	both	0	1	landless	1	alv	inl	1871-1880	5380c1de	da44aa15	1	PGM	alv	2	1841-1850	e2b735e8	aff05519	1	MGM	14	alv	1871-1880	3	a9f931eb	86a3c0e0	1	both	1	1	landed	1	alv	1841-1850	a9fce52c	04bad35a	0	MGM	4	alv	1851-1860	46c3321e	07f1d9f5	1	MGM	10	alv	1841-1850
090006c3	eb9691f3	1	both	0	1	landless	1	alv	pul	1841-1850	f0b636f8	6a9da92f	1	both	alv	2	1861-1870	107a7856	8222a253	1	PGM	6	alv	1881-1890	3	f334dfe1	52660179	1	PGM	1	1	landed	2	alv	1851-1860	cc838ac1	9f22a72e	1	MGM	4	alv	1801-1810	f90c6dd2	7c8d46fa	1	none	11	ded	1861-1870
4f883473	32e5ef2a	1	none	1	1	landless	1	alv	inl	1861-1870	473d28f9	694bbedb	1	both	alv	2	1801-1810	f821c7ca	3326ded8	1	MGM	9	alv	1871-1880	4	11cf2c3f	918e4100	1	PGM	0	1	landless	1	alv	1871-1880	ea8b006a	fbc5d915	1	both	3	alv	1771-1780	c10e3573	11e9484b	1	PGM.M	8	alv	1871-1880
318034d7	3487bf4d	1	MGM	0	1	landed	1	alv	pul	1841-1850	3120841b	86d49da1	1	MGM	alv	2	1861-1870	7f6233e4	e26116ab	1	both	12	alv	1821-1830	6	762840a9	b4a74162	1	both	1	1	landed	2	alv	1781-1790	206e6dfc	2c2e95e6	1	PGM	4	alv	1791-1800	86b66b82	c5e129bb	1	none	7	alv	1871-1880
d63d2eb6	718aec2b	1	MGM	1	1	landed	2	alv	pul	1881-1890	e6663bf5	ed137f29	1	both	ded	2	1791-1800	4752c1e3	ce8c2dc3	1	MGM	15	alv	1871-1880	3	96d07080	f465bae4	1	PGM	1	1	landless	1	alv	1871-1880	f8737cd2	8f673eff	1	both	3	alv	1881-1890	d1485f9f	9f37f3ff	1	both	12	alv	1841-1850
5cf5e26e	782a5963	1	none	1	1	landless	1	alv	inl	1871-1880	ff59b26b	8c6ed8e3	1	none	alv	3	1851-1860	6e30c479	e0645c9f	1	none	7	alv	1861-1870	3	374965f8	70c4870f	0	none	1	1	landed	2	alv	1871-1880	11ed6229	03ac4172	1	PGM	3	alv	1881-1890	a3d1a7a7	9480f02f	1	none	8	alv	1881-1890
ed20c325	4b3790b6	1	PGM	0	1	landed	2	alv	arch	1831-1840	6b6e4645	f95a6696	1	none	alv	2	1871-1880	5cd8f01c	014173be	1	none	13	alv	1851-1860	0	ce235256	931ce709	1	PGM	1	1	landless	2	alv	1871-1880	0bd9a569	fb2d7bc7	1	both	3	alv	1851-1860	1e35d462	c3d0a717	1	both	10	alv	1861-1870
a03305fd	80bb1f53	1	none	0	1	landless	1	alv	inl	1881-1890	ab574530	5e5263b6	1	both	alv	2	1851-1860	d1f873f9	dc7fcbcf	1	PGM	6	alv	1851-1860	2	8ab999b9	1d30518f	1	both	1	1	landless	2	alv	1831-1840	c29e136a	12628e97	1	both	2	alv	1861-1870	ae833122	b4cd95df	1	none	5	alv	1781-1790
6dfa11da	e1f00e2b	1	MGM	0	1	landless	1	alv	inl	1871-1880	4e98cc47	bc7aad97	1	both	alv	2	1871-1880	c850f9a5	0c669097	1	PGM	6	alv	1791-1800	1	3da6b10b	60c9efeb	1	both	0	1	landed	2	alv	1861-1870	c025c7a0	28cfcf66	1	none	2	alv	1841-1850	1805ad29	a961c4c0	1	MGM	13	alv	1791-1800
09add068	4e522e0c	1	PGM	0	1	landed	1	alv	inl	1841-1850	3ca5ef79	525bb840	1	PGM	alv	4	1841-1850	8f704262	e50a5775	1	none	8	alv	1801-1810	3	b301cd77	7ee65c1a	1	both	0	1	landless	2	alv	1851-1860	add9f71d	d83d6e79	1	both	2	alv	1771-1780	e1ba6a01	85f6a4cc	1	none	6	alv	1841-1850
f28f006b	857993fd	1	PGM	0	1	landless	1	alv	pul	1861-1870	80d7b1ee	2f263341	1	PGM	alv	3	1861-1870	76c3d10d	59c0d503	1	none	10	alv	1821-1830	4	50f68c8d	ec5f98e1	1	both	0	1	landless	1	alv	1831-1840	79fac3ce	40ab5b0f	1	both	4	alv	1871-1880	865844aa	885436c8	1	MGM.P	15	alv	1741-1750
131b11d9	493d3570	1	PGM	0	1	landless	2	alv	arch	1841-1850	4c5ec8df	89b5212e	1	both	alv	2	1791-1800	b7a759ba	9b4d6b5f	1	none	14	alv	1851-1860	0	e6ed37b4	c2d38114	1	MGM	0	1	landed	2	alv	1881-1890	01ec78bb	a65048d5	1	PGM	2	alv	1881-1890	696de8be	4908e7a5	1	none	7	alv	1791-1800
529eebae	6165a0fc	1	none	0	1	landless	2	alv	inl	1871-1880	7292f232	4e8f18b0	1	none	alv	2	1871-1880	6d866905	54d72f1a	1	MGM	8	alv	1861-1870	4	b3a902f6	c915e154	0	none	0	1	landless	1	alv	1881-1890	7ad00b0d	e65ca113	1	none	3	alv	1881-1890	32c4223f	a030cf78	1	MGM	10	alv	1881-1890
0860deb9	daeab6dc	1	both	1	1	landless	2	alv	inl	1841-1850	7a97272c	fe96b5c6	1	MGM	alv	3	1881-1890	d214b0a7	d24e3979	1	none	11	alv	1881-1890	2	aac73ecd	deae3950	1	PGM	0	1	landed	1	alv	1811-1820	79dd70b4	6d2e6028	1	MGM	4	alv	1871-1880	b04c43cb	d7e13541	1	none	5	alv	1861-1870
c337261d	5e118c63	1	MGM	0	1	landless	2	alv	inl	1841-1850	5c6a746a	cfe7e69f	1	both	alv	2	1831-1840	8c621cd2	b122dc28	1	none	11	alv	1871-1880	3	f2c7ae5a	3c402a00	1	MGM	1	1	landed	2	alv	1861-1870	ef82399b	4ff110ab	1	MGM	3	alv	1821-1830	9601a724	56e871e0	1	none	7	alv	1861-1870
4bdd2b92	f5be7517	1	MGM	0	1	landed	2	alv	inl	1861-1870	ac51467e	37e5a5f2	1	PGM	alv	2	1861-1870	cf6339d9	14d3b67d	1	PGM	12	alv	1871-1880	1	b9dd2476	6b189c9b	1	both	1	1	landed	1	alv	1841-1850	946c2a32	7b2705de	1	MGM	3	alv	1831-1840	46381bc6	61c75c8c	1	none	14	alv	1881-1890
a4cae048	61508cba	1	MGM	0	1	landed	2	alv	inl	1801-1810	e47a606c	337dc9c9	1	PGM	alv	2	1801-1810	59506f06	758c2050	1	PGM	10	alv	1771-1780	2	c81ff8b6	272666d9	1	MGM	0	1	landed	2	alv	1881-1890	cf407235	2d9ffc22	1	none	4	alv	1851-1860	4ea84364	dff27dcb	1	PGM.M	10	alv	1841-1850
136afd8f	48bc5be0	1	PGM	1	1	landless	2	alv	inl	1841-1850	aaa59e74	4c0c34cc	1	PGM	alv	3	1871-1880	e0e1e62f	42798caf	1	none	10	alv	1861-1870	1	92f60db7	c8a806d0	1	PGM	0	1	landless	2	alv	1881-1890	9345d735	0eec1cbd	1	MGM.P	2	alv	1841-1850	ddc81dcc	200d1a6b	0	none	11	alv	1861-1870
9b59e531	d6e0e862	1	MGM	0	1	landed	2	alv	pul	1851-1860	b9b9424c	520194e7	1	MGM	alv	3	1871-1880	a5a38ded	7265d74c	1	both	15	alv	1791-1800	4	4fadc9a0	12eeec88	1	both	1	1	landless	1	alv	1811-1820	f9523fee	6de92c88	1	PGM	3	alv	1881-1890	cde116c6	fa6062b2	1	PGM.M	12	alv	1811-1820
4c5bb56d	1d4b8fcf	1	MGM	1	1	landless	2	alv	inl	1871-1880	1326550f	609bc04e	1	PGM	alv	4	1841-1850	3358a760	defad4f3	1	MGM	5	alv	1851-1860	3	2e3e2c43	76b7e7ca	1	MGM.P	0	2	landed	1	alv	1881-1890	7b11d6d6	f33efa5e	1	PGM	2	alv	1881-1890	64b38a65	cf0fee79	1	both	15	alv	1871-1880
ee22a680	b1319fc3	1	PGM	1	1	landed	1	alv	inl	1851-1860	376244eb	88920cdb	1	PGM	alv	4	1871-1880	b787dbe4	e6298b78	1	PGM	13	alv	1801-1810	4	32283ad7	8d3c5156	1	both	0	1	landless	1	alv	1881-1890	59d78657	8bf493cd	1	MGM	3	alv	1871-1880	07c4d7b0	3c4c8be3	1	PGM	9	alv	1861-1870
0ce7d678	9a2a5d9e	1	PGM	0	1	landless	2	alv	arch	1831-1840	65bdb042	c5f366c3	1	none	alv	2	1881-1890	68e95e6a	996d4b38	1	MGM	12	alv	1871-1880	3	1f53ad09	11cf54e1	1	both	0	1	landed	2	alv	1841-1850	43ff06b0	de6a37ef	1	both	2	alv	1881-1890	0405765e	c7e2f0d3	1	MGM	9	alv	1831-1840
10c42970	c7ad5290	1	PGM	0	1	landed	1	alv	inl	1871-1880	34d2358a	0afe68b4	1	PGM	alv	2	1771-1780	6b5c14e7	7808fe59	1	none	9	alv	1871-1880	3	fcb780b8	3371c1aa	1	none	0	1	landless	2	alv	1881-1890	53cbed67	83e1dff5	1	MGM.P	3	alv	1881-1890	b68d1964	1240deca	1	none	7	alv	1861-1870
d00792fd	e26b02fa	1	MGM	0	1	landed	2	alv	pul	1861-1870	5c6a746a	cfe7e69f	1	both	alv	3	1831-1840	87f0a428	c8b320eb	1	none	13	alv	1871-1880	4	fca04b55	22efa92f	1	MGM.P	1	1	landed	1	alv	1741-1750	af22f82f	31837534	1	PGM	4	alv	1881-1890	95600d5e	87e3d540	1	none	15	alv	1821-1830
ccfbd87b	fdb5f744	1	none	1	1	landed	1	alv	arch	1871-1880	97ae3d71	d6f86cc5	1	both	alv	3	1881-1890	d214b0a7	d24e3979	1	none	14	alv	1871-1880	4	e4cbf4ab	0b2a9aa2	1	both	0	1	landless	1	alv	1881-1890	6ecc87c9	166cad73	1	MGM.P	4	alv	1751-1760	3f05d920	208079fb	1	PGM	9	dis	1851-1860
1b1ea8e6	f9458655	1	both	0	1	landless	2	alv	inl	1861-1870	d0cd5613	a3cb2248	1	PGM	ded	4	1881-1890	0b0604db	d1be714e	1	PGM	14	alv	1871-1880	5	e0aa305a	8b1e1838	0	PGM	1	1	landless	1	alv	1861-1870	e3bbd5d5	3cf27282	1	PGM	3	alv	1881-1890	921cf399	11a4d5ce	1	PGM	14	alv	1831-1840
efc07c0f	5615a856	1	MGM	1	1	landless	1	alv	inl	1851-1860	6002e0ec	6961b813	1	PGM	alv	2	1841-1850	6fe3efc9	161dd65c	1	PGM	10	alv	1811-1820	5	b75d1db8	03b5c5cf	0	PGM	1	2	landed	1	alv	1741-1750	5bc68027	3425403a	1	none	3	alv	1881-1890	9914c0c4	2242e019	1	PGM	5	alv	1811-1820
172b47c3	65097f76	1	PGM	0	1	landed	2	alv	pul	1841-1850	e379cae6	b9dc6890	1	both	alv	4	1841-1850	b787dbe4	e6298b78	1	none	11	alv	1811-1820	2	8b0a32f3	1ec35deb	1	both	1	1	landed	1	alv	1861-1870	1195cabf	68b81dd5	1	MGM	2	alv	1871-1880	f8d40590	8a4d43ea	0	none	5	ded	1831-1840
a93036fb	1678f81e	1	none	1	1	landless	1	alv	inl	1881-1890	366aea73	c4eec975	1	PGM	alv	3	1841-1850	d61e9227	e23f616a	1	PGM	12	alv	1821-1830	0	fe649b89	e8206eff	1	PGM	0	1	landless	1	alv	1871-1880	a2c50657	73d42efe	1	MGM	3	alv	1861-1870	4b94d370	c5a176ac	1	MGM	14	alv	1861-1870
090006c3	eb9691f3	1	both	1	1	landless	1	alv	pul	1851-1860	3f009262	91505418	1	none	alv	4	1831-1840	5b1cae49	d8c3f195	1	MGM	15	alv	1861-1870	3	f9157051	b579f6fd	0	none	0	1	landless	1	alv	1831-1840	79fac3ce	40ab5b0f	1	both	4	alv	1871-1880	61ac6948	965a904b	1	none	13	alv	1851-1860
be0ea550	c88248ba	1	PGM	0	1	landed	1	alv	inl	1831-1840	6b28fd62	4e3026e7	1	both	alv	2	1881-1890	ee3820a0	0ccc08f1	1	both	12	alv	1871-1880	1	d9fd2a29	44444b48	1	none	1	1	landless	1	alv	1811-1820	82829abc	6409ca89	1	PGM	2	alv	1831-1840	f9f51491	7a069dc1	1	none	9	alv	1861-1870
bd03ca03	621825d3	1	MGM	1	1	landed	1	alv	inl	1841-1850	31a9a2a4	de932287	1	MGM	alv	2	1821-1830	ec2f6edb	7cc30fc5	1	MGM	10	alv	1881-1890	3	6d7085ee	92fb13a0	1	MGM	0	1	landed	1	alv	1791-1800	1ac8a337	2e6e4823	1	MGM	4	ded	1881-1890	6dd8aa41	0e20b9a1	1	both	8	alv	1871-1880
ecc5ade3	2d7bc0a8	0	none	1	1	landless	2	alv	inl	1881-1890	fa2e6136	df67301a	1	PGM	alv	4	1881-1890	98522c59	9078ba4f	1	none	13	alv	1851-1860	0	b9ee39c1	8434f328	1	MGM	0	1	landed	1	alv	1881-1890	6084ba09	d40d069b	1	PGM	4	alv	1881-1890	6e722d0a	12c28ae1	1	none	11	alv	1861-1870
07cfb590	e9bf8012	1	PGM	0	1	landed	2	alv	inl	1871-1880	bb81e65a	f2a8c8f9	1	both	alv	3	1881-1890	1f4b2e04	39aad055	1	none	11	alv	1841-1850	4	0eca4684	b25ceda4	1	MGM	1	1	landless	1	alv	1881-1890	7e810f69	ae8f2c82	1	PGM	3	alv	1871-1880	e2ff37f7	f5384ded	1	none	14	alv	1871-1880
96a7dccf	46635f4e	1	MGM	0	1	landless	2	alv	inl	1821-1830	19ef8c2a	635d0f01	1	none	alv	2	1871-1880	7f12d92f	b8d3ccee	1	PGM	11	alv	1861-1870	3	b274a1ab	dbe2c183	1	PGM.M	0	1	landed	2	alv	1841-1850	c052de37	9dfce574	1	MGM	2	alv	1861-1870	2703cf42	5e1d5021	1	PGM	6	alv	1871-1880
898f3d5b	e4b97476	1	none	1	1	landed	2	alv	inl	1771-1780	128b2397	6ce5ef49	1	MGM	alv	4	1841-1850	84bf6b34	33bfca63	1	none	12	alv	1871-1880	7	a8f9ff90	23990819	1	both	0	1	landless	2	alv	1881-1890	2cec9200	b8521c64	1	MGM.P	4	alv	1871-1880	cbe19e9c	4876c0d5	1	PGM.M	9	alv	1841-1850
72bc1a59	7da2df54	1	both	0	1	landless	2	alv	inl	1781-1790	db417b4b	af0e2d5a	1	PGM	alv	2	1881-1890	cd2cf02b	f8f94370	1	both	8	alv	1881-1890	4	6fe71e8c	c0f46659	1	both	0	1	landed	1	alv	1881-1890	4a4fb73e	252a9749	1	both	4	alv	1881-1890	4622cb89	901a3cf5	1	MGM	10	alv	1861-1870
a4cae048	61508cba	1	both	0	1	landed	2	alv	inl	1791-1800	7a74c6fb	29793f4d	1	none	alv	4	1871-1880	bdb2f045	943db84f	1	none	6	alv	1881-1890	3	e06ecc37	46f3b2b5	1	MGM	1	1	landless	2	alv	1881-1890	9345d735	0eec1cbd	1	MGM.P	3	alv	1841-1850	ffd1e11c	cb00d37e	1	none	15	alv	1851-1860
711e1e4e	1f55d233	1	both	0	1	landed	1	alv	inl	1861-1870	4c5ec8df	89b5212e	1	none	alv	4	1791-1800	6a44b82a	919c39ef	1	none	8	alv	1881-1890	3	fe33c0f0	4ef4270a	1	PGM	0	1	landed	2	alv	1831-1840	5e61b759	a42b2868	1	MGM.P	2	alv	1871-1880	f8d40590	8a4d43ea	1	none	7	ded	1831-1840
f8b61295	adeaf63a	1	both	1	1	landless	2	alv	inl	1871-1880	163745a2	487c2687	1	MGM	alv	4	1881-1890	f1f13efc	da4db3a6	1	none	10	alv	1881-1890	3	28756281	df7bc07c	1	MGM	0	1	landed	2	alv	1841-1850	1338e9ce	c0ac0573	0	MGM.P	4	alv	1811-1820	c8cb4d62	b6991a58	1	both	6	alv	1851-1860
08f37cfb	d26f0c34	1	none	0	1	landed	1	alv	pul	1881-1890	f4e7db46	bc2df0e2	1	both	alv	3	1821-1830	e8cba038	e6fe05ae	1	none	13	alv	1821-1830	4	3011d0a5	cfc3e00c	1	MGM	1	1	landed	2	alv	1861-1870	3676a1d5	a061d4ea	1	MGM	2	alv	1871-1880	0cfd93e0	f073f4cb	1	none	10	alv	1791-1800
ee22a680	b1319fc3	1	both	0	1	landed	1	alv	inl	1841-1850	dc0d6c11	173a4223	1	PGM	alv	4	1871-1880	ae2c70fe	e4ad6617	1	none	11	alv	1871-1880	5	a146cf31	4ef22dc3	1	both	1	1	landless	1	alv	1881-1890	5c1a795e	bb88f59d	1	MGM	2	alv	1831-1840	140c5578	8236fcfe	1	both	11	alv	1871-1880
e1d21b1c	f4a8e416	1	PGM	0	1	landed	1	alv	arch	1841-1850	3fc9d8da	8a785795	1	none	alv	3	1821-1830	388a6b1e	8f333e7b	1	none	5	alv	1871-1880	4	2087868f	7d61377b	1	MGM	1	1	landless	2	alv	1881-1890	ac3dce74	fa772ed5	1	none	4	alv	1861-1870	7b126130	fddf3d69	1	none	7	alv	1871-1880
10fcdb16	226e95e4	1	PGM	1	1	landless	1	alv	pul	1881-1890	9b6bc44c	9ce057c9	1	MGM	alv	2	1871-1880	2158cd2b	8141fed1	1	MGM	13	alv	1871-1880	3	b006487e	7c07340d	1	MGM	1	1	landless	2	alv	1881-1890	3de25c2e	f08e0d15	1	none	3	alv	1851-1860	d76e3061	525d6537	1	none	12	alv	1851-1860
e90505b7	1935b7f6	1	none	1	1	landless	1	alv	inl	1881-1890	73e2ef93	a4b17025	1	MGM	alv	3	1871-1880	c517ec8c	b2b450c4	1	none	11	alv	1851-1860	1	2a476d41	2374c04f	1	both	0	1	landless	1	alv	1871-1880	4fa2e55d	de6eb67f	1	MGM	2	alv	1881-1890	1d689d92	e3644a99	1	both	9	ded	1881-1890
131b11d9	493d3570	0	PGM	0	1	landless	2	alv	arch	1841-1850	583f8a3f	78e0ce53	1	MGM	alv	4	1851-1860	8e4eda3b	9b1dc86c	1	none	7	alv	1791-1800	3	58112d5a	3e3801d9	1	MGM	1	1	landless	2	alv	1871-1880	94dfdd11	f56ced04	1	none	2	alv	1861-1870	e18afb49	5a1978ca	1	PGM	7	alv	1811-1820
9b73518c	eba1ef93	1	both	0	1	landless	1	alv	pul	1871-1880	0692d6a2	80e2a3d8	1	PGM	alv	4	1881-1890	abcf115c	d6acf6a0	1	PGM	8	alv	1871-1880	2	c05c133b	3c39419c	1	MGM	0	1	landless	1	alv	1871-1880	1b350aea	1b3b6176	1	none	3	alv	1881-1890	ad969770	d54f829d	1	none	7	alv	1861-1870
928df2d7	14c71db9	1	none	0	1	landed	2	alv	inl	1881-1890	fe69a6ac	f49b919f	1	both	alv	4	1841-1850	5ddfaefe	996d4b38	1	none	5	alv	1881-1890	2	8eae4727	981c6a5b	1	MGM	0	1	landless	1	alv	1881-1890	7264a254	88469bf2	1	both	3	alv	1881-1890	6f9cfcd5	be1811b1	1	none	13	alv	1881-1890
666f207a	6ee8acab	1	none	1	1	landless	2	alv	arch	1871-1880	33037a15	b1486a95	1	both	alv	4	1881-1890	ba3be3d2	092c7d2a	1	PGM	10	alv	1881-1890	3	64f1efda	ecb038d4	1	none	0	1	landless	2	alv	1871-1880	0193960e	4b24b247	1	none	3	alv	1861-1870	0056157b	8792b4d1	1	PGM	8	alv	1881-1890
d1a9283e	1db89d17	0	none	1	1	landless	2	alv	inl	1871-1880	c8ef7556	689b8f48	1	both	alv	4	1811-1820	4b093248	55945a11	1	MGM	15	alv	1801-1810	4	e2c95ed7	1769469f	0	both	1	1	landless	1	alv	1861-1870	34943a56	09fbfc62	1	MGM.P	3	alv	1851-1860	9c22648b	e96958c3	1	MGM	5	alv	1851-1860
41c32d8b	366f24f6	1	none	1	1	landed	1	alv	arch	1861-1870	6d501838	fe5967e3	1	none	alv	2	1881-1890	b876b883	e06af3ab	1	MGM	14	alv	1851-1860	4	a3e7199c	87b7c1b0	1	both	1	1	landless	2	alv	1871-1880	afcb1d67	889fe1fd	1	both	4	alv	1861-1870	1a755c4d	8e42dbc4	1	both	7	alv	1871-1880
224a165c	02ce4772	1	both	0	1	landed	2	alv	inl	1801-1810	d0cd5613	a3cb2248	1	both	alv	3	1871-1880	5745bf92	40f6bb28	1	none	6	alv	1821-1830	3	1197c9aa	2b655fd7	1	none	0	1	landless	1	alv	1871-1880	e815b859	fd506bd0	1	MGM	4	alv	1881-1890	545823e6	861f0ccf	1	MGM	7	alv	1881-1890
7ca7aa0f	230e2f74	1	both	0	1	landless	1	alv	inl	1851-1860	ddf6f4ad	eafb413d	1	PGM	alv	4	1841-1850	3707c8cf	c1c36fa7	1	MGM	11	alv	1871-1880	3	8d454d41	11ab8194	1	MGM	1	1	landed	2	alv	1821-1830	2e7b486a	146012cc	1	MGM	4	alv	1881-1890	de282092	8e3f0beb	1	PGM	6	alv	1821-1830
a35ed24d	4476c389	1	MGM	0	1	landed	2	alv	inl	1861-1870	866febcb	1443075e	1	MGM	alv	4	1831-1840	f3403961	b62f8275	1	both	9	alv	1841-1850	4	408bc9d4	dcb5fac1	1	PGM	1	1	landed	1	alv	1761-1770	606dbee6	062edd08	1	none	2	dis	1861-1870	f5d75aa8	23341080	1	none	5	alv	1881-1890
3f27720d	b981661f	1	both	0	1	landed	2	alv	arch	1841-1850	cb00fb74	85972cf5	1	none	alv	2	1861-1870	9a12a561	576b9376	1	MGM	6	alv	1841-1850	5	2856f9fa	d361497d	1	both	0	1	landless	1	alv	1871-1880	839b83bd	a63bf3d1	1	PGM	4	alv	1861-1870	3b1aa90a	01aff298	1	both	8	alv	1851-1860
db9f319d	0b195a32	1	MGM	0	1	landless	1	alv	inl	1871-1880	71ec5c6d	07bc4013	1	none	alv	3	1801-1810	e8cba038	e6fe05ae	1	MGM	7	alv	1821-1830	3	73e6052e	bfd768ea	1	MGM	1	1	landed	1	alv	1851-1860	deed5280	5058286b	1	MGM	3	alv	1851-1860	de907c19	1676cf1b	1	MGM	15	alv	1861-1870
4068ed2c	ce9f2a28	1	PGM	0	1	landless	1	alv	arch	1831-1840	022c0a1d	a3c143a1	1	MGM	alv	3	1781-1790	bc9d0733	87d564d5	1	PGM	6	alv	1861-1870	3	50760cab	a461af9b	1	both	1	1	landless	1	alv	1851-1860	ae30dcf4	7f2907a0	1	both	4	alv	1881-1890	af250a3e	487dc93a	1	both	8	alv	1831-1840
95d71765	f703a1a3	1	none	1	1	landless	1	alv	pul	1881-1890	10b5af9c	3387e3b7	1	MGM	alv	4	1851-1860	3f6c1995	2f5688e5	1	MGM	8	ded	1841-1850	2	519191b4	0fc95a11	1	both	1	1	landless	2	alv	1861-1870	6b946c33	0a0505de	1	none	3	alv	1861-1870	25117697	96bdc5a6	1	PGM.M	15	alv	1851-1860
41ee36c8	6414481a	1	none	1	1	landed	2	alv	arch	1821-1830	583f8a3f	78e0ce53	1	MGM	alv	4	1851-1860	099bf5e5	ea3bc9da	1	none	10	ded	1881-1890	2	9ae3e453	bd43f911	1	PGM	0	1	landless	1	alv	1851-1860	3e5065cc	9bec3ab2	1	PGM	2	alv	1871-1880	9e283a2f	8e3f0beb	1	PGM	11	ded	1811-1820
b637829f	50fdeae6	1	PGM	1	1	landless	1	alv	inl	1871-1880	21ce04f7	8937c392	1	PGM	alv	4	1831-1840	6ebbe574	9542ba65	1	MGM	12	alv	1811-1820	4	c05a6aba	359d50ea	0	none	1	1	landed	1	ded	1861-1870	6b579877	de6eb67f	1	MGM	4	alv	1871-1880	178fd30a	f8dbc8d3	1	none	10	alv	1841-1850
a4f0e2ee	551a57c5	1	PGM	0	1	landless	1	alv	inl	1861-1870	1e0d506b	1a7bda64	1	both	alv	3	1841-1850	1c5d0717	61d08170	1	PGM	11	alv	1831-1840	4	49a41abd	5e62af34	1	MGM	0	1	landless	1	alv	1881-1890	70692bf0	1a0c078a	0	MGM	3	alv	1851-1860	c1ba9c40	36edc0b6	1	both	8	alv	1881-1890
57c9a2e6	a817254e	1	both	0	1	landed	2	alv	pul	1861-1870	3903bfc4	e096d5e7	1	both	alv	3	1881-1890	9a12a561	576b9376	1	none	9	alv	1851-1860	0	e35750fe	bcc07082	1	both	0	1	landed	1	alv	1831-1840	70e8fb99	d924cd63	1	PGM	2	alv	1851-1860	430c8557	87d7162b	1	MGM	15	alv	1871-1880
dd8b2d04	51654246	1	MGM	0	1	landed	1	alv	inl	1801-1810	6b6e4645	f95a6696	1	none	alv	4	1871-1880	f5e7a9c9	d60e9940	1	MGM	9	alv	1881-1890	3	00afd668	acc495a0	1	both	0	1	landless	2	alv	1861-1870	affbbfd3	25037770	1	MGM	2	alv	1881-1890	7487c8fe	8ccffa85	1	none	14	alv	1851-1860
da53bfe5	288d656a	1	MGM	0	1	landless	1	alv	pul	1871-1880	a1ea74d6	73bf28cf	1	MGM	alv	3	1861-1870	e7495069	9e3eb2bb	1	MGM	9	alv	1811-1820	2	dadbb621	31159f9b	0	both	1	1	landless	2	alv	1841-1850	5d6971a3	ae8f2c82	1	none	2	alv	1881-1890	9edcf1ae	4ec938a5	1	none	14	alv	1871-1880
3234982d	88a859bf	1	both	0	1	landed	1	alv	pul	1791-1800	3d5e3014	33a167aa	1	PGM	alv	2	1861-1870	e7a7ba0e	1227da9f	1	MGM	9	ded	1871-1880	4	59af87b2	d62bbbb8	1	both	1	1	landless	1	alv	1881-1890	dcfa4ed6	2e66a961	1	MGM	4	alv	1871-1880	89df06a1	b827696d	1	none	9	alv	1831-1840
7c8cb96c	13af3850	1	MGM	0	1	landed	2	alv	pul	1861-1870	3e8a596f	43070db6	1	none	alv	4	1841-1850	a412d54d	5dfac41a	1	none	10	ded	1861-1870	4	b1717d21	77c95dca	1	both	1	1	landless	2	alv	1851-1860	ab6ef926	43dee3f0	1	both	2	alv	1811-1820	6b4a77fa	87f9c019	1	none	15	ded	1791-1800
3b02c9a7	5917609e	1	both	1	1	landed	2	alv	arch	1851-1860	abdd30a7	7e070b78	1	none	alv	4	1871-1880	98374cff	325f120d	1	MGM	6	ded	1831-1840	4	b13d3be8	73b2487b	1	both	1	1	landless	2	alv	1851-1860	5e6e220a	07f5d926	1	none	3	alv	1861-1870	c509db22	76898dff	1	both	9	alv	1871-1880
229659a1	21cd9fa0	1	none	0	1	landless	2	alv	inl	1861-1870	bdc5577b	4777b09a	1	PGM	alv	4	1831-1840	51d8ce41	a8d39603	1	PGM	8	ded	1881-1890	2	8531b122	6bb47b4e	1	both	1	1	landless	2	alv	1871-1880	70b5d505	ee6a24d2	1	PGM.M	3	alv	1881-1890	39882ccd	56ae82e1	1	none	5	alv	1881-1890
d741f03c	0155def0	1	both	0	1	landless	1	alv	inl	1841-1850	2c842c8b	f991b593	1	PGM	alv	2	1881-1890	90f0c4e0	9d3715aa	1	both	5	ded	1781-1790	1	21072a10	7f5ad062	1	both	1	1	landless	2	alv	1841-1850	cd6058fc	c94e6a3d	1	none	4	alv	1881-1890	234f40ce	7167582c	1	none	15	alv	1871-1880
913f4e40	5917609e	1	both	0	1	landed	2	alv	arch	1851-1860	15bfe65b	aa83dec0	1	none	alv	4	1881-1890	5109de68	f80ed00b	1	MGM	7	ded	1861-1870	0	2e73ef00	ccf94e9f	1	both	1	1	landed	2	alv	1861-1870	94dfdd11	f56ced04	1	none	4	ded	1861-1870	232f4255	c9f39bd8	1	both	5	alv	1811-1820
c19efd09	71a4df86	1	MGM	1	1	landless	2	alv	inl	1871-1880	a61c63a8	383a1994	1	none	alv	3	1831-1840	8619df14	feef2673	1	none	12	ded	1851-1860	1	c00f5551	45298da2	1	MGM	1	1	landless	1	alv	1861-1870	8820b75a	95672307	1	MGM.P	3	alv	1801-1810	a93a4718	9e27b2a1	1	MGM	8	alv	1881-1890
ffe2d9dd	57bc28bd	1	PGM	0	1	landless	1	alv	pul	1881-1890	9ddcfd49	ccf82826	1	none	alv	2	1881-1890	5147a2f6	34ce85e5	1	PGM	5	ded	1881-1890	5	36a07ce3	3670c430	1	none	0	1	landless	2	alv	1861-1870	6930a47f	ccd96896	1	both	4	alv	1781-1790	e0ded011	e1257d0e	1	PGM	5	alv	1791-1800
571826ab	5e0fe1e1	1	PGM	0	2	landed	1	alv	arch	1861-1870	a08738bb	a090383c	1	none	alv	4	1881-1890	db3ec756	b245bedd	1	none	9	ded	1831-1840	2	b006487e	7c07340d	1	none	1	1	landless	2	alv	1881-1890	964d211a	6d9f0b54	1	both	3	alv	1881-1890	bd5a2041	78a06cdf	1	none	14	ded	1811-1820
317a9208	96697bec	1	both	0	1	landless	1	alv	inl	1861-1870	ffa27991	03f8bfe3	0	none	alv	3	1881-1890	8abc48d7	cc5a250d	1	MGM	10	ded	1881-1890	2	d2185f53	83588eb7	1	PGM	0	1	landed	2	alv	1791-1800	82189942	6f1dc4ec	0	both	2	alv	1861-1870	aed53916	c9f39bd8	1	MGM	9	alv	1831-1840
6070d8d1	6266d79d	1	MGM	0	1	landed	2	alv	inl	1851-1860	f859b390	9a69b257	1	MGM	alv	2	1871-1880	c7887b42	fb0197cb	1	none	6	ded	1821-1830	2	7e9eadc1	c04a918b	1	MGM.P	1	1	landed	2	alv	1841-1850	d8a095ad	7004812c	1	both	4	alv	1881-1890	915f3fe7	4d17dd6c	1	none	14	alv	1871-1880
2b7d8b11	78e8430c	1	MGM	1	1	landless	1	alv	inl	1881-1890	5b8550f2	84d285a0	1	none	alv	2	1871-1880	ae2c70fe	e4ad6617	1	none	9	ded	1861-1870	3	f31be9a5	928aaba1	1	MGM	1	1	landed	2	alv	1801-1810	6c670787	2e66a961	1	MGM	4	alv	1871-1880	23b92efb	505f2509	1	MGM	14	alv	1871-1880
f97df985	bf67fda6	1	both	0	1	landless	1	alv	pul	1831-1840	c93412f7	d8763696	1	both	alv	3	1851-1860	4d35fb63	523e37a6	1	MGM	6	ded	1831-1840	1	ac4f13be	c926c06d	1	MGM.P	0	1	landed	2	alv	1801-1810	116bfffe	da954dd1	1	MGM	2	alv	1861-1870	2fb05775	11289b2b	1	MGM	10	alv	1811-1820
4068ed2c	ce9f2a28	1	PGM	1	1	landless	1	alv	arch	1821-1830	6db59301	d3c77102	1	both	alv	4	1851-1860	e2b735e8	aff05519	1	MGM	5	ded	1871-1880	3	cacccea5	60c9efeb	1	both	1	1	landless	1	alv	1871-1880	05ae765a	01ef999e	1	none	4	alv	1851-1860	5289cf91	1d503699	1	none	11	alv	1881-1890
4faf74ae	bb9bebb6	1	both	0	1	landless	2	alv	inl	1861-1870	31a9a2a4	de932287	1	none	alv	4	1821-1830	39f4bf43	a31b361b	1	none	10	ded	1881-1890	1	81a8e6b6	6cddab2c	1	MGM	0	1	landless	2	alv	1881-1890	aacdd889	597c4e48	1	both	2	alv	1881-1890	fa5da159	27ca4690	1	none	7	alv	1871-1880
0c21b0fe	3a977bf3	1	none	0	1	landed	2	alv	inl	1871-1880	1dd1404e	0188a072	1	both	alv	3	1861-1870	c77f0f46	618a1dc6	1	PGM	6	ded	1851-1860	4	c0042952	8bdff118	1	PGM	1	1	landless	2	alv	1861-1870	b721e32b	15e628cb	1	none	4	alv	1881-1890	91627acb	5cda07b4	1	MGM	15	ded	1881-1890
5fb26ce9	a19e408f	1	none	0	1	landless	2	alv	inl	1881-1890	ec0c9c0e	eae9274c	1	PGM	alv	4	1851-1860	8bf19976	eefa640d	1	none	14	ded	1881-1890	1	3011d0a5	cfc3e00c	1	MGM	0	1	landed	2	alv	1871-1880	c236144c	31e2e25c	1	MGM	2	alv	1861-1870	97303533	61a6f01a	1	none	7	alv	1881-1890
3a08d819	6241dfb8	1	PGM	1	1	landed	1	alv	arch	1851-1860	3328e4cc	fa0f186c	1	both	alv	3	1801-1810	16b562f0	0326d750	1	none	15	alv	1881-1890	2	bc379be4	3780b952	1	PGM	1	1	landless	2	alv	1851-1860	e7e2db3b	0c0f0263	1	MGM	4	alv	1831-1840	4897a848	b68d73af	1	none	14	alv	1851-1860
239001a9	6e46b5fd	1	PGM	0	1	landed	2	alv	inl	1871-1880	11257805	6cff0c87	1	MGM	alv	3	1861-1870	0c803a33	e57119c3	1	both	7	alv	1811-1820	3	76b72ca8	85ee1662	1	both	0	1	landless	1	alv	1841-1850	3e785eff	2e5968d7	1	none	2	alv	1881-1890	c1ba9c40	36edc0b6	1	both	5	alv	1881-1890
cd32ff83	74671a0a	0	none	1	1	landed	1	alv	arch	1811-1820	7a74c6fb	29793f4d	1	MGM	alv	3	1851-1860	4c6280e0	d03813f6	1	MGM	12	alv	1791-1800	3	df66ac5a	86d76e15	1	MGM	1	1	landed	1	alv	1821-1830	36660387	f9160e2d	1	none	4	alv	1831-1840	910c4a3b	e34baf89	1	none	12	alv	1841-1850
f6a08b51	14c991a4	1	both	0	1	landed	2	alv	inl	1861-1870	d9326074	633dd496	1	both	alv	4	1841-1850	de98098e	522e6796	1	none	8	alv	1871-1880	3	0a679763	a7ba1e87	1	PGM	0	1	landed	2	alv	1881-1890	5471393f	c24e4c28	1	none	2	alv	1871-1880	6e391e3f	6a759718	1	PGM	8	ded	1871-1880
e8b109d3	5879e653	1	both	0	1	landed	1	alv	inl	1811-1820	3705b4a0	889516df	1	both	alv	2	1881-1890	69ea91d9	89c788ed	1	MGM	10	alv	1871-1880	6	4f49463b	84e0e5ae	1	none	0	1	landless	1	alv	1821-1830	83f6afe2	445e8cd4	1	MGM	3	alv	1881-1890	c1b7278f	ba390335	1	none	7	alv	1821-1830
c024161c	3e6db2ad	1	MGM	1	1	landless	2	alv	pul	1881-1890	98af75ab	bc8729e2	1	none	alv	3	1871-1880	26a58453	d9e9395e	1	MGM	6	alv	1881-1890	4	e3a1498f	3b7bde88	1	MGM	0	1	landless	2	alv	1861-1870	18fa04e1	4507bac7	1	none	2	alv	1881-1890	e62623b1	46d0ca56	1	none	13	alv	1871-1880
282542e7	bf794543	1	PGM	1	1	landless	1	alv	inl	1851-1860	a09d3fdf	286c2bb5	1	both	alv	2	1851-1860	15f18438	6b092867	1	PGM	8	alv	1851-1860	2	499284d7	1bb507fb	1	PGM	1	1	landless	1	alv	1881-1890	6834efd1	03ac4172	1	PGM	4	alv	1881-1890	a322541b	76ad7ac8	1	none	13	ded	1831-1840
8aed5de0	fc0c3894	1	MGM	0	1	landed	1	alv	arch	1841-1850	ecb1e018	3ee0f44b	1	PGM	alv	2	1881-1890	a47afe3d	edb7b55b	1	MGM	5	alv	1871-1880	4	36412e61	84717cc2	1	PGM.M	0	1	landless	2	alv	1861-1870	6cc067be	846ea364	1	both	2	alv	1821-1830	ddf7c8a0	2db1afb4	1	none	13	alv	1881-1890
bf21985e	93ac1bd7	1	MGM	1	1	landed	1	alv	arch	1841-1850	1bd70d04	987b08ee	1	none	alv	3	1871-1880	df2ff3ff	d990c881	1	both	9	alv	1881-1890	3	8522a385	918e4100	1	PGM	0	2	landless	1	alv	1871-1880	b6b682b7	e2902d96	1	MGM	3	alv	1871-1880	be1ffac9	904af551	1	PGM	5	alv	1881-1890
fb857eaf	aac1d605	1	both	1	1	landed	1	alv	inl	1861-1870	e96ce78e	86c22ad6	1	both	alv	4	1861-1870	51d517c9	4a24c69b	1	PGM	13	alv	1821-1830	1	a0bc3bd3	7c785c16	1	none	0	1	landed	1	alv	1811-1820	ddde4cfa	e7b65845	1	none	3	alv	1841-1850	aacec2ee	4fad3f50	1	both	15	alv	1881-1890
fb236ad3	4380cd12	1	PGM	1	1	landed	2	alv	inl	1841-1850	434f7c38	c0d40fff	1	none	alv	4	1871-1880	f713fb00	5d83f838	1	both	5	alv	1851-1860	3	b301cd77	7ee65c1a	1	both	1	1	landless	2	alv	1851-1860	87b704d1	313f06ad	1	both	3	alv	1881-1890	ff8977c9	14c914a8	1	both	5	alv	1881-1890
cb1d0fc4	fe261d84	1	MGM	0	1	landed	2	alv	inl	1841-1850	68d499ea	af0e2d5a	1	none	alv	3	1881-1890	e996624b	38359dc6	1	PGM	14	alv	1781-1790	2	790b0f7d	61257a55	1	PGM	0	1	landless	1	alv	1841-1850	d3172a2e	136944f2	1	MGM	3	alv	1871-1880	f34b0b4d	1f7d49a8	1	none	14	alv	1881-1890
eb5b3441	381af6fc	1	none	0	1	landed	1	alv	inl	1851-1860	2bd1fbfc	861aa86c	1	none	alv	4	1871-1880	7ae6a816	7e16edf3	1	PGM	5	alv	1861-1870	1	da0afcb5	ec88da3b	1	both	0	1	landed	1	alv	1831-1840	3614ef4d	8d176343	1	MGM	4	alv	1851-1860	95600d5e	87e3d540	1	MGM	10	alv	1821-1830
5ec42f20	409fbaf2	1	both	1	1	landless	1	ded	inl	1791-1800	ab2a5dd6	db933035	1	MGM	alv	4	1881-1890	1fad2b90	9414f333	1	none	14	alv	1851-1860	0	88c24edf	2f452fca	1	both	0	1	landed	1	alv	1881-1890	1aca421b	864394ae	1	PGM.M	4	alv	1841-1850	9c966dfe	23a729e4	1	MGM.P	12	alv	1851-1860
3a08d819	6241dfb8	1	PGM	0	1	landed	1	alv	arch	1851-1860	97607acd	533866ef	1	MGM	alv	3	1871-1880	92b236c4	e5d72fbb	1	none	5	alv	1881-1890	5	b1ba24ad	7fcb673c	1	PGM.M	1	1	landed	2	alv	1851-1860	4ce54b9b	17813e56	1	MGM	3	alv	1841-1850	14969bea	dce0d77a	1	PGM	12	alv	1881-1890
0e5aceef	8342cab1	1	PGM	0	1	landless	1	alv	inl	1791-1800	71a79b03	69fb940e	1	MGM	alv	2	1821-1830	50dff12d	61d08170	1	none	10	alv	1821-1830	5	3f0680fe	86901d91	1	both	0	1	landless	1	alv	1801-1810	c96c9b99	65598f7b	1	both	2	alv	1831-1840	29e92a28	d3cb7362	1	MGM	10	alv	1861-1870
65ed2a47	c3b40a55	1	none	0	1	landed	1	alv	arch	1861-1870	9b4d4c94	d90594a5	1	PGM	ded	4	1821-1830	6037113d	a4b72d25	1	none	13	alv	1851-1860	1	a1c7b739	241530f9	1	PGM	1	1	landed	2	alv	1881-1890	ca3a250d	288850b3	1	MGM.P	3	alv	1821-1830	f6390270	a7af6f41	1	MGM.P	11	alv	1851-1860
26b335a1	708781e9	1	none	1	1	landless	2	alv	inl	1831-1840	cd70ff86	0984da05	1	both	alv	3	1831-1840	3c15f312	76c20565	1	none	14	alv	1881-1890	1	718d84fd	f8fcf6b8	1	MGM	0	1	landed	1	alv	1841-1850	9345d735	0eec1cbd	1	MGM.P	4	alv	1841-1850	bc388251	91a58a61	1	both	9	alv	1881-1890
666f207a	6ee8acab	1	none	1	1	landless	1	alv	arch	1871-1880	7e4762a8	856f8d3d	0	MGM	alv	2	1841-1850	c65ef95f	5b01a564	1	both	5	alv	1881-1890	5	6d7085ee	92fb13a0	1	MGM	1	1	landed	1	alv	1781-1790	eaf78878	8d8cc378	1	MGM	4	alv	1831-1840	3490137e	094c1a21	1	MGM	14	alv	1871-1880
07ff71f7	febd194f	1	both	1	1	landed	1	alv	arch	1851-1860	3a6adb8c	063a6faf	1	none	alv	4	1771-1780	fb2c257a	b4bfacbb	1	none	10	alv	1861-1870	1	e9dad17c	07140ff2	1	none	0	1	landed	2	alv	1841-1850	65202d13	8fcefa69	1	none	4	alv	1881-1890	aed53916	c9f39bd8	1	both	6	alv	1821-1830
0fbc9caa	c095099c	1	both	1	1	landless	2	alv	inl	1861-1870	4b6961b9	81f9ea21	1	both	alv	3	1881-1890	39cb0aae	7ea7114c	1	MGM	6	alv	1861-1870	3	73a44158	11a99553	1	MGM	1	1	landed	2	alv	1881-1890	813bd8e3	3f607be0	1	both	3	alv	1841-1850	39d682ce	f793e23b	1	both	10	alv	1881-1890
fac6a815	9976190c	0	none	0	1	landed	2	alv	arch	1861-1870	bd4aa310	9e9ee67d	1	PGM	alv	4	1871-1880	5b56709e	4d14d928	1	none	11	alv	1821-1830	2	e1765237	b8428eee	1	none	0	1	landless	1	alv	1881-1890	8eed0d25	4cf6e298	1	MGM	4	alv	1851-1860	1c8e670a	33c18027	1	none	12	alv	1881-1890
9554a076	cdf0b5fc	1	none	1	1	landless	1	alv	inl	1831-1840	62ab204f	36dc0723	1	PGM	alv	2	1881-1890	bf151ed5	a51861b0	1	none	14	alv	1861-1870	4	1ab55ab5	2a22d344	1	MGM	0	1	landless	1	alv	1881-1890	90da9259	c2375c1b	1	none	3	alv	1881-1890	9e283a2f	8e3f0beb	1	PGM	5	ded	1811-1820
04e7d6d9	2279046f	1	both	1	1	landless	2	alv	inl	1881-1890	97607acd	533866ef	1	MGM	alv	4	1871-1880	092ba3f7	6c9640dd	1	both	8	alv	1881-1890	2	8ce83b23	339d2b5e	1	MGM	0	1	landless	2	alv	1841-1850	ec36ea61	0f402f06	1	both	2	alv	1841-1850	311b12c7	af45b1f7	1	MGM	11	alv	1881-1890
2d403dcf	c275372e	1	both	0	1	landless	2	alv	arch	1841-1850	aba48709	fb7841ea	1	PGM	alv	4	1861-1870	b1ab876f	e7bf6ade	1	PGM	7	alv	1881-1890	3	bef11dc7	f52905a6	1	PGM.M	1	1	landless	2	alv	1871-1880	aa23e6f6	1b5856f0	1	PGM.M	2	alv	1881-1890	7faab1ba	a77973cd	1	none	5	alv	1851-1860
1ecd2b0b	70c4c115	1	PGM	1	1	landless	1	alv	arch	1881-1890	971dc3a7	d9751565	1	none	alv	3	1881-1890	55ca4920	3c48c70e	1	PGM	9	alv	1871-1880	1	ecd33225	05259945	1	both	1	1	landed	2	alv	1831-1840	6b4d57b2	ddd34359	1	both	3	alv	1831-1840	fab637a2	63d015af	1	none	6	alv	1851-1860
711e1e4e	1f55d233	1	both	1	1	landed	2	alv	inl	1861-1870	75122101	44c837cc	1	PGM	alv	4	1881-1890	6651ae9e	eaa04abc	1	PGM	7	alv	1841-1850	5	e06ecc37	46f3b2b5	1	MGM	1	1	landless	2	alv	1881-1890	4d7d00eb	05ede6f0	1	none	2	alv	1881-1890	5289cf91	1d503699	1	none	6	alv	1881-1890
170b0a7c	8b165638	1	both	0	1	landed	2	alv	arch	1881-1890	3dd941fb	8f14bd96	1	none	alv	2	1861-1870	b713e045	9a4cf283	1	none	11	alv	1841-1850	3	8ecd475c	d99ee1e3	1	MGM	0	1	landed	2	alv	1881-1890	36d4db23	aaaee97e	1	both	4	alv	1881-1890	ab9d47fa	4074f0a7	1	none	9	alv	1841-1850
3c09eba8	110d8073	1	both	0	1	landed	2	alv	inl	1851-1860	8c2812b2	e0b0cf0d	1	MGM	alv	4	1861-1870	56cdd7f3	e861a9d7	1	both	5	alv	1851-1860	1	a49c0346	46d04eb3	1	MGM.P	0	1	landed	2	alv	1861-1870	11ed6229	03ac4172	1	PGM	4	alv	1881-1890	c8801a74	c4ccd296	1	none	7	alv	1831-1840
e895a21c	d9e43db3	1	both	0	1	landed	1	alv	inl	1791-1800	d9326074	633dd496	1	both	alv	3	1831-1840	0b0604db	d1be714e	1	PGM	10	alv	1871-1880	5	a562b3bc	aabbe037	1	none	0	1	landless	1	alv	1871-1880	0ba9d7d5	fcc39f2e	1	none	2	alv	1871-1880	4b6318b8	6f6dac8d	1	PGM	8	alv	1851-1860
e936aab7	444d9ad7	1	both	1	1	landless	1	alv	inl	1841-1850	c20ee239	61a64fe4	1	MGM	alv	4	1861-1870	3e03b80e	89e45971	1	none	7	ded	1861-1870	2	3f94793a	bd2dbfc3	1	MGM	0	1	landless	2	alv	1841-1850	9c5528ba	fefcd625	1	none	3	alv	1861-1870	d2a7bb0e	a1607efe	1	none	13	alv	1801-1810
d5456dc9	766caad7	1	both	1	1	landed	1	alv	inl	1881-1890	147954f5	e5a2414e	1	none	alv	4	1821-1830	0281da16	ded6a1c8	1	none	7	ded	1781-1790	4	1b6c377c	88568784	1	none	1	1	landed	2	alv	1841-1850	679ffa58	f7cdf913	1	both	3	alv	1851-1860	c2e889d8	df920445	1	MGM	9	alv	1801-1810
2dd54dcb	e55d96be	1	both	0	1	landed	1	alv	pul	1841-1850	4073e08f	08718048	1	none	alv	2	1871-1880	7bfe6179	2aa59698	1	MGM	10	ded	1871-1880	1	8d7622c5	c8269a3c	1	none	1	1	landed	1	alv	1871-1880	cd116d5d	d31064cf	1	PGM	3	alv	1861-1870	f6390270	a7af6f41	1	MGM	11	alv	1841-1850
8c4a596d	f51823b1	1	both	1	1	landless	1	alv	inl	1881-1890	61b655d0	bf54cf2e	1	both	alv	4	1881-1890	f7f3e2b4	f19171c7	1	none	5	alv	1881-1890	3	3876ebf7	ad8a5fc1	1	both	0	1	landed	1	alv	1871-1880	457b39e5	d31d50c2	1	both	3	alv	1771-1780	861595a0	1240deca	1	PGM.M	7	ded	1851-1860
a6b53e90	a4123a3c	1	MGM	0	1	landless	2	alv	pul	1841-1850	f233850b	21991bd0	1	both	alv	2	1841-1850	5f40e775	ee06b471	1	none	15	alv	1871-1880	4	786f62dc	ac3f1d79	1	MGM	0	1	landless	1	alv	1821-1830	1062dd20	268c051d	1	none	3	alv	1871-1880	20ff2f9e	96bdc5a6	1	PGM	7	alv	1861-1870
f4379ce4	6f7f1a11	0	both	0	1	landed	2	alv	arch	1811-1820	21fee6c4	014f387f	1	PGM	alv	3	1871-1880	c4a47db3	90a189bd	1	none	8	alv	1821-1830	1	80e8ff26	4ecd0c84	1	both	1	1	landed	2	alv	1861-1870	f989df63	dff57503	1	both	2	alv	1841-1850	89fc1189	581e9761	1	none	5	ded	1861-1870
d32ff324	6519c17f	1	both	0	1	landless	1	alv	inl	1881-1890	35c4bc0a	9341c297	1	both	alv	4	1831-1840	2c46c5d5	cfcd411c	1	none	10	alv	1851-1860	2	824cd41d	84874317	1	MGM.P	0	1	landless	2	alv	1881-1890	1eac3038	dc1c9dd0	1	MGM	2	alv	1851-1860	d7129e57	e28591c1	1	both	8	alv	1881-1890
d5339b0d	d170237e	1	both	0	1	landed	2	alv	pul	1801-1810	97607acd	533866ef	1	MGM	alv	3	1871-1880	375b9eca	def151fb	1	none	14	alv	1821-1830	5	a0bc3bd3	7c785c16	1	none	0	1	landed	2	alv	1821-1830	1b350aea	1b3b6176	1	none	2	alv	1881-1890	1d0884a4	406e2a34	1	both	6	alv	1871-1880
5dc15b54	df4ab483	1	both	0	1	landed	1	ded	pul	1781-1790	90d389eb	89b5212e	1	both	alv	2	1791-1800	c910ddca	8d91cb97	1	MGM	13	alv	1881-1890	0	a92eca6d	a1121fff	1	none	1	1	landed	2	alv	1811-1820	a4b0f2fb	e7f6a29f	1	none	4	alv	1871-1880	aa14008d	314f8f0d	1	both	7	alv	1881-1890
090e4859	b6dd5ca0	1	PGM	0	1	landed	1	alv	kar	1841-1850	110b5ba2	633dd496	1	none	alv	4	1861-1870	1a42bcb5	9fb1230d	1	both	10	ded	1881-1890	2	313183d6	83879459	1	both	0	1	landed	2	alv	1871-1880	fa8d2393	80d0c08b	1	MGM.P	4	alv	1841-1850	e03b5eb9	358a7e8d	1	MGM	9	alv	1851-1860
cb1d0fc4	fe261d84	1	MGM	0	1	landed	2	alv	inl	1831-1840	bd4aa310	9e9ee67d	1	PGM	alv	3	1881-1890	2d09af7c	2765df53	1	MGM	15	ded	1881-1890	0	f320121a	4e1ac0bd	1	MGM	1	1	landed	2	alv	1851-1860	30d8a9cd	d6b6d250	1	PGM	3	alv	1741-1750	3f740060	9e27b2a1	1	both	11	alv	1871-1880
0f41b8ec	1711fe43	1	MGM	0	1	landless	1	alv	inl	1881-1890	2c34c9d0	0bbdb933	1	MGM	alv	3	1821-1830	09bb1199	7cceaa39	1	none	9	ded	1861-1870	1	29246f26	1d93f947	1	PGM.M	1	1	landless	2	alv	1841-1850	3ff482f9	4b0fb55c	1	MGM	2	alv	1801-1810	90fe5c7f	fc4f4224	1	both	12	alv	1831-1840
31e679e7	b8175b65	1	PGM	0	1	landless	2	alv	inl	1851-1860	a3d021c8	42c750be	1	MGM	alv	2	1881-1890	b83a2b1e	035334df	1	MGM	11	ded	1841-1850	4	5830f298	1dd4fd68	1	both	1	1	landless	2	alv	1841-1850	d89533b5	72b13760	1	none	4	alv	1791-1800	9c966dfe	23a729e4	1	MGM.P	11	alv	1851-1860
2fc48ab5	02ce4772	1	none	1	1	landless	2	alv	inl	1821-1830	db417b4b	af0e2d5a	1	PGM	alv	3	1871-1880	493ee0ae	a174b39b	1	none	12	ded	1861-1870	1	c0624a47	ae2aa786	1	none	1	1	landed	1	alv	1881-1890	fb95a891	b8479c3b	1	none	3	alv	1811-1820	f6390270	a7af6f41	1	MGM	14	alv	1841-1850
bbd8d54c	cccaf497	1	PGM	0	1	landless	2	alv	inl	1861-1870	aba48709	fb7841ea	1	PGM	alv	3	1871-1880	945dd6be	4b3a1e84	1	MGM	11	alv	1881-1890	4	78ce5293	7104a4c5	1	PGM	1	1	landed	2	alv	1871-1880	59d78657	8bf493cd	1	MGM	3	alv	1871-1880	b71baf20	29ab1bd1	1	none	10	alv	1811-1820
8fd287df	598ba8bf	1	MGM	0	1	landless	1	alv	arch	1881-1890	0692d6a2	80e2a3d8	1	none	alv	4	1881-1890	11574bcd	dfec78ca	1	both	8	alv	1841-1850	3	9e5d396e	67666ee3	1	PGM	1	1	landed	1	alv	1861-1870	cd488aa8	e523307a	1	none	4	alv	1821-1830	23e08778	c3d0a717	1	both	11	alv	1851-1860
266d00fb	eceab42c	1	both	0	1	landed	2	alv	inl	1871-1880	11257805	6cff0c87	1	MGM	alv	2	1861-1870	0831e74b	ac1c1105	1	none	5	alv	1871-1880	1	b71c1e44	60b3975f	1	MGM	1	2	landed	1	alv	1841-1850	6e34fbb0	2f216582	1	none	2	alv	1841-1850	a23c1179	94d028db	1	both	5	alv	1881-1890
ae7c361b	ed71918d	1	none	0	1	landed	2	alv	inl	1871-1880	b4d3c8c3	f505657a	1	both	alv	2	1881-1890	7e54e21c	38902362	1	both	10	alv	1881-1890	3	6f1641fe	13514927	1	PGM	1	1	landed	2	alv	1831-1840	9a0ed86d	5aa39290	1	both	3	alv	1871-1880	65fb6be9	6ab49827	1	none	9	alv	1881-1890
a991f529	f281db91	1	MGM	1	1	landed	2	alv	inl	1841-1850	c37564b9	0295c8e6	1	MGM	alv	2	1881-1890	bbe1b930	b68a5506	1	MGM	6	alv	1871-1880	3	2c59a8da	5fc3cd43	1	none	1	1	landed	2	alv	1811-1820	fbdd1448	e3e81d9b	1	PGM	4	alv	1881-1890	52c0759e	f496d154	1	PGM	15	alv	1861-1870
6dfa11da	e1f00e2b	1	MGM	1	1	landless	1	alv	inl	1881-1890	cb00fb74	85972cf5	1	none	alv	3	1881-1890	083d133c	59bc835c	1	none	10	alv	1871-1880	3	58498337	2ac3b267	1	none	0	1	landless	2	alv	1871-1880	e0dad57d	57666b36	1	both	3	alv	1881-1890	3641655b	817fcd95	1	both	7	alv	1841-1850
d107b290	9b61bfee	1	MGM	1	1	landed	2	alv	arch	1871-1880	e134f74c	fae82bef	1	MGM	alv	3	1761-1770	6f48ef04	1f4cf737	1	MGM	7	alv	1831-1840	3	2b46179e	24ace3c5	1	none	0	1	landed	2	alv	1881-1890	06438df5	b433a5a3	1	none	2	alv	1881-1890	c6162f8e	0195104c	1	none	6	alv	1861-1870
b3835d57	63ee5494	1	MGM	1	1	landless	1	alv	inl	1881-1890	8461b350	56899417	1	PGM	alv	2	1861-1870	4554c4a9	e46f945a	1	MGM	8	alv	1861-1870	4	ce2d6a8f	ccf94e9f	1	PGM.M	1	1	landless	1	alv	1861-1870	3b99a878	bb99f0c1	1	MGM	3	alv	1881-1890	986429d3	0d51c7f5	1	both	6	alv	1871-1880
5b1bc5c3	d695997b	1	MGM	0	1	landless	2	alv	pul	1841-1850	3f009262	91505418	1	MGM	alv	3	1821-1830	a17258b2	5c58cf72	1	MGM	11	alv	1811-1820	1	412a21c1	10ed7c45	1	none	0	1	landed	1	alv	1861-1870	5e61b759	a42b2868	1	none	4	alv	1881-1890	f9f51491	7a069dc1	1	none	10	alv	1861-1870
8fd84aed	97ab6b26	1	both	1	1	landless	1	ded	inl	1801-1810	6002e0ec	6961b813	1	PGM	alv	4	1851-1860	f2721de3	669509cf	1	none	12	alv	1871-1880	2	ed517697	cf4b7d57	1	none	1	1	landless	2	alv	1861-1870	fa8d2393	80d0c08b	1	MGM.P	3	alv	1841-1850	65c0e32f	51432636	1	MGM	6	alv	1851-1860
be0ea550	c88248ba	1	PGM	0	1	landed	1	alv	inl	1841-1850	bb4a7fa3	49499080	1	none	alv	3	1871-1880	733336eb	84c63a99	1	MGM	5	alv	1881-1890	3	cfccb923	b682d4a5	1	none	0	1	landless	2	alv	1801-1810	da4d5ada	9eeba622	1	PGM	3	alv	1841-1850	f0f40d1c	c31ee956	1	both	5	alv	1831-1840
138c2c3e	253e02bb	1	both	1	1	landless	1	alv	pul	1861-1870	2bd1fbfc	861aa86c	1	PGM	alv	4	1861-1870	6b5c14e7	7808fe59	1	none	13	alv	1881-1890	2	98b342bd	018aaa14	1	PGM	1	1	landless	2	alv	1871-1880	bedd0ccd	401523a0	1	PGM.M	2	alv	1771-1780	f34b0b4d	1f7d49a8	1	none	15	alv	1861-1870
fa43dcfc	0873e87e	1	none	0	1	landless	2	alv	pul	1871-1880	986bd269	c1b0ee65	1	both	alv	2	1881-1890	8e212615	26b0c0b5	1	both	9	alv	1881-1890	2	2b134165	f14489b5	1	PGM	0	1	landless	1	alv	1841-1850	4249bcf4	ecc82fc9	1	MGM	4	alv	1881-1890	f5d75aa8	23341080	1	none	14	alv	1881-1890
11715980	5917609e	1	PGM	0	1	landed	2	alv	arch	1861-1870	022c0a1d	a3c143a1	1	both	alv	4	1771-1780	a72469e4	e57588c7	1	PGM	9	alv	1861-1870	3	c05a6aba	359d50ea	1	none	0	1	landed	1	alv	1861-1870	5eda8177	2c0e9578	1	both	2	alv	1861-1870	3490137e	094c1a21	1	MGM.P	6	alv	1871-1880
e4451280	941a7ff5	0	PGM	0	1	landed	1	alv	arch	1811-1820	76c844a8	df837170	1	PGM	alv	3	1831-1840	c910ddca	8d91cb97	1	MGM	6	alv	1871-1880	2	9ed83837	e180586b	1	MGM	0	1	landless	1	alv	1851-1860	215054e4	744c8db2	1	both	2	alv	1841-1850	c21882d0	0d51c7f5	1	both	12	alv	1881-1890
f067bf88	42215e94	1	MGM	1	1	landed	1	alv	inl	1841-1850	3f009262	91505418	1	none	alv	3	1831-1840	68be59b8	0006fd01	1	PGM	13	alv	1881-1890	1	05dea5d5	7f781511	1	MGM	0	1	landless	2	alv	1881-1890	da4d5ada	9eeba622	1	none	2	alv	1851-1860	a082ab04	ba9c03d8	1	MGM	7	alv	1881-1890
a0f05205	1012a193	1	MGM	0	1	landed	1	alv	pul	1881-1890	4c404d5d	1bd34872	1	none	alv	4	1841-1850	7f3a2e35	194cb2ab	1	none	8	alv	1851-1860	3	790b0f7d	61257a55	1	both	1	1	landless	2	alv	1821-1830	1f6d6924	47ed0467	1	none	2	alv	1871-1880	cc703de0	46457cfb	1	none	10	alv	1851-1860
08f37cfb	d26f0c34	1	PGM	1	1	landed	2	alv	pul	1871-1880	91d33eb0	2e9092ea	1	MGM	alv	2	1841-1850	6d265a20	44977f16	1	none	8	alv	1871-1880	2	18b697c0	bda6ebf0	1	both	0	1	landed	2	alv	1821-1830	7df50f49	38295324	1	none	3	alv	1801-1810	d1485f9f	9f37f3ff	1	both	10	alv	1841-1850
3e5ce88b	47135cad	1	both	1	1	landless	2	alv	inl	1861-1870	01f67e93	bb9f0c21	1	none	alv	3	1881-1890	882aff1c	961ee4e3	1	both	12	alv	1831-1840	5	d08e3595	b27c4c83	1	none	1	1	landless	1	alv	1881-1890	3de25c2e	f08e0d15	1	none	4	alv	1851-1860	c467943b	8b2c04e7	1	PGM.M	7	alv	1851-1860
bcf3b9ac	81f6f6ab	1	both	1	1	landed	2	alv	inl	1881-1890	7de19eb1	231bdfbc	1	both	alv	4	1881-1890	f14d1a47	a39cc175	1	none	15	alv	1841-1850	3	abb74ba9	b10b4c5b	1	MGM.P	0	1	landed	1	alv	1831-1840	92d976be	a625084c	1	MGM	4	alv	1881-1890	9601a724	56e871e0	1	none	10	alv	1851-1860
79102118	dbc8667d	1	both	0	1	landless	1	alv	pul	1881-1890	1abb045b	03d01eb7	1	MGM	alv	4	1871-1880	9dec51a8	57fe3f21	1	MGM	5	alv	1881-1890	1	13801996	a1b744d3	1	none	1	1	landed	1	alv	1811-1820	daba07ad	294e45e8	1	none	4	alv	1801-1810	dbf1a05b	d39b380f	1	none	12	alv	1871-1880
e91a40fa	8cf8f580	1	MGM	1	1	landless	1	alv	inl	1841-1850	5713d898	bf999c6f	1	both	alv	3	1881-1890	bef2af34	1d8ec2b8	1	both	8	alv	1881-1890	3	cfd79804	8755fe3c	1	both	0	1	landless	1	alv	1871-1880	3dc901da	dbee0259	1	none	4	alv	1831-1840	318bcc72	c5f885ca	1	MGM	9	alv	1851-1860
a1c11ee6	d9965737	1	MGM	0	1	landed	1	alv	arch	1871-1880	e56a0ee0	49c1615d	1	both	alv	2	1861-1870	a0914f97	b3ba2dd9	1	none	8	alv	1801-1810	3	67b5b451	fd14f939	1	both	1	2	landless	1	alv	1801-1810	b8e24d27	39af8378	1	none	4	alv	1861-1870	05f54b5f	382b0564	1	both	12	alv	1871-1880
4201acae	a67ed1c2	1	none	1	1	landed	1	alv	pul	1881-1890	fe771a72	4edb0d0e	1	MGM	alv	3	1841-1850	cd2cf02b	f8f94370	1	both	14	alv	1881-1890	2	ac4773e9	12e008b0	1	MGM	1	1	landless	2	alv	1851-1860	70a0ea6f	e9154cfe	1	none	2	alv	1881-1890	e9cdf8af	024b9265	0	none	7	alv	1881-1890
b0bd2cd7	21e6778a	1	none	0	1	landed	1	alv	inl	1871-1880	d6ff2555	5e122c7f	1	PGM	alv	2	1811-1820	3d596dbb	6a9a9d28	1	none	6	alv	1871-1880	2	240d5a36	ed97f0ad	1	none	0	1	landed	2	alv	1811-1820	d048a9aa	583ae370	1	PGM	4	alv	1881-1890	f34b0b4d	1f7d49a8	1	none	11	alv	1871-1880
655c7322	1f655085	0	both	1	1	landed	1	alv	inl	1761-1770	bed55871	1ea70ba1	1	both	alv	2	1881-1890	9a865ee4	591868b6	1	none	8	alv	1881-1890	3	c0042952	8bdff118	1	none	1	1	landless	1	alv	1871-1880	e3563c7a	15d72f03	1	none	3	alv	1881-1890	d3d307f4	8adac30b	1	MGM.P	10	alv	1871-1880
5ccd0202	1a60edf8	1	MGM	0	1	landless	1	alv	arch	1871-1880	3903bfc4	e096d5e7	1	both	alv	4	1871-1880	830f2acc	ae5f4135	1	none	13	alv	1831-1840	0	8fcd0ab4	a0cfa5f8	1	none	0	1	landless	2	alv	1871-1880	cf4669f2	dbebbf0c	1	MGM	4	alv	1881-1890	c8ac47a5	25bea2d1	1	PGM	9	alv	1881-1890
0807ec09	a1c54a2b	1	both	1	1	landed	1	alv	inl	1871-1880	66175a5a	51f8424d	1	none	alv	4	1861-1870	da34c9bb	cc72ac0f	1	none	14	alv	1871-1880	2	a27c64cb	cdb26c59	1	PGM	0	1	landed	1	alv	1871-1880	9f3b4635	06abf48c	1	MGM	2	alv	1821-1830	ba5e12db	73bc312a	1	none	15	ded	1851-1860
502d29e2	a5c50b34	1	PGM	1	2	landless	2	alv	arch	1851-1860	551ed509	64a07c45	1	none	alv	2	1881-1890	26cf8982	6f0f49c5	1	MGM	14	alv	1801-1810	3	3a6dc72f	a2d5dbc2	1	none	0	1	landless	2	alv	1881-1890	0b966065	d22fc24a	1	PGM.M	4	alv	1811-1820	58cc17ed	464854e1	1	none	11	alv	1861-1870
8bfc8247	c76f89b1	1	none	1	1	landless	1	alv	inl	1861-1870	f6031299	2040a62e	1	both	ded	4	1791-1800	3b87e435	b4c2eafc	1	none	11	alv	1831-1840	3	6d7085ee	92fb13a0	1	MGM	0	1	landed	1	alv	1791-1800	992392a1	2379092e	1	both	3	alv	1791-1800	4b352419	f8d2c8f9	1	both	10	ded	1881-1890
d107c26a	bb8bd59d	1	none	1	1	landless	2	alv	inl	1871-1880	2b7be2dd	44b1b57e	1	MGM	alv	2	1881-1890	da487ca5	d9d61968	1	MGM	14	alv	1871-1880	2	f2f0db58	27d32360	1	none	0	1	landless	2	alv	1861-1870	74885785	bd0cdb4f	1	both	4	alv	1851-1860	ba5e12db	73bc312a	1	MGM	6	alv	1851-1860
9363d94a	f51823b1	1	both	0	1	landless	1	alv	inl	1871-1880	04483b5e	927bb71a	1	both	alv	4	1881-1890	4b8a60ff	ffb158c0	1	PGM	8	alv	1811-1820	1	d3f4ccee	30dc5334	0	MGM	0	1	landed	2	alv	1851-1860	cd488aa8	e523307a	1	MGM	3	alv	1811-1820	a9bbdbd2	6596eb90	1	both	5	alv	1851-1860
bbd8d54c	cccaf497	1	PGM	0	1	landless	1	alv	inl	1861-1870	d80144fa	9a373156	1	both	alv	3	1881-1890	d4e9b9c6	72e277b9	1	none	14	alv	1851-1860	1	96f92487	324f59e7	1	both	1	1	landless	2	alv	1881-1890	72667df8	e89c5fcc	1	PGM	2	alv	1881-1890	8ecc5c53	0c5614e5	1	none	11	alv	1841-1850
8411c29d	381b84d3	1	MGM	0	1	landless	1	alv	inl	1881-1890	e500daaa	bc2c579a	1	both	alv	2	1881-1890	b9ddcae1	46e498f3	1	none	11	alv	1831-1840	3	2c59a8da	5fc3cd43	1	none	0	1	landed	1	alv	1821-1830	328e7227	92b44cb4	0	both	2	alv	1811-1820	b048a21b	a56c83b0	1	PGM.M	12	alv	1871-1880
b4a82c4b	e74b7cb1	1	PGM	0	1	landless	2	alv	arch	1881-1890	1cc8db35	2034116d	1	none	alv	3	1871-1880	23290bee	f8683307	1	MGM	12	alv	1831-1840	4	8fa7e7a3	eee18c01	1	PGM	1	1	landless	2	alv	1851-1860	3ef6a792	11963a36	1	none	2	alv	1801-1810	a5dadbff	bcaa46b3	1	PGM.M	15	alv	1821-1830
495bc66f	1c52e10a	1	both	1	1	landed	1	alv	pul	1881-1890	c8411645	ae349598	1	MGM	ded	4	1831-1840	ecc11101	a8b01d44	1	MGM	10	alv	1841-1850	4	c6989a77	55b0b165	1	both	0	1	landless	1	alv	1791-1800	ec36ea61	0f402f06	1	both	2	alv	1841-1850	cfbe44b3	f994dfa7	1	none	6	alv	1881-1890
94a6d708	9250444e	1	PGM	0	1	landed	2	alv	arch	1871-1880	f0c34ca6	d610b0fb	1	both	alv	4	1881-1890	3324f500	f8b43dab	1	MGM	5	alv	1871-1880	1	54a3e22d	9130e92a	1	both	0	1	landless	2	alv	1741-1750	99469a5a	d2ef30b4	1	none	2	alv	1861-1870	03ee1e6d	6eda8375	1	MGM	11	alv	1871-1880
069eda54	9ad5eba0	1	both	0	2	landless	2	alv	arch	1841-1850	8e86e039	3fb81860	1	both	alv	3	1871-1880	ffe5e304	e4ef1747	1	none	11	alv	1861-1870	0	9b275cbe	fda7bb95	1	both	0	1	landless	1	alv	1881-1890	28b03e23	d4c99ffa	1	PGM	3	dis	1881-1890	8dae33eb	af608684	1	both	6	alv	1871-1880
06122d5d	80bb1f53	0	none	1	1	landless	2	alv	inl	1881-1890	e9154698	ed3e2680	1	both	alv	2	1871-1880	fa9e189a	6d5fc234	1	none	8	alv	1871-1880	3	c9282cf2	73b2487b	1	MGM	1	1	landless	1	alv	1861-1870	60f2fbae	13b52c5f	1	both	4	alv	1861-1870	c97d6eb8	a67e82bb	1	both	9	alv	1881-1890
49349fe7	04956e21	1	none	0	1	landless	1	alv	inl	1811-1820	a67394a0	a6a2851a	1	none	alv	4	1811-1820	94b369ef	7808fe59	1	PGM	10	alv	1881-1890	1	bbcef760	3b7bde88	1	both	1	1	landed	2	alv	1841-1850	a745129f	548715d3	1	none	3	alv	1881-1890	f6390270	a7af6f41	1	MGM.P	14	alv	1841-1850
86166953	eb671997	1	MGM	1	1	landed	1	alv	pul	1851-1860	367da3b1	84d285a0	1	none	alv	3	1881-1890	7a65e0b9	4ec89915	1	PGM	12	alv	1841-1850	1	ee7fa0c5	2033fe46	1	PGM	1	1	landed	1	alv	1841-1850	969c71f7	55b3f677	1	PGM	2	alv	1841-1850	69b01fee	7ff40881	1	PGM	10	alv	1881-1890
962ec839	c88248ba	0	PGM	0	1	landed	2	alv	inl	1841-1850	2a45856f	a49bc73d	1	none	alv	2	1881-1890	08970a87	ea48b2bb	1	none	6	alv	1871-1880	4	2cce4ec0	95602317	1	PGM	0	1	landless	2	alv	1851-1860	451678ff	4d2072af	0	both	4	alv	1851-1860	31dfd1af	42ce71fe	1	PGM	5	alv	1851-1860
41ee36c8	6414481a	1	PGM	1	1	landed	2	alv	arch	1801-1810	271b6f64	c5764e11	1	both	alv	4	1861-1870	6d265a20	44977f16	1	none	10	alv	1871-1880	2	52b8f479	9bdce92a	1	MGM.P	1	1	landless	1	alv	1861-1870	26529a0b	949eb71b	1	both	2	alv	1881-1890	20f3dc76	9cc715d9	1	none	10	alv	1871-1880
7870d62d	448dd34a	1	none	0	1	landless	2	alv	inl	1881-1890	06c6d80b	baf1d97f	1	both	alv	2	1871-1880	6aef4c6f	4fae093e	1	none	9	alv	1841-1850	0	bff83ce4	a5d8745a	1	MGM.P	0	1	landed	1	alv	1841-1850	f50cc61e	80d0c08b	1	both	4	alv	1851-1860	5bab665b	822377ab	1	MGM	13	alv	1871-1880
53dd78d9	631702c9	1	none	0	1	landless	1	alv	inl	1881-1890	5685caf0	d99bcafa	1	both	alv	3	1861-1870	9abd1fb9	af6b46f0	1	both	10	alv	1881-1890	2	c81ff8b6	272666d9	1	both	1	1	landed	1	alv	1861-1870	9c0ede11	c03fd83c	1	MGM	2	alv	1881-1890	82ed1c69	77ea681a	1	none	11	alv	1811-1820
014595aa	e3cce739	1	both	0	1	landless	1	alv	arch	1831-1840	d4242126	a48aafa4	1	PGM	alv	3	1881-1890	ecc11101	a8b01d44	1	none	13	alv	1851-1860	3	75956c9c	0e731be6	1	MGM	0	1	landed	1	alv	1861-1870	01f256a8	98289290	1	both	2	alv	1791-1800	915f3fe7	4d17dd6c	1	none	8	alv	1871-1880
0c2203ab	2daaa211	1	PGM	1	1	landed	1	alv	arch	1851-1860	678b1f05	8629129c	1	none	alv	4	1831-1840	92ecc658	a37653b8	1	none	7	alv	1881-1890	4	06bd53aa	d225b515	1	both	1	1	landed	2	alv	1881-1890	9ea098f4	c9831216	1	PGM	2	alv	1881-1890	239ea99d	cf6e8b58	1	MGM	11	alv	1761-1770
b67b2818	51db3183	1	none	0	1	landless	2	alv	inl	1871-1880	a092e6f7	78e0ce53	1	both	alv	4	1851-1860	27e10cc5	95a01be5	1	both	14	alv	1871-1880	3	317645e0	8cdd9797	1	none	0	1	landless	2	alv	1831-1840	51ef41c7	6126e778	1	both	4	alv	1881-1890	c252cecb	15977459	1	MGM.P	11	alv	1881-1890
0f02480a	3c6452bf	1	both	1	1	landless	1	alv	inl	1881-1890	ca83b634	6b0b1c48	1	both	alv	2	1801-1810	af0164d7	2a9b9424	1	MGM	8	alv	1881-1890	2	02b8ef51	a2192a1c	1	MGM	0	1	landless	2	alv	1881-1890	e89fce7d	7c1796a7	1	MGM	2	alv	1841-1850	80ab021f	dabf4fdd	1	PGM	5	alv	1861-1870
31f4b10c	bf74eb46	1	both	1	1	landless	2	alv	arch	1831-1840	55ad03c4	d8a34756	1	both	alv	4	1831-1840	e4a2bcd6	0a0793b2	1	PGM	14	alv	1851-1860	3	be866bbc	735e7c09	1	both	0	2	landless	2	alv	1881-1890	672b4349	09fbfc62	1	MGM.P	2	alv	1851-1860	3280426a	3277364f	1	PGM	11	alv	1881-1890
65df4937	f51823b1	1	MGM	1	1	landed	2	alv	inl	1851-1860	7bf8366f	1299fc29	1	PGM	alv	4	1861-1870	1bd26aec	ee738062	1	none	7	alv	1871-1880	3	e3a1498f	3b7bde88	1	MGM	1	1	landless	1	alv	1851-1860	359dc705	0708eec4	1	PGM	4	alv	1811-1820	cfc2a6c6	8e3f0beb	1	none	14	alv	1811-1820
d12d08a4	b34d864e	1	none	0	1	landless	2	alv	pul	1881-1890	336c8b37	7e070b78	1	PGM	alv	2	1881-1890	a72469e4	e57588c7	1	none	13	alv	1871-1880	0	5060ad02	68453d44	1	both	0	1	landless	2	alv	1861-1870	ead62b03	6a84a789	1	MGM	3	alv	1881-1890	014a142c	b48e2249	1	MGM	9	alv	1851-1860
b883a98e	5cb5814d	1	PGM	0	1	landless	2	alv	pul	1871-1880	afdf58d2	aeff53ca	1	PGM	alv	3	1881-1890	eb29f23e	3a4ebe23	1	both	7	alv	1871-1880	2	ee4eb459	82d5aa1c	1	MGM	0	1	landed	2	alv	1851-1860	0a95a3fa	4c052d38	1	none	2	alv	1871-1880	c467943b	8b2c04e7	1	PGM.M	14	alv	1851-1860
80557914	784a27c9	1	both	1	1	landless	1	alv	inl	1881-1890	bc6b4241	6a82d0f5	1	both	alv	3	1841-1850	ad77bdd9	51a1e1fc	1	none	9	alv	1821-1830	3	a3e7199c	87b7c1b0	1	both	0	1	landless	2	alv	1871-1880	5ea6a2e9	4ba3ebdb	1	MGM.P	3	alv	1871-1880	e03b5eb9	358a7e8d	1	MGM	14	alv	1841-1850
e829c347	7f73ddcb	1	MGM	1	1	landed	1	alv	arch	1871-1880	8e2c9660	432a75bc	1	both	alv	3	1861-1870	b7a759ba	9b4d6b5f	1	MGM	10	alv	1841-1850	3	593f1549	96e49c7f	1	PGM	1	1	landless	1	alv	1861-1870	517df61d	10fb0336	1	MGM	4	alv	1881-1890	5513c09d	e19e2231	1	MGM.P	12	alv	1841-1850
4a4d992b	e7219ee9	1	MGM	0	1	landed	2	alv	inl	1851-1860	50590add	f3e27b94	1	both	alv	3	1831-1840	f1f13efc	da4db3a6	1	none	6	alv	1881-1890	4	790b0f7d	61257a55	1	both	0	1	landless	2	alv	1821-1830	82c75227	92e26d8b	1	MGM	3	alv	1881-1890	bc26bf58	e75e1207	1	none	13	alv	1881-1890
090e4859	b6dd5ca0	1	PGM	1	1	landed	1	alv	kar	1841-1850	e708484f	9c9850a5	1	none	alv	3	1861-1870	0f6c99d5	8a51f67b	1	both	13	alv	1871-1880	3	67a5f26e	dd1cd829	1	MGM	1	1	landless	1	alv	1881-1890	6c682133	88b7ccaa	1	PGM.M	2	alv	1851-1860	e0ded011	e1257d0e	1	none	14	ded	1791-1800
1c56c06d	61d8a89e	1	PGM	1	1	landless	1	alv	pul	1881-1890	f2998459	bdfe0665	1	PGM	alv	3	1851-1860	8dc012dd	a7837a8a	1	MGM	9	alv	1801-1810	5	5da386f3	cf674869	1	both	1	1	landless	2	alv	1881-1890	fb3f31cf	724bbb2b	1	both	3	alv	1831-1840	ebd6d44f	c71f19ba	1	none	9	alv	1801-1810
9786a76f	af5a9f39	1	none	0	1	landless	1	alv	inl	1861-1870	2d155316	5964756f	1	MGM	alv	2	1881-1890	a154253e	8206c793	1	none	9	alv	1871-1880	6	37cab6bc	e6866b76	1	both	1	1	landless	2	alv	1881-1890	45f54929	0b898652	1	both	4	alv	1881-1890	cfbe44b3	f994dfa7	1	none	8	alv	1871-1880
d7d7bfd0	a5f1bfaa	1	none	0	1	landed	1	alv	arch	1801-1810	5c9b50b8	b3156cc1	1	none	alv	4	1881-1890	4752c1e3	ce8c2dc3	1	MGM	10	alv	1871-1880	2	92710694	d1697503	1	none	1	1	landless	2	alv	1881-1890	6b4d57b2	ddd34359	1	both	3	alv	1831-1840	0fe2fbb7	a6e2330f	1	MGM	15	alv	1751-1760
a4cae048	61508cba	1	MGM	0	1	landed	2	alv	inl	1811-1820	acd2b765	58ffcd0d	1	MGM	alv	2	1811-1820	2fa8a3eb	eb07c384	1	MGM	12	alv	1861-1870	0	b9a505d5	26a60832	1	MGM	0	1	landed	2	alv	1821-1830	cd17510b	af0f7f3e	1	both	3	alv	1851-1860	0056157b	8792b4d1	1	PGM	10	alv	1881-1890
f772f23b	2789c52d	1	MGM	0	1	landed	1	alv	inl	1851-1860	6ef45b5a	4bf42957	1	PGM	alv	3	1881-1890	b2b919f7	f47f4db8	1	PGM	14	alv	1871-1880	2	1fb62856	90ed3863	1	none	0	1	landless	2	alv	1871-1880	3c6564a8	52076455	1	none	3	alv	1851-1860	95600d5e	87e3d540	1	MGM	10	alv	1811-1820
07ed1d55	08779c70	1	none	0	1	landed	1	alv	arch	1821-1830	aa117672	03d01eb7	1	none	alv	3	1881-1890	38c0560c	6cdae571	1	none	11	alv	1821-1830	2	d34d0ed7	a5d8745a	1	MGM.P	1	1	landless	1	alv	1831-1840	5b3dcd7e	ae3dac72	0	PGM	2	ded	1861-1870	c1b7278f	ba390335	1	none	6	alv	1831-1840
0221b344	1c52e10a	0	MGM	1	1	landed	2	alv	pul	1881-1890	d7f57bf2	be53f86c	1	both	alv	3	1781-1790	bb763f1d	3ea98eca	1	both	8	alv	1821-1830	2	ce235256	931ce709	1	PGM	0	1	landless	2	alv	1871-1880	4d7d00eb	05ede6f0	1	none	3	alv	1881-1890	590512fa	0dd59fca	1	none	8	alv	1881-1890
6fca4f46	d03e95eb	1	both	0	1	landed	2	alv	arch	1841-1850	e5ee34ab	c4e0f013	1	none	alv	2	1881-1890	b14e1f65	90f2765d	1	none	6	alv	1881-1890	1	d29a617c	55c80bc2	1	none	1	1	landless	1	alv	1881-1890	3676a1d5	a061d4ea	1	none	4	alv	1881-1890	0d02f2a6	1dd84fb9	1	none	6	alv	1871-1880
74cea848	3c589436	1	none	1	1	landless	1	alv	inl	1881-1890	54aade5e	1921f450	1	both	alv	3	1771-1780	19ffc3d6	e943ded7	1	PGM	13	alv	1881-1890	0	0ab1dbf0	62927ec9	1	none	1	1	landed	1	alv	1841-1850	407ea64b	ae8f2c82	1	PGM	2	alv	1881-1890	c375133d	2855d4a8	1	none	12	alv	1861-1870
73b07adc	532db180	1	none	1	1	landless	2	alv	pul	1881-1890	022c0a1d	a3c143a1	1	both	alv	3	1771-1780	5290cf79	7d4b50d6	1	none	10	alv	1831-1840	1	fe649b89	e8206eff	1	PGM	1	1	landless	2	alv	1861-1870	1c1780ca	a4e68dfb	1	MGM	3	alv	1851-1860	ccbfe8e0	16991b5b	1	none	8	alv	1871-1880
6006e459	4a6ab007	1	MGM	1	1	landless	1	alv	inl	1851-1860	0bdde0c0	1c43debf	1	PGM	alv	2	1881-1890	5ea65d2c	c1257bfe	1	PGM	8	alv	1781-1790	1	156e3d0b	b558b19c	1	MGM	1	1	landless	1	alv	1871-1880	ab6ef926	43dee3f0	1	both	3	alv	1811-1820	5eb1f81f	c41ae955	1	both	6	alv	1861-1870
93fbc0d6	b298e07e	1	none	0	1	landless	1	alv	inl	1871-1880	4005fcd6	0806b495	1	MGM	alv	4	1821-1830	c0c9e05c	569b09cf	1	none	13	alv	1811-1820	3	74bba691	69172c4a	1	MGM.P	1	1	landless	2	alv	1871-1880	c02a35df	a2215745	1	MGM	2	alv	1861-1870	71f93e8d	c31bbf55	1	PGM.M	5	alv	1871-1880
23ccc59c	0efd3ff7	1	PGM	0	1	landed	1	alv	inl	1851-1860	4005fcd6	0806b495	1	none	alv	3	1831-1840	a0ed3431	fd8b9c4e	1	none	14	ded	1871-1880	4	db357e36	b1fba941	1	none	1	1	landless	2	alv	1791-1800	a1ec10ba	b94c1b28	1	MGM	2	alv	1801-1810	76693b82	7af3003b	1	none	13	alv	1851-1860
ab8c0e17	04cf0c2f	1	PGM	1	1	landed	2	alv	pul	1881-1890	974919ac	ba2d8a99	1	none	alv	4	1871-1880	658a3b64	25de8ad8	1	both	9	ded	1871-1880	3	6f11b827	b4a74162	1	both	1	1	landed	2	alv	1781-1790	b40c4bf5	31e4fb63	1	MGM	4	alv	1851-1860	16ce8f92	52d7b5d2	1	both	13	alv	1791-1800
bb472ccc	83e2bb3f	1	none	0	1	landed	2	alv	inl	1871-1880	d9480889	d610b0fb	1	MGM	alv	3	1881-1890	f8c4defa	4da08493	1	MGM	9	ded	1881-1890	4	81a8e6b6	6cddab2c	1	MGM	0	1	landless	1	alv	1881-1890	f118057d	30b79ee8	1	PGM	4	alv	1881-1890	b3ee537b	11f27150	1	PGM	9	alv	1871-1880
172b47c3	65097f76	1	none	0	1	landed	1	alv	pul	1841-1850	c34a6206	a5a0c954	1	both	alv	2	1871-1880	498fae77	9d2770d1	1	none	7	ded	1871-1880	4	ae645fd0	193020e8	1	none	0	1	landed	1	alv	1881-1890	86c2a94c	7b1655cb	1	PGM	3	alv	1861-1870	3b1aa90a	01aff298	1	MGM.P	13	alv	1861-1870
77648e7b	03bae2a2	1	MGM	1	1	landed	2	alv	inl	1821-1830	5cfd60c4	5b6f25d4	1	MGM	alv	3	1761-1770	c3f71b24	d510c15d	1	none	12	ded	1801-1810	0	6a2b9abb	c10f695c	1	none	0	1	landed	1	alv	1871-1880	fd3ea124	414495a0	1	both	3	alv	1841-1850	b7ce835d	81976acd	1	MGM	6	alv	1871-1880
898f3d5b	e4b97476	1	none	0	1	landed	2	alv	inl	1771-1780	329adbc3	47ccc971	1	MGM	alv	4	1841-1850	9ff59695	0f5b778b	1	none	7	ded	1871-1880	6	8da507b7	11be1289	1	none	0	1	landless	2	alv	1861-1870	0c8a9214	ad0c5707	1	MGM	3	alv	1881-1890	f272c653	e8b49bfd	1	PGM	12	alv	1821-1830
032e4139	0fdd7ea8	1	MGM	1	1	landed	2	alv	inl	1871-1880	434f7c38	c0d40fff	1	none	alv	4	1871-1880	3d598feb	a67f822e	1	none	13	ded	1881-1890	0	a9f20d5d	295518f2	1	MGM	1	1	landed	2	alv	1831-1840	474f06d9	1c34ba95	1	PGM	2	alv	1871-1880	35263df7	5b6567ea	1	both	5	alv	1861-1870
7dc4ba3c	56295de2	0	MGM	0	1	landed	1	alv	arch	1861-1870	cd9954ec	0bf9a8cb	1	none	alv	4	1881-1890	a2243e29	b87733a8	1	both	9	ded	1881-1890	3	28873dce	c2b75fd5	1	PGM	0	1	landless	1	alv	1861-1870	afc9cb21	1da3b034	1	PGM.M	2	alv	1811-1820	f2925ff5	58341b81	1	none	14	alv	1841-1850
b5775d47	49b1b4ea	1	both	1	1	landless	2	alv	inl	1881-1890	37fb7f39	b37b781d	1	MGM	alv	2	1861-1870	adbf5b38	a31b361b	1	none	14	alv	1871-1880	2	5756b1d9	48301733	1	PGM	0	1	landless	2	alv	1871-1880	40bce800	1c1b67bd	1	MGM	2	alv	1871-1880	d9bf317d	1546eb8e	1	MGM	9	alv	1811-1820
8882b2f9	334a6147	1	both	1	1	landless	1	alv	inl	1871-1880	6d395cdf	af7591a3	1	MGM	alv	4	1841-1850	ca6713c7	8bf32cc7	1	MGM	12	ded	1851-1860	1	f9762173	c99e6a0a	1	both	1	1	landless	2	alv	1841-1850	516a4c79	a6aa9fa9	1	MGM.P	3	alv	1871-1880	d2d01025	158adb17	1	none	6	alv	1871-1880
1c5aa0c3	17529561	1	both	0	1	landless	1	alv	inl	1831-1840	39db0ebc	bf6338c6	1	both	alv	2	1871-1880	6f12fcb9	9df95ee8	1	PGM	10	ded	1821-1830	5	49a41abd	5e62af34	1	MGM	1	1	landless	1	alv	1871-1880	478f3dde	dffb4a6e	1	both	3	alv	1881-1890	0c0bb611	9e5fa6b5	1	none	8	alv	1861-1870
118a9a6f	29846487	0	PGM	1	1	landed	1	alv	inl	1851-1860	66256bd6	b33e495b	1	MGM	alv	3	1881-1890	38955586	5e53cc55	1	PGM	5	ded	1881-1890	2	81a8e6b6	6cddab2c	1	both	0	1	landless	2	alv	1871-1880	781d2541	2c0e9578	1	none	3	alv	1861-1870	c342e9d4	1d010c4c	1	none	10	alv	1881-1890
161fa4c0	28fdbc43	1	none	1	1	landed	2	alv	pul	1851-1860	d2cdf2b0	4335653c	1	MGM	alv	2	1881-1890	3ea20d97	fa9456bd	1	none	8	ded	1831-1840	1	21b86495	6bac70c7	1	MGM.P	1	1	landless	1	alv	1861-1870	84bdfbb8	72a247cf	1	MGM	2	alv	1841-1850	bf08a020	485b8cc6	1	none	6	alv	1881-1890
7c105537	b222d0f6	0	PGM	1	1	landless	1	alv	pul	1881-1890	242d276c	e142c23f	1	none	alv	3	1851-1860	43c369b6	4ce90ada	1	none	12	ded	1841-1850	4	c1f4fde5	f5709125	0	PGM	0	1	landed	1	alv	1851-1860	6b579877	de6eb67f	1	MGM	3	alv	1871-1880	c97d6eb8	a67e82bb	1	both	11	alv	1881-1890
04f56247	33801370	1	both	1	1	landed	2	alv	pul	1861-1870	b7757ab1	dbaf244e	1	MGM	alv	2	1821-1830	0d923a1b	30e4559b	1	PGM	13	ded	1821-1830	2	39498c86	44c9aa1f	1	both	0	1	landless	2	alv	1851-1860	a6599add	de6eb67f	1	both	2	alv	1881-1890	b5457686	bea6bbd9	1	none	12	ded	1881-1890
d9d23640	bdfd5515	1	PGM	0	1	landed	1	alv	arch	1791-1800	aba48709	fb7841ea	1	none	alv	3	1871-1880	32abbebc	1f14bae8	1	none	10	ded	1861-1870	5	156e3d0b	b558b19c	1	MGM	0	1	landless	2	alv	1871-1880	fd033fc7	18e3e6f1	1	none	2	alv	1821-1830	4290254e	c8cc74f4	1	both	7	alv	1881-1890
b384ad9a	84dc2041	1	both	0	1	landed	2	alv	inl	1881-1890	236a0b88	e022ccd3	1	MGM	alv	3	1881-1890	092ba3f7	6c9640dd	1	both	6	ded	1881-1890	2	21072a10	7f5ad062	1	both	0	1	landless	2	alv	1841-1850	38f8ad9a	0e74a383	1	none	4	alv	1881-1890	b67b24ed	e28d84eb	1	PGM.M	11	alv	1871-1880
f6d4142b	15667554	0	both	0	1	landed	1	alv	arch	1881-1890	3d4c2073	29abaa48	1	none	alv	3	1871-1880	3d596dbb	6a9a9d28	1	none	14	ded	1871-1880	1	30b88c7d	6a725d49	1	MGM	1	1	landed	2	alv	1851-1860	9a341ee7	670b970f	1	MGM	4	alv	1861-1870	caa7fd7e	2a3fce33	1	both	7	alv	1821-1830
9487d047	d3ec90fe	1	both	0	1	landed	1	alv	inl	1881-1890	db633f8a	ae645fcb	1	MGM	alv	3	1871-1880	5290cf79	7d4b50d6	1	none	9	ded	1831-1840	2	d01da577	0745a72b	1	both	1	1	landed	2	alv	1801-1810	6c670787	2e66a961	1	MGM	4	alv	1881-1890	4f68d4e3	d7906637	1	none	7	alv	1831-1840
cd32ff83	74671a0a	1	none	0	1	landed	1	alv	arch	1811-1820	85df5122	cb2a0a1f	1	none	alv	2	1881-1890	99c2e188	dd334480	1	both	7	ded	1881-1890	2	b6b3480c	0b6d40c8	1	PGM	0	1	landless	1	alv	1811-1820	b1ba2049	c7c8804c	1	both	4	alv	1831-1840	57a15602	132d9122	1	MGM	13	alv	1811-1820
bc68f6f9	ec222bb7	0	none	0	1	landless	1	alv	pul	1841-1850	f598e7a5	0ee78772	1	MGM	alv	2	1871-1880	932ae345	be1fac4c	1	MGM	8	ded	1881-1890	1	e83ff1ec	c31be2fc	1	both	0	1	landless	2	alv	1881-1890	156e5457	51ebd7b6	1	both	2	alv	1811-1820	d28c7489	e4096024	1	PGM	5	alv	1861-1870
bd03ca03	621825d3	1	MGM	0	1	landed	1	alv	inl	1841-1850	b3fb7624	7e5c1585	1	PGM	alv	2	1881-1890	40636566	ea65558d	1	none	9	ded	1811-1820	3	b0139901	b37f5480	1	none	1	1	landed	2	alv	1881-1890	9be9d225	a1e5a2ef	1	none	2	alv	1851-1860	53da1d08	550022b1	1	none	15	alv	1861-1870
2671e2ba	eab93cce	1	MGM	1	1	landless	2	alv	inl	1841-1850	034c9b41	25e2d11b	1	PGM	alv	3	1861-1870	98374cff	325f120d	1	none	13	ded	1841-1850	1	841b80d3	9b61ec05	1	both	1	1	landless	2	alv	1871-1880	ca0995cc	53ef2907	1	PGM.M	3	alv	1851-1860	a93a4718	9e27b2a1	1	both	11	alv	1871-1880
9114d207	fc2a1b54	1	none	0	1	landless	2	alv	pul	1871-1880	5e90c7e8	7eac9499	1	MGM	alv	3	1881-1890	a580fb91	0133dc89	1	both	10	ded	1771-1780	2	d2d7e77b	d0eecdc1	1	both	0	1	landed	2	alv	1871-1880	49b4c20e	4450c5ff	1	both	4	alv	1881-1890	b315a125	e29dadf8	1	none	10	alv	1881-1890
116b71b6	be6db2e8	1	both	1	1	landed	2	alv	inl	1881-1890	1e4a27b2	9821f355	0	MGM	alv	4	1851-1860	e48a8d18	4561f506	1	both	12	ded	1841-1850	1	372bee1d	34f873f9	1	PGM	0	1	landed	1	alv	1871-1880	a73248c0	9e23b950	1	MGM	3	ded	1851-1860	42cd0329	7a7796a6	1	both	5	alv	1821-1830
472c722f	3f0ea9d8	1	PGM	0	1	landless	2	ded	pul	1881-1890	678b1f05	8629129c	1	none	alv	3	1831-1840	279cb119	1f44bdde	1	PGM	6	ded	1881-1890	2	5ac6f255	f4a05e04	1	none	0	1	landed	1	alv	1801-1810	3c1b0ecb	a21ef204	1	MGM	2	alv	1881-1890	ca3666de	6800996e	1	none	8	alv	1811-1820
91dd6ab0	9e022358	1	both	1	1	landed	1	alv	arch	1821-1830	bd35eddd	2597471e	1	PGM	alv	4	1861-1870	deff39b6	73290312	1	MGM	12	ded	1871-1880	1	3f94793a	bd2dbfc3	1	MGM	1	1	landless	1	alv	1851-1860	334c64ff	47389819	1	both	4	alv	1871-1880	a1d88b34	f0ddb8a0	1	none	14	alv	1861-1870
58af4ade	07b47cb0	1	PGM	1	1	landless	1	alv	inl	1861-1870	583f8a3f	78e0ce53	1	none	alv	4	1851-1860	db1c1aef	14a4950e	1	MGM	6	ded	1851-1860	7	04489e93	fa5b4f13	1	both	1	1	landed	1	alv	1881-1890	c6ec630d	ab0cf29d	1	MGM	3	alv	1881-1890	1e45e19b	dfbcf699	1	none	6	alv	1881-1890
c773ce2f	d6ebcf62	1	none	0	1	landless	1	alv	inl	1871-1880	d47261bf	17d2d82f	1	PGM	alv	4	1871-1880	f71aaf9e	df8ba443	1	PGM	14	ded	1871-1880	5	d27187d5	ecc047dc	1	MGM.P	1	1	landless	1	alv	1881-1890	569d7ac8	12628e97	1	both	4	alv	1851-1860	7fe7de8c	eb1f9fcf	1	PGM	9	ded	1771-1780
7dd501fd	59173339	1	MGM	0	1	landless	2	alv	pul	1881-1890	bed55871	1ea70ba1	1	both	alv	3	1881-1890	050872dd	a02e5852	1	MGM	7	ded	1861-1870	3	e1765237	b8428eee	1	MGM.P	0	2	landless	1	alv	1871-1880	f0466ec2	ea66f305	1	PGM	3	alv	1881-1890	6a9a76ee	5a3b346d	1	both	7	alv	1881-1890
d2ad4a04	bec9f597	1	MGM	1	1	landless	2	ded	inl	1821-1830	f2d274bc	965f7183	1	none	alv	2	1831-1840	83646c28	78dbf07c	1	none	13	alv	1831-1840	0	6c78272a	bcfb879f	1	MGM	0	1	landed	1	alv	1831-1840	ea8b006a	fbc5d915	1	both	2	alv	1771-1780	14969bea	dce0d77a	1	PGM	11	alv	1881-1890
afe6a8a1	e997bfd0	1	PGM	0	1	landless	1	alv	inl	1851-1860	3fb0e5a2	e575619a	1	MGM	alv	3	1861-1870	c3efebe4	df198d16	1	PGM	14	alv	1881-1890	3	ecc316c3	4bc00ed4	1	both	1	1	landless	2	alv	1871-1880	161ec787	337b7b37	1	MGM	2	alv	1851-1860	5e57de20	10bfc400	1	PGM	5	alv	1841-1850
e1857b59	d5ec5cc8	1	PGM	0	1	landed	2	alv	inl	1851-1860	12004d91	f494970d	1	both	alv	3	1881-1890	af93b848	aabc5e78	1	MGM	9	alv	1841-1850	2	750934c2	6cf8fc90	1	both	1	1	landed	2	alv	1861-1870	30651517	e8da6d6b	1	MGM	2	alv	1851-1860	e51f961c	41a9a407	1	MGM	7	alv	1871-1880
2bcfdc39	a541324b	1	both	0	1	landless	1	alv	inl	1881-1890	081d57b5	e3a774c6	1	both	alv	3	1821-1830	6bdeac9c	8c514023	1	MGM	7	alv	1841-1850	2	0ab1dbf0	62927ec9	1	none	0	1	landed	2	alv	1831-1840	47f416d9	e7ee7bcc	1	MGM.P	2	alv	1841-1850	865844aa	885436c8	1	MGM.P	13	alv	1751-1760
a1c11ee6	d9965737	1	none	1	1	landed	1	alv	arch	1871-1880	281668a2	499b03f7	1	PGM	alv	3	1881-1890	eb29f23e	3a4ebe23	1	none	6	alv	1881-1890	4	17758474	b5c2de0e	1	both	0	2	landed	2	alv	1851-1860	b550c365	4cfd0d2e	1	both	4	alv	1851-1860	1c612231	f2cc8ddd	1	none	15	alv	1881-1890
575b5084	046158fd	1	both	1	1	landed	2	alv	pul	1851-1860	b77e746b	9732f27d	1	both	alv	2	1881-1890	869a92a2	af7a5f98	1	none	6	alv	1861-1870	3	0c6f0976	a0fe192e	1	PGM.M	0	1	landed	1	alv	1781-1790	8d693238	5c8590e1	1	PGM	4	alv	1881-1890	eba43c7b	4c16c40b	1	none	13	ded	1851-1860
13843d70	9fcce1c1	1	both	0	1	landless	1	alv	arch	1871-1880	6b35ba97	1a5e810b	1	MGM	ded	4	1841-1850	a567ff17	983a1970	1	PGM	8	alv	1851-1860	2	0fb891fc	26877703	1	both	1	1	landless	2	alv	1881-1890	c8dc3130	8092fd6a	1	both	2	alv	1861-1870	cb9d34a0	0587d800	1	MGM	14	alv	1861-1870
2dd54dcb	e55d96be	0	both	0	1	landed	1	alv	pul	1841-1850	434f7c38	c0d40fff	1	none	alv	3	1871-1880	9c3c7a03	30609f0f	1	none	6	alv	1821-1830	0	887b0ac4	b4cdf210	0	both	1	1	landed	2	alv	1871-1880	f5d725a0	597c4e48	1	both	4	alv	1881-1890	e7c31e0d	1d669140	1	none	7	ded	1841-1850
1a786ba4	090da625	1	none	0	1	landless	1	alv	inl	1881-1890	982100c2	fb41312d	1	PGM	alv	2	1851-1860	b055cf32	a8cdf086	1	MGM	9	alv	1821-1830	3	47309792	d177de08	1	MGM	1	1	landless	2	alv	1851-1860	62f50115	cf0f5335	1	MGM	2	alv	1861-1870	259f3f47	37089e29	1	PGM	10	alv	1851-1860
4068ed2c	ce9f2a28	1	PGM	0	1	landless	2	alv	arch	1821-1830	e6f88177	eeb24bf5	1	none	alv	4	1831-1840	b4138a4b	02d3b1f6	1	both	13	alv	1831-1840	5	56e9665f	a09dd991	1	MGM	1	1	landed	2	alv	1791-1800	0ee0d557	1d60678e	1	both	4	alv	1841-1850	e6ed992c	9f636166	1	MGM.P	7	alv	1791-1800
2fc48ab5	02ce4772	0	PGM	1	1	landless	2	alv	inl	1821-1830	44a5afc0	44642c6b	1	none	alv	3	1851-1860	fe1eef1f	87fb43e3	1	none	15	alv	1851-1860	1	8b57a4a1	96827dea	1	none	0	2	landless	2	alv	1861-1870	5482eb1e	71960a2e	1	both	3	alv	1771-1780	08a344e9	5e40cb65	1	MGM	10	alv	1831-1840
1d3fc94e	6a8d91bc	1	both	1	1	landless	2	alv	pul	1881-1890	cea692e8	1443075e	1	both	alv	2	1821-1830	d3649e1f	f73db6eb	1	MGM	8	alv	1851-1860	3	63766fa5	bbea5386	0	both	0	1	landless	2	alv	1861-1870	a4212083	82d8a9c3	1	both	3	alv	1871-1880	6dd8aa41	0e20b9a1	1	both	8	alv	1871-1880
90727662	0ce5f426	1	none	0	1	landless	2	alv	inl	1871-1880	90c368ff	0a1a1bd6	1	MGM	alv	3	1871-1880	ee3820a0	0ccc08f1	1	both	10	alv	1871-1880	2	8151e746	e71aff52	1	both	0	1	landed	2	alv	1831-1840	d452b48e	84aec2bb	0	MGM	2	alv	1761-1770	08a344e9	5e40cb65	1	both	15	alv	1821-1830
928df2d7	14c71db9	1	none	1	1	landed	1	alv	inl	1871-1880	3ca5ef79	525bb840	1	PGM	alv	3	1841-1850	0fd29024	d7610fb3	1	both	9	alv	1881-1890	5	c8cf82e2	744b021c	1	MGM	0	1	landed	1	alv	1861-1870	ec36ea61	0f402f06	1	both	2	alv	1841-1850	e6d32f8c	93ac00cb	1	MGM	5	alv	1871-1880
a7e169cf	6ae0e802	1	none	1	1	landless	1	alv	pul	1841-1850	e6f34d79	561ee3cc	1	PGM	alv	3	1881-1890	85ea750c	52e0dbb1	1	PGM	7	alv	1851-1860	2	245e1501	9eed4f1d	1	both	1	1	landless	1	alv	1881-1890	130e7f51	cc990ecf	1	both	4	alv	1791-1800	d52311fa	b827696d	1	MGM	9	alv	1811-1820
ca77089d	cd557a9f	0	both	0	1	landed	1	alv	arch	1851-1860	3327c5c2	e43e25f0	1	both	alv	4	1831-1840	1cc51533	fbcff369	1	both	7	alv	1871-1880	2	c53dd33e	90ed3863	1	none	0	1	landless	1	alv	1871-1880	c0c6646d	389d07e2	1	MGM	2	alv	1851-1860	0e1af237	46457cfb	1	PGM	15	alv	1851-1860
f118f75e	8d734abe	1	MGM	0	1	landed	2	alv	pul	1861-1870	c198c731	02494bff	1	MGM	alv	2	1831-1840	6fe3efc9	161dd65c	1	PGM	10	alv	1821-1830	2	e31afd71	e0ce0c7f	1	both	1	1	landed	1	alv	1741-1750	6b4d57b2	ddd34359	1	both	4	alv	1831-1840	46381bc6	61c75c8c	1	none	11	alv	1871-1880
c1ce5724	4668fefa	1	both	0	1	landless	2	alv	inl	1881-1890	3401b16e	85fed492	1	none	alv	3	1851-1860	b787dbe4	e6298b78	1	PGM	8	alv	1801-1810	5	0e5c383b	089e6a54	1	PGM	1	1	landed	2	alv	1851-1860	23306b30	d1494032	1	both	4	alv	1881-1890	d04a11b4	c2fa9100	1	none	7	alv	1881-1890
a33cce54	a7a88142	1	MGM	1	1	landless	2	alv	inl	1851-1860	0485204f	b9875f5c	1	MGM	ded	3	1821-1830	a17258b2	5c58cf72	1	both	7	alv	1811-1820	4	c5089408	483d9158	1	PGM.M	1	1	landless	2	alv	1881-1890	96091bd1	d20271a1	1	both	2	alv	1861-1870	31f75c18	49cb5aab	1	PGM	11	alv	1731-1740
eb69c1dc	8342cab1	1	MGM	1	1	landed	2	alv	inl	1761-1770	2830bddb	842df059	1	both	alv	2	1881-1890	caa801a9	83011657	1	none	14	alv	1831-1840	0	a0763d6a	a6a1b53b	1	none	1	1	landless	2	alv	1881-1890	ad9e3a39	85f10bcc	1	none	2	alv	1861-1870	4c7e8d5a	e4bd6488	1	PGM	8	alv	1811-1820
476078f3	a75447b1	1	both	0	1	landed	2	alv	inl	1801-1810	9aec8b57	a10302f1	1	none	alv	3	1871-1880	121792b7	5ac764b9	1	MGM	13	alv	1861-1870	2	ee6e6723	56556ab8	1	both	0	1	landed	1	alv	1841-1850	3fdb81b7	d456335f	1	PGM	3	alv	1881-1890	f34b0b4d	1f7d49a8	1	none	14	alv	1861-1870
e936aab7	444d9ad7	1	both	0	1	landless	2	alv	inl	1851-1860	4c5ec8df	89b5212e	1	both	alv	3	1781-1790	5123fc9e	cc453c29	1	PGM	9	alv	1861-1870	3	3ade6fe2	e930c734	1	both	1	1	landless	1	alv	1871-1880	6930a47f	ccd96896	1	both	4	alv	1781-1790	aa14008d	314f8f0d	1	both	5	alv	1881-1890
523fbd27	b5df064d	0	MGM	0	1	landless	2	alv	inl	1881-1890	aa0d9627	398453d6	1	both	alv	3	1821-1830	39bee60d	72deca69	1	PGM	10	alv	1851-1860	3	0efd4b1d	19197e91	1	PGM.M	1	1	landed	2	alv	1861-1870	84f0b3bb	3f0643e3	1	both	4	alv	1861-1870	bf6a667b	4e5eee1b	1	none	8	alv	1831-1840
eaba7b0b	23170f72	1	both	0	1	landed	2	alv	pul	1851-1860	194f1db9	cd51d565	1	PGM	alv	4	1871-1880	d1f873f9	dc7fcbcf	1	PGM	6	alv	1851-1860	2	b5869a15	c4be98fe	1	PGM.M	0	1	landless	1	alv	1871-1880	811f2341	4890d2ce	1	both	2	alv	1881-1890	ec6ef85f	22bce0c6	1	none	12	alv	1831-1840
ba6de866	5e10f3a9	1	none	1	1	landless	2	alv	pul	1881-1890	97571a13	0188a072	1	none	alv	2	1881-1890	f62565c0	20ce3ee8	1	none	9	alv	1851-1860	3	5de2bebf	10c38f05	1	both	0	1	landless	2	alv	1871-1880	1f1f11a2	2352d97d	1	MGM	2	alv	1881-1890	4eb85c40	d02f02f8	1	PGM	5	alv	1821-1830
266578a6	af214dde	1	both	1	1	landless	1	alv	inl	1881-1890	d81b2028	98515513	1	both	alv	4	1811-1820	6ca37f8e	bd4e5050	1	none	12	alv	1881-1890	0	274eaa5c	44533a25	1	both	1	1	landless	2	alv	1871-1880	4d7d00eb	05ede6f0	0	none	4	alv	1881-1890	bd9f7aba	fc586a80	1	MGM.P	12	alv	1861-1870
c67140f9	a840e0c0	1	PGM	1	1	landed	2	alv	inl	1791-1800	2735379d	7a198d24	1	PGM	alv	4	1861-1870	f9757186	88198d08	1	both	12	alv	1841-1850	5	3a6dc72f	a2d5dbc2	0	none	0	1	landless	2	alv	1881-1890	3573991b	0ccdbd55	1	MGM	4	alv	1841-1850	78bd368d	95f97ba4	1	MGM	6	alv	1781-1790
bdbdc77e	86e2993a	1	both	0	1	landed	1	alv	arch	1801-1810	a08738bb	a090383c	1	MGM	alv	3	1881-1890	cde4a599	303bde97	1	none	9	alv	1861-1870	1	e2058541	a1e0034e	1	MGM	0	1	landed	2	alv	1881-1890	f9c73708	439945c8	1	PGM.M	4	alv	1861-1870	cb3a8766	363f0a49	1	MGM	9	alv	1861-1870
4910154a	3804b69b	1	MGM	0	1	landed	2	alv	kar	1821-1830	36c9ed04	699c3a1e	1	MGM	alv	3	1881-1890	83e0e051	0c53967a	1	none	12	alv	1821-1830	4	be46f006	ad301e7b	1	PGM	0	1	landless	1	alv	1861-1870	dcfa4ed6	2e66a961	1	MGM	2	alv	1881-1890	451281bb	117458fe	1	none	9	alv	1811-1820
c05b8667	316770a6	1	none	0	1	landless	2	alv	inl	1881-1890	fed6bd23	2fd777b3	1	MGM	alv	4	1871-1880	510c4a8f	649a2fc1	1	both	13	alv	1861-1870	1	340adb55	8b4ab2e2	1	none	1	1	landless	1	alv	1881-1890	ed4408ad	dd844988	1	MGM.P	3	alv	1841-1850	7957385a	86130d81	1	none	9	alv	1841-1850
896b5971	1de750a5	1	none	1	1	landless	1	alv	inl	1821-1830	cf09fe60	9ce36237	1	both	alv	4	1821-1830	19fcc182	fdb1439f	1	MGM	6	alv	1881-1890	1	171996b3	4c01232b	1	both	1	1	landless	2	alv	1881-1890	08e2eeb4	02e8997d	1	MGM	2	alv	1851-1860	f7fb14db	08867665	1	both	7	alv	1871-1880
2a4d7cd4	c66736e6	1	none	0	1	landless	2	alv	arch	1851-1860	0830f313	85972cf5	1	none	alv	2	1861-1870	496fcf83	013bf2ff	1	none	12	alv	1871-1880	5	7e6e4b98	94000d48	1	PGM.M	1	1	landed	1	alv	1851-1860	4fa2e55d	de6eb67f	1	MGM	3	alv	1881-1890	6b60aed2	861f0ccf	1	both	6	alv	1881-1890
43bb131c	884b5404	1	MGM	1	1	landed	2	alv	inl	1751-1760	827237b6	9d6ee61f	1	MGM	alv	3	1881-1890	a72469e4	e57588c7	1	PGM	14	alv	1851-1860	3	cacccea5	60c9efeb	1	both	0	1	landless	1	alv	1861-1870	02bdc34a	7f14eb06	1	MGM.P	3	alv	1851-1860	ba65e40b	b38a2512	1	none	11	alv	1821-1830
356dde57	6e5949c3	1	PGM	0	1	landed	1	alv	pul	1871-1880	27edf3bb	cb3fc9ca	1	none	alv	2	1851-1860	95b0b81c	b2e1107f	1	MGM	5	alv	1841-1850	2	57ee85eb	1cde92f8	1	both	0	1	landed	2	alv	1831-1840	52832a80	0eec1cbd	1	both	3	alv	1831-1840	2a9589e8	41c1da9c	1	both	12	alv	1881-1890
65df4937	f51823b1	1	both	0	1	landed	2	alv	inl	1851-1860	05abce80	af394d09	1	both	alv	3	1811-1820	be7c64e7	db95135e	1	both	5	alv	1741-1750	0	786f62dc	ac3f1d79	1	MGM	0	1	landless	1	alv	1831-1840	e6576560	ea66f305	1	both	4	alv	1881-1890	6e722d0a	12c28ae1	1	PGM	10	alv	1851-1860
aaef09ea	2ed9a630	1	both	1	1	landed	2	alv	inl	1881-1890	154c359e	8258ea80	1	none	alv	4	1811-1820	9a865ee4	591868b6	1	none	12	alv	1881-1890	3	ad386828	c4be98fe	1	none	1	1	landless	1	alv	1871-1880	30d8a9cd	d6b6d250	1	PGM	4	alv	1731-1740	6bfc2051	ff22c8ca	1	none	12	alv	1861-1870
22f22bd8	8e358f21	1	both	1	1	landed	1	alv	inl	1831-1840	67630a58	4a07533b	1	none	alv	2	1881-1890	d428578a	9e6cb3b6	1	none	6	alv	1861-1870	3	c8dba788	86cac5e9	1	both	1	1	landed	1	alv	1861-1870	3164ff80	657adc94	1	both	2	alv	1861-1870	6988a65f	06b82c25	1	PGM.M	5	alv	1791-1800
dbd6c230	2e95a199	1	both	1	1	landless	1	alv	arch	1871-1880	50afd210	889516df	1	PGM	alv	3	1881-1890	498fae77	9d2770d1	1	none	7	alv	1881-1890	6	d08fba1b	c783f777	1	MGM.P	0	1	landed	2	alv	1851-1860	2ad3566a	7fcee9cc	1	both	3	alv	1871-1880	d262257e	6150171b	1	none	11	alv	1851-1860
acb7b93f	5b432ff6	1	PGM	1	1	landed	2	alv	inl	1771-1780	d76dceb1	432a75bc	1	none	ded	4	1861-1870	fecee635	bfcf28de	1	none	10	alv	1801-1810	3	356db18c	029926c8	1	both	1	1	landed	1	alv	1821-1830	f51b59f4	3abd05d1	1	both	3	alv	1881-1890	0f0d5c1f	8f6e8792	1	none	14	alv	1881-1890
cb3a51aa	96d3251f	1	PGM	1	1	landless	2	alv	inl	1841-1850	fe69a6ac	f49b919f	1	both	alv	3	1841-1850	22bb361d	38075bce	1	MGM	7	alv	1861-1870	3	cfd79804	8755fe3c	1	none	0	1	landless	1	alv	1881-1890	0ba9d7d5	fcc39f2e	1	none	3	alv	1871-1880	2a9589e8	41c1da9c	1	both	11	alv	1881-1890
eceeda7e	c56d83c4	1	none	1	1	landless	2	alv	arch	1831-1840	99b48068	5455bea9	1	none	alv	3	1871-1880	87a80f2f	89689d69	1	both	6	alv	1841-1850	4	01dc0ac4	d9c355eb	1	MGM	1	1	landless	2	alv	1851-1860	cfcbf8db	d5ccfc28	1	MGM	2	alv	1871-1880	3ed64260	1b9a53c7	1	MGM	6	alv	1851-1860
bd766f1a	451be32a	1	both	1	1	landless	1	alv	inl	1881-1890	ad554508	177e9517	1	both	alv	4	1841-1850	d599f864	62c4d77f	1	PGM	6	alv	1871-1880	2	b1e2ed6e	e51ef2d7	1	MGM	1	2	landed	1	alv	1841-1850	7915ef03	0ca98ba3	1	none	3	alv	1831-1840	cbec4b97	bed7380a	1	MGM	9	alv	1851-1860
65df4937	f51823b1	1	both	1	1	landed	1	alv	inl	1851-1860	39db0ebc	bf6338c6	1	both	alv	4	1871-1880	7985b1cb	570d15ff	1	none	9	alv	1861-1870	2	b1e2ed6e	e51ef2d7	1	none	0	1	landed	1	alv	1841-1850	f9c73708	439945c8	1	PGM.M	3	alv	1841-1850	529cae5f	d8fb397b	1	both	8	alv	1851-1860
a4f0e2ee	551a57c5	1	PGM	1	1	landless	1	alv	inl	1861-1870	5f496410	748fe8ab	1	none	alv	3	1871-1880	cfe897aa	76b91226	1	MGM	9	alv	1861-1870	1	7e94ad90	aa8e4302	0	none	0	1	landed	2	alv	1881-1890	98a762f5	01ef999e	1	PGM	2	alv	1851-1860	963592e8	f9f01630	1	none	15	ded	1841-1850
a79e8975	bb270e1d	1	MGM	1	1	landless	2	alv	inl	1881-1890	6533ec55	9cbf981f	1	both	alv	4	1881-1890	035c220c	a8d39603	1	none	12	alv	1881-1890	2	2b46179e	24ace3c5	1	none	1	1	landed	2	alv	1881-1890	a9fce52c	04bad35a	0	MGM	2	alv	1831-1840	0079f1ae	c69023ba	1	PGM	15	alv	1851-1860
bdaa333d	230e2f74	1	none	1	1	landless	2	alv	inl	1871-1880	7a638cb7	bfa314d2	1	both	alv	2	1831-1840	63774e0c	3fc91965	1	both	9	alv	1881-1890	1	7746cbf5	921ec02e	1	none	1	1	landless	2	alv	1881-1890	25112153	a49530b1	1	MGM.P	3	alv	1861-1870	9edcf1ae	4ec938a5	1	both	7	alv	1851-1860
da6cebe8	0132444a	0	both	1	1	landless	1	ded	pul	1881-1890	d20caae3	1c6bd514	1	none	alv	2	1861-1870	53947da3	62816f6a	1	PGM	8	alv	1881-1890	1	03c68d6c	116a84ec	0	none	0	1	landed	2	alv	1841-1850	116bfffe	da954dd1	1	MGM	3	alv	1871-1880	fbbb6382	99bd492e	1	none	9	alv	1871-1880
88faa86f	7432cdab	1	MGM	1	1	landed	2	alv	inl	1851-1860	0a137d35	6298e542	1	both	alv	2	1741-1750	f8f035e7	8e4dd218	1	none	14	alv	1881-1890	2	9e09181a	c913a5b8	1	PGM	1	1	landed	2	alv	1871-1880	516a4c79	a6aa9fa9	1	MGM.P	2	alv	1881-1890	9c22648b	e96958c3	1	MGM	5	ded	1861-1870
4eb3a2ec	25ec258c	1	both	0	1	landless	2	alv	inl	1851-1860	8f8f72cb	b9a76a66	1	none	alv	2	1871-1880	d212b365	c820921a	1	MGM	8	alv	1871-1880	1	36439409	c54648cb	1	none	1	1	landless	1	alv	1861-1870	e93a89a7	9c8f2314	1	none	3	alv	1851-1860	0cf73efe	eaf21c2e	1	MGM	9	alv	1841-1850
ed20c325	4b3790b6	1	PGM	1	1	landed	1	alv	arch	1841-1850	098487a3	db6a0cea	1	both	alv	4	1841-1850	22bb361d	38075bce	1	both	6	alv	1851-1860	2	22799613	19822c7c	1	both	1	1	landless	1	alv	1881-1890	a142b466	edf2d925	1	MGM	4	alv	1861-1870	1d0884a4	406e2a34	1	both	8	alv	1871-1880
e4a2ba62	720ea65d	1	both	1	1	landless	2	alv	inl	1861-1870	0e8f37ce	143c6c0c	1	MGM	alv	2	1861-1870	88fa2517	649a2fc1	1	both	6	alv	1851-1860	2	ee9cb73f	ab0598dd	1	MGM	1	1	landed	1	alv	1861-1870	aa83f35f	e8e1d534	1	both	4	alv	1821-1830	5feb5e3d	cecb8510	1	PGM	5	alv	1871-1880
7c38bba5	c3361145	1	both	0	1	landed	2	alv	pul	1821-1830	c7e7a462	487c2687	1	both	alv	4	1871-1880	e30ca767	55b14941	1	MGM	5	alv	1861-1870	4	505335a9	b878d56a	1	both	0	1	landless	1	alv	1881-1890	1f63b316	36a4e92e	1	both	2	alv	1881-1890	f8a47837	15fb4c1c	1	none	11	alv	1881-1890
d30397b2	171c8aa9	1	MGM	0	1	landed	2	alv	inl	1851-1860	4517e7da	feba6062	1	MGM	alv	4	1841-1850	b66073b8	710a5f64	1	PGM	12	alv	1821-1830	0	b9e3b7cb	6024a63f	0	MGM	0	1	landed	1	alv	1881-1890	5894d8f3	bebb8323	1	PGM	4	alv	1801-1810	f2a95d4a	e227d19e	1	none	8	alv	1861-1870
ccfbd87b	fdb5f744	1	none	0	1	landed	1	alv	arch	1871-1880	7610b2df	ea70d9bf	1	MGM	alv	3	1841-1850	395f4878	cc5a250d	1	MGM	14	alv	1871-1880	1	cdbe2eff	c563ff33	1	both	0	1	landless	2	alv	1871-1880	2ba8c69e	46ee61dc	1	both	3	alv	1871-1880	a3c68080	4f5b7c6a	1	none	13	alv	1851-1860
a21f430f	459893ec	1	MGM	1	1	landless	2	ded	arch	1851-1860	cd70ff86	0984da05	1	both	alv	4	1851-1860	e4a2bcd6	0a0793b2	1	both	7	alv	1851-1860	2	bae8d297	e61eb2bc	1	PGM	1	1	landless	2	alv	1871-1880	6e34fbb0	2f216582	1	none	4	alv	1831-1840	9c22648b	e96958c3	1	MGM.P	12	ded	1861-1870
8d6c15ff	dc9faa9c	1	PGM	1	1	landless	1	alv	arch	1871-1880	5f3b8974	5401befe	1	both	alv	4	1881-1890	87509f9c	672a0f65	1	PGM	6	alv	1851-1860	1	e1ed948d	7151ac5a	1	both	0	1	landless	2	alv	1811-1820	47f416d9	e7ee7bcc	1	MGM.P	3	alv	1841-1850	ef3c6842	0c567a6b	1	both	5	alv	1851-1860
d77db7d0	47cc3446	1	both	1	2	landed	2	alv	inl	1811-1820	040f5e19	2c70ab61	1	MGM	alv	2	1821-1830	8ea20553	bbdd8b17	1	none	5	alv	1831-1840	2	4e9c0089	d749c016	1	PGM	1	1	landless	2	alv	1881-1890	bb21fa26	c35f2391	1	both	2	alv	1851-1860	08a344e9	5e40cb65	1	MGM	8	alv	1831-1840
184fdd36	0b5bb091	1	both	0	1	landless	2	alv	inl	1881-1890	3e8a596f	43070db6	1	PGM	alv	2	1821-1830	d82056fd	b01281d0	1	both	14	alv	1871-1880	4	7490c6ad	d46ceb59	1	none	1	1	landless	2	alv	1881-1890	ec78d659	4969502a	1	PGM	3	alv	1811-1820	a5dadbff	bcaa46b3	1	PGM.M	15	alv	1811-1820
a1c11ee6	d9965737	1	MGM	0	1	landed	1	alv	arch	1871-1880	83171d3c	6ae80952	0	PGM	alv	4	1791-1800	0b7d7647	f665827c	1	PGM	6	alv	1881-1890	0	cf3dc7d5	a1383df3	1	MGM	1	1	landless	1	alv	1881-1890	e4009f24	07a9a25e	1	both	3	alv	1841-1850	430c8557	87d7162b	1	MGM	13	alv	1881-1890
348d118b	829ef182	1	both	0	1	landed	2	alv	arch	1861-1870	e96ce78e	86c22ad6	1	both	alv	2	1871-1880	4b8a60ff	ffb158c0	1	PGM	5	alv	1841-1850	2	ad56fa14	74193a12	1	PGM	1	1	landless	2	alv	1831-1840	fd3ea124	414495a0	1	none	2	alv	1851-1860	4897a848	b68d73af	1	none	11	alv	1851-1860
9363d94a	f51823b1	1	both	1	1	landless	2	alv	inl	1871-1880	4c61bf44	14e744f0	1	PGM	alv	2	1881-1890	eb29f23e	3a4ebe23	1	MGM	6	alv	1871-1880	4	47379d21	9b964a58	1	none	1	1	landed	1	alv	1851-1860	e85bd9c6	8e0b5bfb	1	MGM	2	alv	1881-1890	67c3b885	9cf8d7e5	1	both	8	alv	1831-1840
4bdd2b92	f5be7517	1	none	1	1	landed	1	alv	inl	1861-1870	770cf5ba	c6fe0ab3	1	both	alv	2	1881-1890	d998a074	b116c614	1	none	9	alv	1851-1860	1	fc8b1928	d284811f	0	none	0	2	landed	2	alv	1821-1830	52a11e27	e5d2e9d6	1	MGM	4	alv	1881-1890	1ff05db3	5a6a0508	1	MGM	7	alv	1871-1880
200a6fbe	eab8f533	1	both	1	1	landless	1	alv	pul	1851-1860	d5b9babc	caf9a98f	1	MGM	alv	3	1811-1820	1fa87294	ff943bb3	1	none	14	alv	1861-1870	1	bc2342e8	671aa2bd	1	both	1	1	landed	1	alv	1871-1880	83d5afb9	4f67d26b	1	MGM	4	alv	1851-1860	8393ae71	04037acb	1	none	14	alv	1881-1890
87966303	c8b2cf99	0	none	1	1	landless	2	ded	inl	1821-1830	dc159ad2	b7c2f339	1	none	dis	3	1861-1870	12e2d520	8f099635	1	both	5	alv	1771-1780	2	823f3067	2f43c056	1	PGM.M	1	1	landed	2	alv	1861-1870	2cec9200	b8521c64	1	MGM.P	2	alv	1861-1870	20fe55a1	61a6f01a	1	none	6	alv	1881-1890
489e8b95	f63e3de9	1	both	0	1	landed	2	alv	pul	1791-1800	62ab204f	36dc0723	1	PGM	alv	3	1871-1880	945dd6be	4b3a1e84	1	MGM	13	alv	1871-1880	7	a144cd01	974356ea	1	MGM	0	1	landless	1	alv	1861-1870	756fd528	245bdb74	1	PGM	4	alv	1811-1820	83fd5177	55edc058	1	both	6	alv	1881-1890
ae7c361b	ed71918d	1	MGM	0	1	landed	1	alv	inl	1861-1870	d689eaeb	89266f36	1	none	alv	2	1831-1840	a6603515	872233e8	1	none	14	alv	1841-1850	2	abb74ba9	b10b4c5b	1	MGM.P	1	1	landed	1	alv	1831-1840	4ce54b9b	17813e56	1	MGM	2	alv	1841-1850	e18afb49	5a1978ca	1	none	12	alv	1821-1830
502765f0	a1434954	1	MGM	1	1	landed	2	alv	pul	1881-1890	1b6650aa	8fa4d0d5	1	MGM	alv	3	1781-1790	388a6b1e	8f333e7b	1	none	6	alv	1871-1880	5	fcb780b8	3371c1aa	1	none	1	1	landless	2	alv	1881-1890	7df50f49	38295324	1	none	4	alv	1801-1810	8dae33eb	af608684	1	none	7	alv	1881-1890
019d9bbb	aa929d33	0	PGM	1	1	landless	1	alv	inl	1861-1870	9cf309e0	4c5fb3e8	1	PGM	alv	4	1821-1830	bc9057eb	5dc8b985	1	PGM	13	alv	1851-1860	0	89f83daa	a9ec8f97	1	both	1	1	landed	1	alv	1821-1830	ec6fddfd	d9c2066c	1	PGM.M	3	alv	1851-1860	14f3cb31	f02c72f7	1	none	11	alv	1851-1860
9115c86d	e1c60e5c	1	none	0	1	landless	1	alv	inl	1811-1820	92b1c3d0	27ef4fb4	1	none	alv	3	1861-1870	da34c9bb	cc72ac0f	1	none	7	alv	1871-1880	2	39498c86	44c9aa1f	1	both	1	1	landless	2	alv	1851-1860	b721e32b	15e628cb	1	MGM	3	alv	1871-1880	9c037bce	5e40cb65	1	both	7	alv	1821-1830
3773208b	0b8bf5d9	1	none	1	1	landless	2	alv	inl	1831-1840	4517e7da	feba6062	1	MGM	alv	2	1841-1850	6037113d	a4b72d25	1	none	12	alv	1851-1860	2	9a35b5bf	dfc71ddd	1	both	0	1	landless	2	alv	1841-1850	70d79ed4	dd928dc4	1	none	2	alv	1871-1880	f3732f92	6eea05e8	1	none	13	ded	1871-1880
c4ccf08a	85811246	1	MGM	1	1	landless	2	alv	inl	1851-1860	c7e7a462	487c2687	1	both	alv	3	1881-1890	d6502162	8d4199d7	1	MGM	7	alv	1831-1840	3	1b62093c	a6554dc4	1	none	1	1	landless	2	alv	1871-1880	c29be950	aeb40f1d	1	none	3	alv	1881-1890	b7c598cb	4fad3f50	1	both	12	alv	1881-1890
4bf7f595	f3af4bb9	1	both	1	1	landed	2	alv	inl	1881-1890	d51691e1	011a9cfc	1	PGM	alv	2	1881-1890	b1395423	7d0ae0b9	1	MGM	14	alv	1831-1840	6	5afeaa36	8cdbac64	1	none	1	1	landless	1	alv	1881-1890	80a3f6bb	a860b072	1	PGM	3	alv	1861-1870	16b0bfda	525388e8	1	both	12	alv	1821-1830
efc07c0f	5615a856	1	MGM	0	1	landless	1	alv	inl	1851-1860	bf622e34	f00415d4	1	none	alv	3	1881-1890	3b87e435	b4c2eafc	1	none	14	alv	1831-1840	3	96d07080	f465bae4	1	PGM	0	1	landless	1	alv	1871-1880	442f848b	34c3e819	1	both	4	alv	1831-1840	80ab021f	dabf4fdd	1	PGM	13	alv	1861-1870
9554a076	cdf0b5fc	1	MGM	0	1	landless	1	alv	inl	1831-1840	43ce84a7	0467a50e	1	PGM	alv	2	1801-1810	9bce3c22	d03813f6	1	none	13	alv	1811-1820	2	e3aea659	19ae526c	1	none	1	1	landless	2	alv	1871-1880	7f4205d5	252178b6	1	MGM	4	alv	1871-1880	eeeb95a2	7149dbb5	1	none	5	alv	1861-1870
57f840a7	6ac09edd	1	PGM	1	1	landed	1	alv	pul	1861-1870	e93b3648	e2481ac2	1	both	alv	2	1851-1860	c3a5cd11	1399f9b1	1	MGM	15	alv	1871-1880	1	11d27ea6	1068425d	1	both	0	1	landless	2	alv	1791-1800	7ace5e3f	48fe8dca	1	PGM	4	alv	1881-1890	930807ed	4c2ea1b3	1	MGM	7	alv	1791-1800
fd77af38	4fdef665	1	none	0	1	landed	1	alv	arch	1871-1880	e6ff53a7	434d4185	1	PGM	alv	3	1791-1800	259fd7ef	d6f2c6e4	1	none	12	alv	1881-1890	2	1f53ad09	11cf54e1	1	both	1	1	landed	1	alv	1841-1850	d3a52aef	06593f53	1	PGM	3	alv	1851-1860	626a39f3	1c345295	1	none	11	alv	1861-1870
635a7d26	6ec23fb5	1	MGM	1	1	landless	2	alv	arch	1861-1870	4a814ccf	3e038228	1	PGM	alv	2	1851-1860	d6b188b3	81763b82	1	none	13	alv	1881-1890	1	89d7083f	b2d23233	1	none	0	1	landed	1	alv	1861-1870	91ff0860	bb441aaa	1	both	4	alv	1861-1870	928e9d7b	a0ad8509	1	MGM.P	12	alv	1871-1880
e8b37568	1678f81e	1	PGM	1	1	landed	2	alv	inl	1871-1880	12209377	de633566	1	both	alv	3	1801-1810	43c369b6	4ce90ada	1	none	5	alv	1851-1860	4	aac73ecd	deae3950	1	PGM	1	1	landed	2	alv	1821-1830	05224edb	c2e70879	1	MGM	3	alv	1881-1890	40439a0a	0a8fac51	1	none	10	alv	1841-1850
ec35e691	19b24561	1	both	0	1	landed	2	alv	inl	1781-1790	3b756a15	48a76dc7	0	MGM	alv	2	1881-1890	d05824f5	c002a045	1	PGM	7	alv	1881-1890	3	1a945eac	4277aedd	0	both	0	1	landless	1	alv	1851-1860	756fd528	245bdb74	1	PGM.M	2	alv	1811-1820	2cc52f14	87b185c2	1	PGM	6	alv	1791-1800
10b8199c	627ec757	1	both	1	1	landless	2	alv	inl	1881-1890	8f594db3	9b45a32b	1	MGM	alv	4	1871-1880	96ed6119	eed2b82a	1	none	15	alv	1881-1890	0	ebc8e58a	7104a4c5	1	none	1	1	landed	1	alv	1881-1890	0deefbdc	48c7510d	1	none	4	alv	1881-1890	c6f68ff0	42d559e3	1	MGM.P	5	alv	1871-1880
8918f9ec	af054ea6	1	both	0	1	landed	1	alv	inl	1871-1880	12d7ac3e	d0bf3b46	1	both	alv	4	1881-1890	4fe20ebe	18346a0e	1	none	12	alv	1871-1880	3	fdcdc7ff	713e3081	1	MGM	1	1	landless	1	alv	1841-1850	ff958e1c	d6b6d250	1	none	2	alv	1741-1750	641ff7f3	f13ceb70	1	none	11	alv	1811-1820
6e7be49f	9a62afd5	1	both	0	1	landed	1	alv	pul	1831-1840	786013cc	6e659c81	1	both	alv	3	1841-1850	12d62d34	c9103a3e	1	none	6	alv	1831-1840	2	50f68c8d	ec5f98e1	1	PGM	0	1	landless	2	alv	1851-1860	96f76fe0	e57f1269	1	none	4	alv	1861-1870	d04a11b4	c2fa9100	1	none	14	alv	1881-1890
f32c6cd3	abb03b74	1	none	0	1	landed	1	alv	pul	1861-1870	296b3645	8d2845ec	1	none	alv	2	1881-1890	6b3621f2	b67c6e00	1	none	5	alv	1861-1870	1	7e9eadc1	c04a918b	1	MGM.P	0	1	landed	1	alv	1841-1850	f15aa9eb	c72e6656	1	both	2	alv	1861-1870	676c272d	80b0c436	1	both	6	alv	1881-1890
92aa2a78	98fa7271	1	PGM	0	2	landless	2	alv	arch	1881-1890	cbdd0323	3c28ae0a	1	MGM	alv	3	1751-1760	a5a38ded	7265d74c	1	both	10	alv	1791-1800	3	65cb94d9	76201244	1	none	1	1	landed	1	alv	1871-1880	10e28c16	50a60d4e	1	both	3	alv	1871-1880	9690e648	8c6bed65	1	both	9	alv	1851-1860
2946f5ec	c0a885f8	0	PGM	1	1	landless	1	alv	pul	1881-1890	54e66ed3	b7c2f339	1	none	alv	3	1871-1880	ac7252e4	de798781	1	MGM	5	alv	1881-1890	1	03c68d6c	116a84ec	0	none	0	1	landed	1	alv	1831-1840	84bdfbb8	72a247cf	1	both	3	alv	1821-1830	ad57a636	c31ee956	1	none	9	alv	1851-1860
23ccc59c	0efd3ff7	1	PGM	1	1	landed	1	alv	inl	1851-1860	dcaeb24e	c30d5778	1	both	alv	2	1831-1840	9bce3c22	d03813f6	1	none	6	alv	1811-1820	2	a12227cc	8b4ab2e2	1	none	0	1	landless	2	alv	1871-1880	1338e9ce	c0ac0573	1	MGM.P	4	alv	1811-1820	755a4be2	c8699419	1	none	13	alv	1861-1870
def2e203	98fa7271	1	none	0	1	landless	1	alv	arch	1881-1890	f0a3dc35	ae0afc73	1	both	alv	2	1881-1890	5c06792b	a0e6adfc	1	none	8	alv	1881-1890	4	3da6b10b	60c9efeb	1	both	0	1	landed	2	alv	1861-1870	4d7d00eb	05ede6f0	1	MGM	2	alv	1881-1890	aeedfa32	993a81fb	1	MGM	7	alv	1881-1890
556482eb	857993fd	1	none	1	1	landless	1	alv	pul	1871-1880	110cd5b6	3674207d	1	both	alv	2	1881-1890	fe1eef1f	87fb43e3	1	none	6	alv	1861-1870	2	50760cab	a461af9b	1	both	1	1	landless	2	alv	1851-1860	e4b91494	eb470a94	1	PGM.M	3	alv	1861-1870	355dbbd1	3bcc0140	1	PGM.M	12	alv	1771-1780
06117688	50936864	1	none	0	1	landless	2	alv	inl	1861-1870	fb03f38d	144d20ab	0	both	alv	4	1871-1880	2608f474	a0b12a25	1	none	15	alv	1851-1860	0	f9157051	b579f6fd	1	none	0	1	landless	1	alv	1821-1830	b2ce2841	25cbda39	1	both	3	alv	1881-1890	65c0e32f	51432636	1	MGM	5	alv	1851-1860
a347935b	ce6fd5e8	1	both	0	1	landless	2	alv	pul	1881-1890	90e0a082	af0e2d5a	1	PGM	ded	3	1871-1880	bbbdd01a	dc7fcbcf	1	none	13	alv	1861-1870	2	298c899d	ffd8f092	1	none	0	1	landless	2	alv	1871-1880	0c6f503c	e545f7a0	1	both	4	alv	1861-1870	6b60aed2	861f0ccf	1	MGM	8	alv	1881-1890
e3d21596	9f498d1f	1	both	1	1	landless	2	alv	inl	1881-1890	866febcb	1443075e	1	both	alv	2	1831-1840	5605a9d8	95c011e1	1	MGM	7	alv	1851-1860	1	929bce9f	6234604f	1	PGM	1	1	landless	2	alv	1881-1890	da34c8d9	90289b48	1	none	4	alv	1871-1880	0d02f2a6	1dd84fb9	1	none	12	alv	1871-1880
24b6815d	f3e9b28f	1	both	0	1	landed	1	alv	inl	1841-1850	ab54e31d	a61c9487	1	both	alv	3	1841-1850	eb91cea7	8aede98b	1	PGM	7	alv	1851-1860	3	8fcd0ab4	a0cfa5f8	1	none	0	1	landless	2	alv	1881-1890	01f256a8	98289290	1	both	3	alv	1791-1800	292efd08	4fcab45b	1	none	13	alv	1861-1870
ad67a8a2	cdd5253a	1	MGM	0	1	landed	1	alv	inl	1871-1880	b4ce1c13	089d01f8	1	both	alv	3	1801-1810	107a7856	8222a253	1	PGM	8	alv	1881-1890	1	4c95a9b2	8cb39bfb	1	PGM	1	1	landless	2	alv	1871-1880	064bc20d	0f33a93a	1	none	2	alv	1771-1780	cc7239f7	b817a85a	1	none	10	alv	1861-1870
c06bdbeb	c9f26317	1	PGM	0	1	landless	2	alv	pul	1861-1870	4b6961b9	81f9ea21	1	both	alv	3	1881-1890	a5dfc482	1906fab3	1	MGM	14	alv	1881-1890	2	b6520629	1cde92f8	0	MGM.P	0	1	landless	1	alv	1851-1860	59fae549	dc92f558	1	PGM	4	alv	1851-1860	a1d88b34	f0ddb8a0	1	none	11	alv	1871-1880
f32c6cd3	abb03b74	1	none	0	2	landed	2	alv	pul	1871-1880	7b50b283	2d4d4714	1	MGM	alv	4	1871-1880	add7c2b6	8380ed19	1	none	15	alv	1871-1880	0	6a02d764	153b5ba4	1	MGM.P	0	1	landless	2	alv	1821-1830	2835b37a	e70641e0	1	PGM	3	alv	1811-1820	b02ce248	ae55d3fd	1	none	9	alv	1851-1860
de6c4ac3	90c55957	1	MGM	0	1	landless	2	alv	arch	1871-1880	e8889236	3b8a6ba5	1	both	alv	4	1831-1840	90d0dac3	340e382a	1	none	5	alv	1871-1880	4	ce6ad8f1	1bad400d	1	both	1	1	landed	1	alv	1881-1890	cf331726	656860c9	0	PGM	3	alv	1851-1860	ff8977c9	14c914a8	1	both	5	alv	1871-1880
048025d2	8b448113	1	none	1	1	landless	2	alv	inl	1801-1810	c8ef7556	689b8f48	1	both	alv	2	1811-1820	c03c973e	aeaf64c0	1	none	6	alv	1811-1820	2	d2ff9a09	5f17aeb2	1	none	0	1	landed	1	alv	1801-1810	25a7d2e3	5c113bc2	1	both	2	alv	1881-1890	b315a125	e29dadf8	1	PGM	9	alv	1871-1880
7580373c	b023626b	1	MGM	0	1	landless	1	alv	pul	1871-1880	b14510c0	dcf3da48	1	both	alv	4	1881-1890	5f9a735e	32ddf8f6	1	PGM	10	alv	1881-1890	3	bb6c02f4	db3be37e	1	none	1	1	landless	2	alv	1821-1830	2ad3566a	7fcee9cc	1	both	2	alv	1871-1880	28a4b0a7	ee1bc15b	1	both	12	alv	1881-1890
9115c86d	e1c60e5c	1	PGM	0	1	landless	1	alv	inl	1801-1810	cea692e8	1443075e	1	both	alv	4	1821-1830	d599f864	62c4d77f	1	none	15	alv	1871-1880	0	d1fe88cd	3f167549	1	none	1	1	landed	2	alv	1871-1880	7ca66bac	de6a37ef	1	MGM.P	3	alv	1861-1870	101f4456	d94b7fa1	1	none	15	ded	1791-1800
8e86eb81	d4d71998	1	none	0	1	landless	2	alv	inl	1871-1880	9a161b03	087122a0	1	PGM	alv	3	1881-1890	a0914f97	b3ba2dd9	1	PGM	7	alv	1791-1800	2	482bf3f7	d3630d7d	0	MGM	1	1	landed	2	alv	1801-1810	fb7d8ea3	3460b89e	1	both	4	alv	1831-1840	242cf9f4	71f499cd	1	MGM.P	8	alv	1801-1810
5421b9fb	276d6ee0	0	both	1	1	landed	1	alv	inl	1841-1850	ce8dfe72	e4eb7de7	1	both	alv	4	1851-1860	6f9c9fc7	4ae46d2f	1	none	15	alv	1841-1850	0	26f4e009	167df922	1	MGM	0	1	landed	1	alv	1861-1870	6c670787	2e66a961	1	MGM	3	alv	1881-1890	8f7408c4	625506d7	1	both	5	alv	1851-1860
e1d21b1c	f4a8e416	1	PGM	1	1	landed	1	alv	arch	1841-1850	274e4baf	16015115	1	MGM	alv	2	1861-1870	6b3621f2	b67c6e00	1	none	9	alv	1861-1870	2	7ab67d05	6cf8fc90	0	both	0	1	landed	2	ded	1871-1880	33270f3d	15107e34	1	PGM.M	3	alv	1851-1860	b02ce248	ae55d3fd	1	none	9	alv	1851-1860
99e541bf	261e8c7a	1	MGM	1	1	landed	2	alv	inl	1881-1890	817ede97	a32560a7	1	none	alv	4	1791-1800	6ebbe574	9542ba65	1	MGM	12	alv	1811-1820	6	68ccdfcc	bd31c9f3	1	MGM.P	1	1	landed	1	alv	1881-1890	67460fc2	9149ea90	1	MGM	4	alv	1841-1850	a8b65c7d	1f7d49a8	1	MGM	7	alv	1851-1860
41aab812	9960c8ee	1	both	0	1	landed	2	alv	arch	1811-1820	710af668	c3a3c36b	1	none	alv	4	1861-1870	c96df3e7	b489be62	1	PGM	5	alv	1871-1880	5	36c507ea	b754ec8a	1	both	0	1	landless	2	alv	1791-1800	56c4163c	4ed24789	1	MGM.P	3	alv	1861-1870	a8b71214	a0e5ab41	1	none	9	ded	1881-1890
336100db	7519b36c	1	PGM	0	1	landless	1	alv	pul	1791-1800	e1337ecb	68f03da0	1	both	alv	2	1771-1780	a17258b2	5c58cf72	1	MGM	11	alv	1811-1820	2	67b5b451	fd14f939	1	both	0	1	landless	1	alv	1791-1800	b4598f34	8ecc9696	1	both	4	alv	1741-1750	6394f835	4a1feda0	1	none	14	ded	1831-1840
d9336c43	d1a6d401	1	both	0	1	landless	1	alv	pul	1871-1880	190b333a	2d3e243f	1	MGM	alv	4	1871-1880	e3f8f37b	8ce937d3	1	none	14	alv	1841-1850	3	498e5a80	6b189c9b	1	none	1	1	landless	1	alv	1851-1860	22005483	657a592e	1	PGM.M	4	alv	1831-1840	9914c0c4	2242e019	1	none	6	alv	1821-1830
86397dbf	fa5c6c16	1	none	1	1	landed	1	alv	arch	1871-1880	24677509	d0f4d68d	1	PGM	alv	4	1881-1890	7619d0ae	9595f13d	1	none	14	alv	1861-1870	3	e429c215	14725664	1	none	1	1	landless	2	alv	1881-1890	43169b70	f79b4768	1	PGM	3	alv	1801-1810	6c2b14b3	1f44e6bd	1	none	12	alv	1881-1890
49db5b49	c961fa89	1	PGM	0	1	landed	2	alv	inl	1881-1890	e56a0ee0	49c1615d	1	both	alv	2	1851-1860	38955586	5e53cc55	1	PGM	11	alv	1871-1880	2	73e6052e	bfd768ea	1	both	0	1	landed	1	alv	1841-1850	34943a56	09fbfc62	1	MGM.P	2	alv	1841-1850	287b68e3	fb87f5c7	1	both	10	alv	1861-1870
aedb20d4	97f8cb54	1	MGM	0	1	landed	2	alv	inl	1841-1850	a08738bb	a090383c	1	none	alv	3	1881-1890	92b87124	7b08aeb5	1	none	11	alv	1861-1870	0	656c8d86	b69b7412	1	MGM	1	1	landless	2	alv	1881-1890	84a51b4e	1a51d516	1	PGM	2	alv	1881-1890	f487d93d	4283c2d2	1	PGM.M	6	alv	1881-1890
b56097e5	8f80283c	1	none	0	1	landless	2	alv	inl	1841-1850	3e9b6149	9ce36237	1	both	alv	4	1831-1840	3473c0e7	47e851f8	1	none	10	alv	1821-1830	1	da0afcb5	ec88da3b	1	both	1	1	landed	1	alv	1831-1840	38f1ece3	1f9d7e3b	0	MGM	2	alv	1811-1820	7be844ad	8eda7b0b	1	none	10	alv	1881-1890
daa35766	d54f208b	1	both	1	1	landless	2	alv	pul	1871-1880	0692d6a2	80e2a3d8	1	PGM	alv	3	1871-1880	55a6bfa2	65f5d282	1	MGM	15	alv	1741-1750	5	6a02d764	153b5ba4	1	MGM.P	0	1	landless	2	alv	1821-1830	06a63df9	c719f366	1	both	3	alv	1861-1870	a677c1d5	f5827780	1	none	13	alv	1881-1890
4bfef457	f731f761	1	PGM	0	1	landed	1	alv	pul	1871-1880	0b0e616f	0361c344	1	none	alv	2	1811-1820	814de597	30de925e	1	MGM	7	alv	1831-1840	2	d6f894d1	f2e5836e	1	PGM	0	1	landless	2	alv	1841-1850	59d78657	8bf493cd	1	MGM	3	alv	1871-1880	153c1de0	7af3003b	1	none	8	alv	1841-1850
8cc7d528	87d95e35	1	both	0	1	landed	1	alv	inl	1871-1880	c7e7a462	487c2687	1	both	alv	4	1881-1890	ee8ff377	1ac1b6ec	1	none	9	alv	1881-1890	3	3e27422a	5211dd30	0	PGM	1	1	landless	1	alv	1831-1840	028edf44	80db0843	1	PGM	4	ded	1781-1790	aeedfa32	993a81fb	1	MGM	15	alv	1881-1890
bce409b1	7c39ec44	1	MGM	1	1	landed	2	alv	inl	1771-1780	e47a606c	337dc9c9	1	both	alv	3	1791-1800	66c3ac16	0ed29cf4	1	MGM	11	alv	1801-1810	3	94c39719	63ff6c2a	1	both	1	1	landed	1	alv	1841-1850	e1f47295	50bbd37c	1	MGM	3	alv	1861-1870	2fd878c9	71c3030f	1	none	7	alv	1871-1880
74a6d607	5ffc6108	0	PGM	0	1	landed	2	alv	inl	1761-1770	0cdfb579	fd66d5c6	1	both	alv	4	1861-1870	22bb361d	38075bce	1	MGM	11	alv	1851-1860	3	3104d7fa	1bb507fb	1	MGM.P	1	1	landless	1	alv	1861-1870	5b0b38a2	0faa3ced	1	none	3	alv	1871-1880	46c3321e	07f1d9f5	1	MGM	7	alv	1831-1840
ad5d63d3	2c26a062	0	none	1	1	landless	1	alv	inl	1881-1890	7ae89e25	7d0439f7	1	both	alv	2	1871-1880	a2801962	9aba6b2f	1	none	6	alv	1791-1800	2	3f22d385	25e2505d	1	both	0	1	landed	1	alv	1871-1880	359dc705	0708eec4	1	both	2	alv	1811-1820	0056157b	8792b4d1	1	PGM	11	alv	1881-1890
3b02c9a7	5917609e	1	none	0	2	landed	1	alv	arch	1861-1870	cd70ff86	0984da05	1	both	alv	4	1841-1850	d4db23ad	712aa101	1	MGM	9	alv	1881-1890	4	2cce4ec0	95602317	1	both	0	1	landless	2	alv	1841-1850	c179c6fe	9b5fb82e	1	PGM	4	alv	1871-1880	d2a7bb0e	a1607efe	1	none	9	alv	1821-1830
6853833f	6357f00d	1	MGM	1	1	landed	1	alv	arch	1861-1870	e96ce78e	86c22ad6	1	both	alv	3	1861-1870	c730503e	8cb50d4d	1	both	5	alv	1811-1820	2	24cf796b	be8f33f1	1	MGM	0	1	landless	1	alv	1861-1870	63aa7ba9	0552dfff	1	none	4	alv	1871-1880	7c8fb85e	5da8375d	1	both	6	dis	1861-1870
f683b26c	ad742fda	1	MGM	0	1	landed	1	alv	arch	1871-1880	638690c5	c42dabc2	1	both	alv	2	1861-1870	797c1216	40239883	1	MGM	7	alv	1761-1770	2	36a07ce3	3670c430	1	none	1	1	landless	2	alv	1861-1870	c2d27124	bc747afa	1	none	2	alv	1871-1880	1252c067	a2eacdc5	1	none	6	alv	1831-1840
0c21b0fe	3a977bf3	0	none	1	1	landed	1	alv	inl	1871-1880	2c34c9d0	0bbdb933	1	MGM	alv	4	1811-1820	7a89cb1a	f237c40f	1	none	12	alv	1851-1860	2	b6585dbb	e327e28e	1	both	1	1	landed	1	alv	1791-1800	240783c8	fe11e4fb	1	none	4	alv	1831-1840	2703cf42	5e1d5021	1	none	13	alv	1871-1880
dc0331ae	3a7bcb0c	1	MGM	0	1	landless	1	alv	inl	1861-1870	11257805	6cff0c87	1	MGM	alv	3	1851-1860	a154253e	8206c793	1	none	8	alv	1871-1880	2	b835136f	2f9db393	0	MGM.P	1	1	landed	1	alv	1861-1870	545882c0	77e2f289	1	PGM	2	alv	1881-1890	c9a2868b	7b43c2dd	1	none	12	alv	1881-1890
c103017b	5f388737	1	both	0	1	landed	2	alv	arch	1861-1870	99ceae67	f50b2207	1	both	alv	4	1851-1860	e70384e6	578919ab	1	none	15	alv	1831-1840	1	a27c64cb	cdb26c59	1	PGM	0	1	landed	2	alv	1881-1890	938ead1c	7c6aeaca	1	PGM	4	alv	1861-1870	aadc05a8	6916cdff	1	both	10	alv	1871-1880
d48cfcb9	51db15cc	1	both	1	1	landed	1	ded	inl	1871-1880	a67dfcc2	b13fdb41	1	PGM	alv	2	1881-1890	a412d54d	5dfac41a	1	none	14	alv	1881-1890	0	3ea5a771	3bb4c210	1	PGM.M	1	1	landless	2	alv	1851-1860	11f189b7	0de31a9e	1	none	4	alv	1881-1890	a6af43a0	577fb508	1	PGM	9	alv	1871-1880
b10fcb0b	8f283d60	1	none	0	1	landed	1	alv	inl	1871-1880	f041d499	475ee2ef	1	both	alv	3	1841-1850	47240022	9b7adb12	1	none	14	alv	1771-1780	0	4b1501c0	16ab8b55	1	PGM	0	2	landed	2	alv	1851-1860	7578e247	d8cd9518	1	MGM	3	alv	1851-1860	b4fe33ec	f76b812f	1	none	6	alv	1881-1890
e297c703	91c4abae	1	none	1	1	landed	2	alv	arch	1871-1880	08e58337	16c65376	1	both	alv	3	1861-1870	36b0c245	ce2d97c3	1	none	12	alv	1741-1750	0	259d9835	2f43c056	1	MGM.P	0	1	landed	2	alv	1851-1860	d0c7d4a8	41c2ad8e	1	none	2	alv	1861-1870	5cfdfac0	f496d154	1	PGM	13	alv	1871-1880
17388c0c	0b1d394f	1	MGM	0	1	landed	2	alv	pul	1881-1890	ffdd57d9	6c881d55	1	PGM	alv	2	1821-1830	90d0dac3	340e382a	1	none	15	alv	1861-1870	4	8b0a32f3	1ec35deb	1	PGM	1	1	landed	2	alv	1871-1880	3fdb81b7	d456335f	1	PGM	3	alv	1871-1880	9c037bce	5e40cb65	1	MGM	14	alv	1821-1830
bb472ccc	83e2bb3f	1	MGM	1	1	landed	2	alv	inl	1861-1870	c198c731	02494bff	1	MGM	alv	4	1821-1830	14a46be2	9a4cf283	1	PGM	11	alv	1851-1860	2	7a4638d4	db3be37e	1	both	0	1	landed	2	alv	1791-1800	d324345d	f6884b64	1	none	2	alv	1811-1820	03ce5f1f	0d2dd4a7	1	PGM	10	alv	1871-1880
e660e58e	fbcc230d	1	none	1	1	landless	1	alv	pul	1881-1890	022c0a1d	a3c143a1	1	both	alv	2	1771-1780	2f9cd62c	de543603	1	none	8	alv	1881-1890	3	b0a0bd22	3e4fca39	1	PGM	1	1	landless	2	alv	1881-1890	3676a1d5	a061d4ea	1	none	4	alv	1871-1880	3036ad9c	304e0685	1	none	9	alv	1871-1880
bc635a52	1fb92b10	1	MGM	1	1	landed	2	alv	arch	1801-1810	2b7be2dd	44b1b57e	1	MGM	alv	3	1881-1890	cfd165ac	5c58cf72	1	none	13	alv	1831-1840	0	f31be9a5	928aaba1	1	MGM	0	1	landed	2	alv	1801-1810	09e048ca	0d1c6dc0	1	both	3	alv	1851-1860	b307c394	c473e5a5	1	none	14	alv	1871-1880
a35ed24d	4476c389	1	MGM	0	1	landed	1	alv	inl	1881-1890	71ed205e	38459072	1	PGM	alv	4	1841-1850	dbb478d6	2876b2fa	1	MGM	11	alv	1871-1880	4	e633cfb1	ab230aa8	0	MGM	1	1	landless	1	alv	1871-1880	0ee3e9b5	dac223f9	1	both	4	alv	1871-1880	8e601e85	896225de	1	none	6	alv	1811-1820
90d36176	3b36a194	1	PGM	0	1	landless	2	alv	inl	1811-1820	9f667b24	720aaea8	1	none	alv	2	1811-1820	43c369b6	4ce90ada	1	none	5	alv	1831-1840	4	c8c6c338	03f1556f	1	MGM	0	1	landless	1	alv	1841-1850	0733edac	3a90a0ca	1	PGM	2	alv	1871-1880	46c3321e	07f1d9f5	1	MGM	7	alv	1841-1850
07ff71f7	febd194f	1	MGM	0	1	landed	1	alv	arch	1861-1870	f0b636f8	6a9da92f	1	both	alv	3	1861-1870	99c2e188	dd334480	1	both	11	alv	1881-1890	2	d08fba1b	c783f777	1	MGM	0	1	landed	1	alv	1851-1860	3a3d6ec8	65598f7b	1	both	3	alv	1841-1850	8f44361a	4eb73f40	1	none	7	alv	1801-1810
d107c26a	bb8bd59d	1	PGM	1	1	landless	2	alv	inl	1861-1870	a00fa2e3	0ef4fb3f	1	MGM	alv	2	1811-1820	8c00c883	a6468704	1	both	11	alv	1871-1880	4	541d7f70	5aad5ceb	1	both	0	1	landed	2	alv	1861-1870	51d3ce6f	e90f199b	1	PGM	3	alv	1841-1850	9690e648	8c6bed65	1	none	11	ded	1871-1880
0bab1222	26046241	1	PGM	0	1	landed	2	alv	pul	1881-1890	b24d492f	afe45fc1	1	PGM	alv	4	1881-1890	d9ccc615	3fe35912	1	MGM	10	alv	1841-1850	0	2e369b5a	4a3f5bd2	1	both	1	1	landless	1	alv	1841-1850	7d33a0b6	09e7ae50	1	none	2	alv	1881-1890	c509db22	76898dff	1	both	13	alv	1881-1890
b43616a7	0c76ce2f	1	none	0	1	landless	2	alv	pul	1861-1870	9232e70d	f13f7d01	1	MGM	alv	4	1871-1880	6a44b82a	919c39ef	1	none	10	alv	1871-1880	4	7e94ad90	aa8e4302	0	none	1	1	landed	2	alv	1871-1880	be5a1dac	0f7bb13d	1	both	3	alv	1801-1810	ffb1860b	2a1e8265	1	none	6	alv	1881-1890
e94a97a9	3f64d3b8	1	both	1	1	landless	2	alv	inl	1861-1870	17759d9b	39669f54	1	PGM	alv	4	1881-1890	8c00c883	a6468704	1	both	9	alv	1881-1890	4	6d4749b4	483d9158	1	none	0	1	landless	2	alv	1861-1870	cfb162f1	2f992e62	1	MGM.P	4	alv	1871-1880	57a15602	132d9122	1	MGM	7	alv	1811-1820
459959ae	55f6b0a8	1	none	0	1	landed	2	alv	arch	1871-1880	a5922a8f	86ffa4fe	1	MGM	alv	4	1861-1870	a0914f97	b3ba2dd9	1	none	10	alv	1791-1800	3	3f0680fe	86901d91	1	both	1	1	landless	1	ded	1801-1810	ab6ef926	43dee3f0	1	both	4	alv	1821-1830	260be282	f65983c5	1	PGM	10	alv	1861-1870
7d655332	fc2a1b54	1	none	1	1	landless	1	alv	pul	1871-1880	fe43b306	fb31f55e	1	MGM	alv	4	1841-1850	fcf21706	ef9deb8e	0	MGM	7	alv	1881-1890	5	f31be9a5	928aaba1	1	MGM	0	1	landed	2	alv	1811-1820	7f81963e	eefa0478	1	PGM.M	3	alv	1781-1790	81e5563d	750d0b1e	1	PGM	5	alv	1871-1880
317a9208	96697bec	1	both	1	1	landless	1	alv	inl	1841-1850	8a6aef5d	ea70d9bf	1	MGM	alv	2	1841-1850	556f8619	9c6220fb	1	none	12	alv	1881-1890	1	2078d379	7c8deb3f	1	MGM	0	1	landed	1	alv	1831-1840	e7e2db3b	0c0f0263	1	MGM	4	alv	1831-1840	ecadcb0d	89beaf4a	1	MGM	13	alv	1881-1890
d179fe89	24336820	1	both	1	1	landless	2	alv	inl	1871-1880	2f9a193c	f4baf6f6	1	MGM	alv	4	1881-1890	94706f60	013c6d1f	1	PGM	6	alv	1881-1890	0	8f0c4eca	20d533c8	1	PGM	0	1	landed	1	alv	1871-1880	405fea7d	6b2b72ea	1	both	4	alv	1821-1830	3fc8e15d	d05bec7d	1	MGM.P	13	alv	1871-1880
2bc31b9e	7127dbee	1	PGM	1	1	landless	2	ded	inl	1881-1890	6eec347b	e8384814	1	none	alv	2	1801-1810	907b9019	4d14d928	1	none	9	alv	1821-1830	3	b54ba4f0	263f855a	1	MGM	0	1	landless	1	alv	1841-1850	ef82399b	4ff110ab	1	MGM	3	alv	1821-1830	a8ab41ef	b66fd4bb	1	MGM.P	5	alv	1831-1840
b3835d57	63ee5494	1	MGM	1	1	landless	1	alv	inl	1881-1890	d1e74396	380a66b7	1	none	alv	2	1871-1880	092ba3f7	6c9640dd	1	both	9	alv	1881-1890	2	bb136667	97cab1fa	1	MGM	1	1	landed	1	alv	1861-1870	0c71351b	466104c6	1	none	2	alv	1841-1850	c3339543	cee95be4	1	both	12	alv	1881-1890
fa55605e	856d0513	1	both	1	1	landed	2	alv	inl	1851-1860	8ef73e88	5c0ba908	1	none	ded	4	1821-1830	143df2ed	5bdb41af	1	PGM	14	alv	1841-1850	3	b54ba4f0	263f855a	1	MGM	1	1	landless	1	alv	1841-1850	8eed0d25	4cf6e298	1	MGM	2	alv	1861-1870	33e1c303	61126394	1	none	10	alv	1831-1840
076ceb9d	ffef9641	1	PGM	0	1	landed	2	alv	pul	1831-1840	2b7be2dd	44b1b57e	1	MGM	alv	4	1871-1880	02e04dcc	eb45b2f0	1	none	12	alv	1881-1890	1	d954e29b	447d2dce	1	MGM.P	1	1	landed	1	alv	1791-1800	46591fd1	13f401ca	1	none	4	alv	1861-1870	9e177ab7	4a71eb43	1	both	15	alv	1871-1880
635a7d26	6ec23fb5	1	MGM	1	1	landless	1	alv	arch	1861-1870	32a05a28	e8b4b6ef	1	both	alv	2	1881-1890	427d9a4e	8c2765a5	1	MGM	8	alv	1851-1860	2	bae8d297	e61eb2bc	1	PGM	0	1	landless	2	alv	1871-1880	0ddc5d4d	2c652cc3	1	MGM	3	alv	1811-1820	dc6e385e	df114838	1	PGM.M	14	alv	1871-1880
92d8c722	26310401	1	PGM	1	1	landless	1	alv	inl	1871-1880	f19bf41a	216651e8	1	none	alv	3	1871-1880	cfd165ac	5c58cf72	1	none	6	alv	1831-1840	0	d03a8e1e	6e0f7ce0	0	none	1	1	landed	2	alv	1871-1880	25cb06ef	e8af6b09	1	PGM	2	alv	1881-1890	a5bebbe4	9f0404cf	1	PGM.M	8	alv	1871-1880
2b529056	adeaf63a	1	both	1	2	landless	1	alv	inl	1881-1890	0c181ba1	628c479c	1	none	alv	4	1771-1780	40f68f83	d35aaaf7	1	none	12	alv	1851-1860	2	d89781d9	104aba17	1	none	0	1	landed	2	alv	1821-1830	b94f9fed	181dc37c	1	PGM	2	alv	1881-1890	cd4ecf0b	e8624ffe	1	none	11	ded	1851-1860
86397dbf	fa5c6c16	1	none	0	1	landed	1	alv	arch	1871-1880	2daa67bc	0283c505	1	none	alv	4	1871-1880	c6cedb69	9d2770d1	1	none	7	alv	1881-1890	1	d27187d5	ecc047dc	1	both	0	1	landless	2	alv	1861-1870	6cfe5e1e	22820cce	1	none	3	alv	1871-1880	0cfd93e0	f073f4cb	1	none	13	alv	1801-1810
e55430cd	74e82192	1	PGM	0	1	landless	1	alv	inl	1881-1890	85ab36b4	5a076ded	1	none	ded	4	1881-1890	c9defb33	b5e03341	1	PGM	8	alv	1801-1810	1	3bc1e594	be580d01	1	MGM	0	1	landed	1	alv	1841-1850	8028c820	ed5e87b4	1	both	4	alv	1801-1810	9582c6bf	0b7fc53e	1	MGM	10	alv	1881-1890
c31294e8	ba494c01	1	PGM	1	1	landed	1	alv	inl	1881-1890	d0cd5613	a3cb2248	1	PGM	alv	2	1881-1890	b64f1bed	5c953113	1	MGM	6	alv	1881-1890	1	41847d14	e4cbadc4	1	both	1	1	landed	2	alv	1861-1870	3d78be57	65a3d5b2	1	none	2	alv	1861-1870	281a757c	51629c1e	1	MGM	13	alv	1861-1870
048025d2	8b448113	1	none	0	1	landless	2	alv	inl	1801-1810	84ee3fea	c7d097fa	0	MGM	alv	2	1851-1860	107a7856	8222a253	1	PGM	9	alv	1881-1890	3	0fa5d83d	af667b92	1	PGM	1	1	landed	1	alv	1861-1870	5bf6122e	e57f1269	1	PGM.M	3	alv	1851-1860	adabc42a	d7c8a2c6	1	PGM.M	11	alv	1881-1890
735d9fe1	5d61648f	1	both	0	1	landed	1	alv	inl	1831-1840	aad11b02	3930a196	1	PGM	alv	4	1791-1800	22eff967	c6ba8e6c	1	none	10	alv	1791-1800	1	259f4961	363e8052	1	both	1	1	landed	1	alv	1811-1820	4f86a760	a47f84b8	1	both	4	alv	1881-1890	ca3666de	6800996e	1	none	14	alv	1801-1810
ffddd188	bfeb9fe3	1	none	1	1	landless	1	alv	inl	1791-1800	b9e37770	4694808c	1	PGM	alv	3	1851-1860	9de674e6	919c39ef	1	none	7	alv	1881-1890	4	de9a1757	b22dc717	1	MGM.P	1	1	landed	1	alv	1861-1870	9ddb6ebe	9ddecd07	1	both	3	alv	1851-1860	af250a3e	487dc93a	1	none	9	alv	1841-1850
b5fe1c49	cdf0b5fc	1	PGM	0	1	landed	2	alv	inl	1831-1840	d76dceb1	432a75bc	1	none	ded	2	1871-1880	76c3d10d	59c0d503	1	MGM	15	alv	1811-1820	6	b5d83c68	02f31bfb	1	MGM	1	1	landless	1	alv	1851-1860	5bc68027	3425403a	1	none	4	alv	1871-1880	35263df7	5b6567ea	1	both	8	alv	1871-1880
b213441e	51a2ad16	1	both	0	1	landless	1	alv	arch	1861-1870	280248c4	b9c44928	1	PGM	alv	3	1821-1830	1cc51533	fbcff369	1	MGM	15	alv	1871-1880	3	86f86c8d	873380a9	1	PGM	0	1	landless	2	alv	1811-1820	0b966065	d22fc24a	1	PGM.M	3	alv	1811-1820	999a133d	6ec26ee0	1	none	12	alv	1841-1850
97b37847	c14213e8	1	both	0	1	landless	1	alv	pul	1871-1880	73e2ef93	a4b17025	1	MGM	alv	4	1871-1880	f54a5e22	9fe8ac26	1	PGM	6	alv	1881-1890	0	e3aea659	19ae526c	1	none	1	1	landless	2	alv	1871-1880	d3172a2e	136944f2	1	MGM	4	alv	1871-1880	ed97811c	afb661ce	1	none	14	alv	1861-1870
dbd6c230	2e95a199	1	both	0	1	landless	1	alv	arch	1871-1880	329adbc3	47ccc971	1	MGM	alv	2	1841-1850	1f5657cd	90a189bd	1	none	5	alv	1831-1840	2	a067b9fa	0f48f04b	1	MGM	1	1	landed	2	alv	1831-1840	fd033fc7	18e3e6f1	1	none	2	alv	1821-1830	20dd15cf	08831eb2	1	MGM.P	10	alv	1801-1810
61cc5612	9a2f6809	1	MGM	1	1	landless	1	alv	arch	1831-1840	3e8a596f	43070db6	1	none	alv	2	1841-1850	22bb361d	38075bce	1	MGM	8	alv	1861-1870	2	54a41836	3414ab97	1	both	1	1	landed	2	alv	1881-1890	cfb162f1	2f992e62	0	MGM.P	3	alv	1871-1880	513d048e	080bdb9b	1	both	5	alv	1881-1890
e90505b7	1935b7f6	1	both	0	1	landless	2	alv	inl	1871-1880	44a5afc0	44642c6b	1	none	alv	4	1851-1860	d13da050	014173be	1	none	15	alv	1851-1860	0	a72c2d2e	8eb62991	1	PGM	0	1	landless	1	alv	1881-1890	b580cdd5	f68629be	1	MGM	3	alv	1861-1870	c252cecb	15977459	1	MGM.P	11	alv	1881-1890
37a2ba79	93663788	1	PGM	1	1	landless	2	alv	inl	1871-1880	a004e509	1dc1e6f9	1	both	alv	3	1871-1880	68e95e6a	996d4b38	1	MGM	7	alv	1881-1890	3	8d683893	70521414	1	none	1	1	landless	2	alv	1881-1890	cf9cc9b4	2bc407a6	1	MGM	2	alv	1841-1850	ba65e40b	b38a2512	1	none	5	alv	1831-1840
5468e79b	e6da0d25	1	MGM	0	1	landed	2	alv	inl	1881-1890	2f9a193c	f4baf6f6	1	MGM	alv	3	1881-1890	b787dbe4	e6298b78	1	PGM	10	alv	1791-1800	5	b6aa189b	da6f6f36	1	both	0	1	landed	1	alv	1861-1870	3ff482f9	4b0fb55c	1	MGM	4	alv	1801-1810	5feb5e3d	cecb8510	1	none	9	ded	1871-1880
ed788a2d	3df59f81	1	both	1	1	landless	2	alv	inl	1871-1880	9598e935	69ce218d	1	both	alv	4	1801-1810	92ecc658	a37653b8	1	none	8	alv	1881-1890	3	d03a8e1e	6e0f7ce0	1	none	0	1	landed	1	alv	1881-1890	58bfaaa6	f67ad0a7	1	MGM	2	alv	1881-1890	281a757c	51629c1e	1	MGM	15	alv	1861-1870
7b2695d7	5fbcb4eb	1	MGM	1	1	landed	1	alv	pul	1801-1810	03d296b4	0f95362f	1	MGM	ded	4	1851-1860	8c621cd2	b122dc28	1	none	7	alv	1871-1880	3	50f7c4d5	b584659a	1	PGM	1	1	landless	2	alv	1881-1890	39e4c887	a969c737	1	both	4	alv	1861-1870	91de7385	e7b79e18	1	PGM	14	alv	1831-1840
5f3da4c0	dda69579	0	none	0	2	landed	2	alv	inl	1761-1770	154c359e	8258ea80	1	none	alv	3	1811-1820	f9757186	88198d08	1	both	9	alv	1841-1850	5	1a041a14	6ece6b88	1	PGM	1	1	landed	1	alv	1851-1860	29a7cadf	36ce38b8	1	MGM	4	alv	1881-1890	9e64d732	c95a25b9	1	none	9	alv	1791-1800
594e9718	a287af61	1	PGM	0	1	landed	2	alv	inl	1861-1870	0c361d0a	6b05e49e	1	both	alv	4	1881-1890	8f8e9ee1	6456ac39	1	MGM	9	alv	1851-1860	3	e3dce9c1	0baa81c6	1	both	0	1	landless	2	alv	1841-1850	687f998e	1bcdd88d	1	MGM	3	alv	1871-1880	ab9d47fa	4074f0a7	1	none	8	alv	1841-1850
0fbc9caa	c095099c	1	both	1	1	landless	2	alv	inl	1871-1880	c7f1742b	8879e7c6	1	PGM	alv	3	1871-1880	73e7ed3c	1b16dda9	1	none	15	alv	1811-1820	1	7d448a90	c5af2e29	1	MGM	0	1	landed	2	alv	1871-1880	2184f280	4241bb36	1	MGM.P	3	alv	1811-1820	626a39f3	1c345295	1	none	12	alv	1871-1880
92e3fbe3	39231ec3	1	MGM	0	1	landless	1	alv	inl	1871-1880	147954f5	e5a2414e	1	none	alv	3	1821-1830	b78273b2	6d60803b	1	MGM	5	alv	1761-1770	3	c5694479	c673386a	1	both	1	1	landless	1	alv	1871-1880	5111bf93	0788a354	0	MGM	2	alv	1861-1870	4164c632	8d2600b7	1	none	13	alv	1841-1850
5ce9bd6a	a512764e	1	both	1	1	landless	2	alv	inl	1861-1870	367da3b1	84d285a0	1	none	alv	4	1871-1880	496fcf83	013bf2ff	1	none	10	alv	1881-1890	2	6a5446e4	9435a9a4	1	both	1	1	landless	1	alv	1851-1860	dd7c5eff	8c1b6c60	1	both	3	alv	1841-1850	40439a0a	0a8fac51	1	none	14	alv	1831-1840
75b3eb6d	3587c76e	1	PGM	1	1	landless	2	alv	inl	1871-1880	43ce84a7	0467a50e	1	PGM	alv	2	1791-1800	95a4219c	52400f05	1	MGM	11	alv	1881-1890	2	3f0bcd88	0b1db103	1	MGM.P	1	1	landed	2	alv	1861-1870	f46f99c0	0dfe89f8	1	MGM	2	alv	1841-1850	7faab1ba	a77973cd	1	none	15	alv	1851-1860
07a57a5e	e3f06fa0	1	none	1	1	landless	1	alv	inl	1881-1890	5306e227	9aea6fd5	1	none	alv	2	1871-1880	c92628ba	fc988f39	1	none	14	alv	1881-1890	0	21b86495	6bac70c7	1	MGM.P	0	1	landless	1	alv	1861-1870	2ff2e838	f1ce0455	1	MGM.P	3	alv	1831-1840	fdf4b68b	885d0404	1	MGM	11	ded	1851-1860
4cab2692	1e90a35d	1	MGM	0	1	landed	1	alv	pul	1871-1880	0a36c1d7	86c22ad6	1	both	alv	2	1851-1860	fc2923c8	73953fda	1	MGM	5	alv	1861-1870	4	94e26f4e	9130e92a	1	MGM.P	1	1	landless	1	alv	1741-1750	f90dfa3f	89ff6d1e	1	MGM.P	4	alv	1851-1860	f195e155	220b2ed5	1	PGM.M	5	alv	1811-1820
c3e3c106	9bfeac3a	1	both	1	1	landless	2	alv	pul	1881-1890	572a03d2	dc4ab7c1	1	both	alv	2	1771-1780	de437029	af285b28	1	MGM	10	alv	1801-1810	2	fe8b23d2	bf456079	1	both	1	1	landless	1	alv	1771-1780	4a4fb73e	252a9749	1	both	4	alv	1881-1890	8c25b967	79b99ebf	1	none	7	alv	1831-1840
a33cce54	a7a88142	1	MGM	0	1	landless	2	alv	inl	1851-1860	aba48709	fb7841ea	1	PGM	alv	4	1851-1860	bd08095d	5a357f5d	1	MGM	7	alv	1881-1890	4	b1ba24ad	7fcb673c	1	both	1	1	landed	1	alv	1851-1860	ec6fddfd	d9c2066c	1	both	2	alv	1851-1860	16bf29dd	c31689e2	1	MGM	12	ded	1851-1860
4650bbc4	ce24a560	1	both	0	1	landed	1	alv	inl	1821-1830	3120841b	86d49da1	1	MGM	alv	2	1871-1880	de98098e	522e6796	1	none	5	alv	1871-1880	3	ef7a14d3	6916e7b1	1	none	1	1	landed	1	alv	1821-1830	53980626	6ccb134e	1	MGM	4	alv	1841-1850	42af62bc	15ca19f6	1	PGM	5	alv	1861-1870
62b6baa8	e475ebde	1	PGM	0	1	landed	1	alv	inl	1811-1820	4cf80e3a	65e1c049	1	both	alv	2	1851-1860	8c70e000	44977f16	1	MGM	9	alv	1861-1870	4	4a0fecf5	01a68bba	1	MGM	0	1	landed	2	alv	1871-1880	87ef0415	37719f0c	1	both	2	alv	1801-1810	6ae7255a	2745be3d	1	none	12	alv	1871-1880
3de6313f	ca85c266	1	none	0	1	landed	1	alv	pul	1851-1860	334a4fb4	d9bda088	1	none	alv	3	1861-1870	df2ff3ff	d990c881	1	both	8	alv	1881-1890	4	570ec0e2	ba03b101	1	none	0	1	landless	1	alv	1881-1890	05a1cfe0	b132aa8b	1	both	4	alv	1881-1890	76a9b53c	3981e5e8	1	PGM	9	alv	1881-1890
3f27720d	b981661f	1	MGM	1	1	landed	1	alv	arch	1851-1860	dcaeb24e	c30d5778	1	both	alv	4	1851-1860	6824ed1a	871e8529	1	none	12	alv	1881-1890	1	955e7023	f2810699	1	both	1	1	landless	2	alv	1881-1890	18fa04e1	4507bac7	1	none	3	alv	1881-1890	7fdfe3f7	70191fd1	1	none	8	alv	1761-1770
d1bce8d3	70ee25cd	1	PGM	1	1	landed	1	alv	pul	1881-1890	aad11b02	3930a196	1	PGM	alv	4	1801-1810	717d9f95	da7f26b1	1	none	14	alv	1871-1880	0	60465256	162a10f7	0	MGM	1	1	landed	2	alv	1881-1890	064bc20d	0f33a93a	1	both	2	alv	1751-1760	3987df32	14c914a8	1	MGM	13	alv	1871-1880
6561df12	681ec74a	1	PGM	1	1	landless	1	alv	inl	1881-1890	9aa7a220	fae82bef	1	none	alv	4	1781-1790	0c803a33	e57119c3	1	both	10	alv	1811-1820	3	c0624a47	ae2aa786	1	both	1	1	landed	2	alv	1861-1870	6d68f672	4582a8ca	1	MGM	2	alv	1841-1850	67cdd2a8	7167582c	1	none	14	alv	1881-1890
ce0ba0db	e8c8bb4c	0	both	0	1	landed	2	alv	arch	1851-1860	6342d3f1	9e136b6b	1	MGM	alv	2	1851-1860	497267ee	0dbd9fe9	1	both	5	alv	1811-1820	2	9fc1ad1f	72633615	1	none	0	1	landless	2	alv	1871-1880	3ffcae1b	759f2511	1	both	2	alv	1871-1880	1c612231	f2cc8ddd	1	none	12	alv	1881-1890
d8210731	e800bc07	1	MGM	1	1	landed	1	ded	inl	1831-1840	fd68147e	f9576073	1	both	alv	3	1881-1890	7c3d2796	a37653b8	1	MGM	8	alv	1861-1870	4	7217968e	3cf24553	1	both	0	1	landed	2	alv	1841-1850	5de79982	0a49e12c	1	both	4	alv	1831-1840	9c037bce	5e40cb65	1	both	13	alv	1821-1830
23ccc59c	0efd3ff7	1	PGM	1	1	landed	2	alv	inl	1851-1860	b4ce1c13	089d01f8	1	PGM	alv	4	1811-1820	44a4b184	defad4f3	1	none	14	alv	1841-1850	3	236b434b	9a354148	1	both	0	1	landless	1	alv	1861-1870	afcb1d67	889fe1fd	1	both	3	alv	1851-1860	ae01d2cf	23469d37	1	MGM.P	13	alv	1871-1880
418c0a34	487d1989	1	PGM	0	1	landless	1	alv	inl	1841-1850	4b6961b9	81f9ea21	1	both	alv	4	1881-1890	84bf6b34	33bfca63	1	none	11	alv	1871-1880	7	fd58665b	e4fb8d26	1	PGM	0	1	landless	1	alv	1881-1890	1084d60f	c1a53706	1	none	2	alv	1881-1890	023d0cb9	033823ac	1	none	8	alv	1851-1860
a4cae048	61508cba	1	MGM	0	1	landed	2	alv	inl	1801-1810	72c067ba	1c12e0cf	1	both	alv	4	1841-1850	023b5ae9	30e4559b	1	none	12	alv	1841-1850	3	66244692	97dd6dd9	1	both	1	1	landed	1	alv	1871-1880	deed5280	5058286b	1	MGM	3	alv	1841-1850	c1f761ef	65cb5edf	1	none	8	alv	1871-1880
d1bce8d3	70ee25cd	1	PGM	0	1	landed	1	alv	pul	1871-1880	0e8f37ce	143c6c0c	1	MGM	alv	4	1861-1870	871d7fe8	6145b923	1	none	9	alv	1881-1890	2	d7f60028	ff35a802	1	both	0	1	landed	1	alv	1811-1820	cf4669f2	dbebbf0c	1	MGM	3	alv	1871-1880	e3529e8d	b3d496db	1	MGM.P	15	alv	1841-1850
ceb9d415	1b99a61d	1	both	1	1	landless	2	alv	arch	1831-1840	fb3d9e32	e3677c2c	1	MGM	alv	3	1881-1890	b442fa1a	3c48c70e	1	PGM	8	alv	1871-1880	0	bf7f4fa9	104aba17	1	none	0	1	landed	1	alv	1811-1820	ead62b03	6a84a789	1	MGM	3	alv	1871-1880	9bbfa324	628cc997	1	both	6	alv	1861-1870
e4751175	260648ae	1	MGM	0	1	landless	2	alv	inl	1851-1860	6342d3f1	9e136b6b	1	MGM	alv	2	1851-1860	814de597	30de925e	1	none	11	alv	1841-1850	2	1c8da851	74432d05	1	both	1	1	landless	1	alv	1851-1860	5e31011e	1c08e11e	1	PGM	3	alv	1861-1870	f9539cd9	c2ac2c45	1	none	8	alv	1871-1880
9f817e02	d93873a8	1	both	0	1	landless	2	alv	inl	1851-1860	342c901b	15c96cfc	1	PGM	dis	4	1881-1890	9079bee8	7db9c8ed	1	MGM	10	alv	1871-1880	1	7422cb34	edfcc2f7	1	both	1	1	landed	1	alv	1831-1840	8820b75a	95672307	1	MGM.P	3	alv	1811-1820	495cefb3	6b52864a	1	none	5	alv	1881-1890
9584ea9f	7174be77	1	PGM	0	1	landed	2	alv	arch	1881-1890	e708484f	9c9850a5	1	none	alv	2	1861-1870	6296bae0	2c08f21d	1	PGM	8	alv	1811-1820	2	6565e673	0fc17433	1	PGM.M	0	1	landless	2	alv	1871-1880	7840eaf9	762cc340	1	both	2	alv	1881-1890	9956c297	a78bf626	1	MGM.P	15	alv	1851-1860
53dd78d9	631702c9	1	none	0	1	landless	1	alv	inl	1861-1870	4d40a58b	c6b7f0c6	1	MGM	alv	4	1861-1870	5109de68	f80ed00b	1	MGM	8	alv	1861-1870	0	1704c552	ea393085	1	both	1	1	landless	2	alv	1881-1890	389cffed	a19a1f63	1	none	4	alv	1871-1880	6f9cfcd5	be1811b1	1	none	10	alv	1881-1890
2381375c	32e5ef2a	1	both	0	1	landed	1	alv	inl	1861-1870	684b81ec	00d7b473	1	MGM	alv	4	1871-1880	7985b1cb	570d15ff	1	none	7	alv	1861-1870	1	cd7865b7	624ffd3a	1	MGM	1	1	landed	1	alv	1861-1870	4f02ca51	5859fa45	1	MGM	3	alv	1841-1850	89df06a1	b827696d	1	none	10	alv	1831-1840
d107b290	9b61bfee	1	MGM	1	1	landed	2	alv	arch	1871-1880	271b5b12	49c1615d	1	both	alv	4	1851-1860	ad84c251	3ea98eca	1	none	15	alv	1831-1840	2	2d9d0cc8	3fcda7db	1	none	1	1	landless	2	alv	1821-1830	e9b918ef	2957cd51	1	none	2	alv	1791-1800	d76e3061	525d6537	1	none	7	alv	1851-1860
0b503601	d8646a97	1	MGM	0	2	landless	1	alv	arch	1871-1880	ec93b459	fc4c030d	1	both	alv	3	1831-1840	76c3d10d	59c0d503	1	MGM	6	alv	1811-1820	5	7354f12b	590d87f4	0	both	1	1	landless	2	alv	1861-1870	ccfa7f08	ee2af1d0	1	both	3	alv	1881-1890	641ff7f3	f13ceb70	1	none	12	alv	1801-1810
7575dfac	0f750b0e	1	both	0	1	landless	2	alv	inl	1881-1890	3343ab04	4616939d	1	MGM	alv	3	1861-1870	a7d6fc4b	dbd7985a	1	MGM	7	alv	1851-1860	2	bd38107e	104aba17	1	PGM	1	1	landed	2	alv	1811-1820	672b4349	09fbfc62	0	MGM.P	3	alv	1851-1860	a8ab41ef	b66fd4bb	1	MGM.P	7	alv	1831-1840
fc09d0a7	80bb1f53	1	PGM	1	2	landless	2	alv	inl	1881-1890	e0861eb4	69d74f6b	1	MGM	alv	4	1871-1880	0281da16	ded6a1c8	1	both	5	alv	1771-1780	5	56982ff8	ae99f792	1	none	1	1	landless	2	alv	1881-1890	79dd70b4	6d2e6028	1	MGM	3	alv	1871-1880	905462a0	4fab77c5	1	PGM	8	alv	1881-1890
ed20c325	4b3790b6	1	PGM	0	1	landed	1	alv	arch	1841-1850	30e1dfa3	e0e95fb0	1	none	alv	2	1841-1850	375b9eca	def151fb	1	none	13	alv	1821-1830	5	864daea7	30b11d40	1	PGM	0	1	landless	1	alv	1841-1850	3573991b	0ccdbd55	1	MGM	3	alv	1841-1850	3fb25f29	86aadc2b	1	both	8	alv	1831-1840
fd9abeaa	de495e03	1	PGM	1	1	landless	2	alv	inl	1771-1780	0b7d2344	e43ca4c1	1	none	alv	4	1861-1870	a2243e29	b87733a8	1	MGM	14	alv	1881-1890	2	11a23b25	537a32ba	1	PGM	1	1	landless	2	alv	1851-1860	7578e247	d8cd9518	1	both	2	alv	1841-1850	eb93fb2e	3a6a3567	1	none	13	alv	1831-1840
f6a08b51	14c991a4	1	both	0	1	landed	2	alv	inl	1861-1870	b24d492f	afe45fc1	1	PGM	alv	3	1881-1890	68cb2687	002cde01	1	none	7	alv	1881-1890	0	fca04b55	22efa92f	1	MGM.P	0	1	landed	2	alv	1751-1760	8dd1aba4	12d15d46	1	both	3	alv	1881-1890	d8c0f6b0	4908e7a5	1	both	6	alv	1781-1790
8d4ce5fb	434f36cc	1	both	1	1	landed	1	alv	inl	1881-1890	4d40a58b	c6b7f0c6	1	MGM	alv	3	1871-1880	e359395f	481f0a62	1	none	12	alv	1841-1850	4	d08e3595	b27c4c83	1	PGM	1	1	landless	1	alv	1871-1880	6466e3d1	045f4c52	1	PGM	2	alv	1881-1890	dbf1a05b	d39b380f	1	none	15	alv	1871-1880
898f3d5b	e4b97476	1	both	1	1	landed	1	alv	inl	1751-1760	d37b37e8	120e02d9	1	MGM	alv	2	1801-1810	5b56709e	4d14d928	1	none	15	alv	1821-1830	3	519191b4	0fc95a11	1	both	0	1	landless	1	alv	1861-1870	7aae5155	0de31a9e	1	PGM.M	4	alv	1871-1880	92b27cad	2d38295d	1	none	11	alv	1871-1880
f02116ce	1fd5965e	1	both	0	1	landless	2	alv	inl	1791-1800	bc6b4241	6a82d0f5	1	both	alv	4	1841-1850	09686747	f32edc83	1	none	15	alv	1881-1890	1	6cd5f736	97ca74c9	1	MGM	1	1	landless	2	alv	1881-1890	8698486a	89ff6d1e	1	both	3	alv	1851-1860	be1ffac9	904af551	1	none	13	alv	1881-1890
3dacd8e3	156359ea	1	none	0	1	landless	2	alv	pul	1861-1870	a4db019f	3387e3b7	1	PGM	alv	4	1851-1860	a77228c3	7e16edf3	1	none	13	alv	1851-1860	3	53727c69	f2207ee1	0	both	0	1	landless	1	alv	1841-1850	7e0cbc56	42e60ef7	1	MGM	4	alv	1881-1890	0ffe4916	edfab3af	1	PGM.M	9	alv	1871-1880
330508ee	d16b8efc	1	both	1	1	landless	2	alv	inl	1851-1860	32a05a28	e8b4b6ef	1	both	alv	3	1881-1890	4b093248	55945a11	1	MGM	12	alv	1811-1820	2	27aad752	0ed6c410	1	PGM	0	1	landless	2	alv	1871-1880	8717bc1c	f126e513	1	MGM	4	alv	1851-1860	35979743	be37d40b	1	both	5	alv	1811-1820
99922efe	8e6e72a1	1	none	0	1	landless	1	alv	inl	1881-1890	4005fcd6	0806b495	1	MGM	alv	2	1821-1830	4acb4638	aed1b895	1	none	8	alv	1761-1770	3	750d2388	d33f64c6	1	MGM	1	1	landless	2	alv	1881-1890	cc4d6724	42b46949	1	MGM	3	alv	1861-1870	80ab021f	dabf4fdd	1	PGM	5	alv	1861-1870
49349fe7	04956e21	1	none	1	1	landless	1	alv	inl	1811-1820	098487a3	db6a0cea	1	both	alv	2	1841-1850	e8cba038	e6fe05ae	1	none	5	alv	1831-1840	4	1a730a1e	02b22f52	0	PGM	1	1	landed	2	alv	1851-1860	940fc101	ed0533f3	1	none	2	alv	1881-1890	aacec2ee	4fad3f50	1	both	7	alv	1881-1890
44a263a0	2d4b2c17	1	both	1	1	landed	2	alv	pul	1881-1890	63188ff5	bab0a0ba	1	MGM	alv	2	1851-1860	6a44b82a	919c39ef	1	none	5	alv	1881-1890	4	52b8f479	9bdce92a	1	both	1	1	landless	1	alv	1851-1860	389cffed	a19a1f63	1	none	4	alv	1871-1880	529cae5f	d8fb397b	1	both	9	alv	1851-1860
8c29545b	794683e8	1	PGM	1	1	landless	1	alv	inl	1881-1890	3007a147	8e2c5aa3	1	both	alv	3	1771-1780	035a3aa6	450364de	1	none	8	alv	1841-1850	2	df7b3c51	10ed7c45	1	MGM	0	1	landed	2	alv	1851-1860	00b797f7	9db99e63	1	MGM	2	alv	1861-1870	20ff2f9e	96bdc5a6	1	PGM	9	alv	1851-1860
c103017b	5f388737	0	PGM	0	1	landed	1	alv	arch	1871-1880	5545dc2a	5cebbf63	1	PGM	alv	4	1881-1890	385d82d6	0e669865	1	MGM	11	alv	1881-1890	0	41160908	95071f30	1	both	0	1	landless	2	alv	1871-1880	fe1c40c0	1c08e11e	1	PGM.M	3	alv	1851-1860	b20be2ac	9e27b2a1	1	MGM	13	alv	1851-1860
798c0f5c	64ecab67	1	none	1	1	landless	1	alv	pul	1881-1890	35c9fc74	d90594a5	1	PGM	ded	3	1811-1820	79a5d1c5	7cd6b3fe	1	none	9	alv	1841-1850	2	708730ba	d2f317fc	1	none	1	1	landed	2	alv	1851-1860	fc485674	0090c486	1	both	4	alv	1851-1860	ba19b40b	eaf5a20e	1	none	10	dis	1851-1860
f65d9ec0	276d6ee0	0	PGM	0	1	landless	2	alv	inl	1851-1860	0b7d2344	e43ca4c1	1	none	alv	3	1861-1870	b425584d	82c77171	1	none	10	alv	1771-1780	2	374965f8	70c4870f	1	none	1	1	landed	2	alv	1871-1880	739bf5a2	7f374f25	1	none	4	alv	1881-1890	5bab665b	822377ab	1	both	5	alv	1861-1870
0660e826	6d303e1f	1	both	0	1	landed	1	alv	inl	1861-1870	5850aae1	5a950c71	1	both	alv	2	1831-1840	9e8f8c8a	18da17db	1	none	5	alv	1881-1890	0	d2d7e77b	d0eecdc1	1	both	1	1	landed	2	alv	1881-1890	11627b0e	b693d912	1	MGM	3	alv	1861-1870	93fe3b77	71e79717	1	PGM	14	alv	1811-1820
224a165c	02ce4772	0	both	1	1	landed	1	ded	inl	1801-1810	f4e7db46	bc2df0e2	1	both	alv	2	1831-1840	f5e7a9c9	d60e9940	1	MGM	12	alv	1881-1890	2	29bd2434	85ea6380	1	none	0	1	landless	1	alv	1871-1880	d6545c68	b8c56164	1	MGM.P	3	alv	1851-1860	13c29146	caa91f8b	1	both	5	alv	1881-1890
55468f99	8d613466	1	PGM	1	1	landless	1	alv	pul	1841-1850	63b3bbae	bacdcea7	1	none	alv	4	1791-1800	bf151ed5	a51861b0	1	MGM	8	alv	1861-1870	3	934705b7	e0443f1e	1	both	0	1	landless	1	alv	1871-1880	eaac24f9	58a4a4e1	1	both	2	alv	1871-1880	e333b583	b5f05d93	1	MGM	10	alv	1871-1880
5665a1aa	2946329a	1	none	1	1	landed	2	alv	inl	1831-1840	471365cb	448fcf23	1	PGM	alv	4	1851-1860	d9ec93e7	6648fb63	1	both	14	alv	1871-1880	0	ce8169ae	7eeef315	1	MGM	1	1	landed	2	alv	1851-1860	4e1f6a45	6b7fe8b3	1	PGM	2	alv	1821-1830	46c3321e	07f1d9f5	1	MGM	12	alv	1841-1850
94a6d708	9250444e	1	both	0	1	landed	2	alv	arch	1871-1880	d4242126	a48aafa4	1	PGM	alv	2	1881-1890	0daacc67	63bb63d1	1	PGM	6	alv	1861-1870	4	22d38d1d	aacbd5ac	1	PGM	0	1	landed	2	alv	1831-1840	839b83bd	a63bf3d1	1	none	3	alv	1881-1890	b49c9df9	28c09382	1	MGM	8	alv	1821-1830
88faa86f	7432cdab	1	MGM	1	1	landed	1	alv	inl	1841-1850	e763f8c1	b478b561	1	MGM	alv	3	1861-1870	288cd5cf	f3554e79	1	none	8	alv	1861-1870	2	5f8aee14	46581762	1	none	0	1	landed	2	alv	1841-1850	e01c5f19	76e80754	1	both	4	alv	1781-1790	84134e80	a4e3e79c	1	both	5	alv	1831-1840
6b6be442	9ebe2575	1	MGM	1	1	landed	1	alv	inl	1811-1820	4e98cc47	bc7aad97	1	both	alv	3	1861-1870	c7887b42	fb0197cb	1	none	14	alv	1821-1830	0	bc379be4	3780b952	1	both	0	1	landless	2	alv	1841-1850	cdb23e61	53b0e49b	1	none	3	alv	1811-1820	cfbe44b3	f994dfa7	1	none	11	alv	1881-1890
090006c3	eb9691f3	1	MGM	0	1	landless	1	alv	pul	1851-1860	9598e935	69ce218d	1	both	alv	4	1791-1800	52543bb6	87fb43e3	1	PGM	14	alv	1841-1850	2	16cc1305	f9352e94	1	both	1	1	landless	2	alv	1861-1870	1c569bb1	c98f9e4c	1	MGM	4	alv	1841-1850	1c717aff	c473e5a5	1	none	10	ded	1871-1880
c8718c3e	dfbd6a6b	1	none	1	1	landed	1	alv	pul	1821-1830	762a19e1	8cd9ffe2	1	none	alv	3	1851-1860	88378a70	c2734733	1	both	8	alv	1841-1850	4	38786f26	e20e3f7a	1	both	0	1	landed	2	alv	1871-1880	dc3a6abd	0ef83d16	1	both	4	alv	1831-1840	b10bbdd0	2e4da63c	1	both	7	alv	1791-1800
f2cc9e27	f23d4161	1	none	1	1	landless	2	alv	arch	1801-1810	982100c2	fb41312d	1	PGM	alv	4	1851-1860	c03f05ac	e77361c8	1	MGM	11	alv	1841-1850	5	d5d14f8f	029f577b	1	both	0	1	landless	2	alv	1851-1860	1c8e5637	aec28f23	1	PGM	4	alv	1871-1880	0d02f2a6	1dd84fb9	1	none	10	alv	1871-1880
bb99c270	eba1ef93	1	MGM	0	1	landed	1	alv	pul	1881-1890	39db0ebc	bf6338c6	1	both	alv	2	1871-1880	51d8ce41	a8d39603	1	PGM	7	alv	1881-1890	3	5a597652	7799e122	1	none	1	1	landless	1	alv	1881-1890	51ef41c7	6126e778	1	both	3	alv	1871-1880	7a343670	79ebaee8	1	none	5	alv	1831-1840
170b0a7c	8b165638	1	both	1	1	landed	2	alv	arch	1881-1890	e193ae20	825cc743	1	PGM	alv	2	1861-1870	3df8bdfe	7bf458ba	1	none	11	alv	1821-1830	2	ff500137	83879459	1	MGM	0	1	landed	2	alv	1881-1890	0f2d0ad8	a8ec1490	1	MGM	2	alv	1801-1810	f580aa7e	42ffc891	1	MGM	10	alv	1851-1860
7b25861e	9fcce1c1	1	both	0	1	landed	1	alv	arch	1861-1870	4a92449c	28599d12	1	MGM	alv	2	1841-1850	d214b0a7	d24e3979	1	none	15	alv	1881-1890	0	a562b3bc	aabbe037	1	MGM	0	1	landless	1	alv	1861-1870	f773b543	8a521bb0	1	none	3	alv	1801-1810	178fd30a	f8dbc8d3	1	none	11	alv	1841-1850
ed788a2d	3df59f81	1	both	1	1	landless	1	alv	inl	1871-1880	a9146d3c	45e3e064	1	none	alv	4	1811-1820	21e566b1	93d161c1	1	PGM	8	alv	1881-1890	0	0b8f54fb	1cab80fe	1	both	1	1	landed	2	alv	1841-1850	6dee0eee	6f6eb812	1	MGM	3	alv	1801-1810	56dee187	db038df0	1	both	6	alv	1871-1880
4bdd2b92	f5be7517	1	MGM	1	1	landed	2	alv	inl	1851-1860	03824ef0	5a90c671	1	PGM	alv	2	1821-1830	bd1d0238	e0555caa	1	none	15	alv	1831-1840	0	0a679763	a7ba1e87	1	PGM	1	1	landed	2	alv	1881-1890	32858185	032f94e0	1	MGM	3	alv	1761-1770	4b352419	f8d2c8f9	1	both	11	alv	1881-1890
47f5236e	65097f76	1	PGM	1	1	landed	1	alv	pul	1831-1840	0eec2e22	4482b78e	1	both	alv	4	1881-1890	8f8e9ee1	6456ac39	1	none	14	alv	1861-1870	2	499284d7	1bb507fb	1	PGM	1	1	landless	2	alv	1881-1890	992392a1	2379092e	1	both	3	alv	1791-1800	1ff05db3	5a6a0508	1	MGM	13	alv	1871-1880
896b5971	1de750a5	1	both	0	1	landless	1	alv	inl	1801-1810	7992a655	d469a0f8	1	none	alv	3	1811-1820	43c369b6	4ce90ada	1	none	9	alv	1851-1860	4	e7201a78	b0a470d0	1	PGM	1	1	landless	2	alv	1881-1890	7e0e46e7	9c8f2314	1	MGM	4	alv	1821-1830	1805ad29	a961c4c0	1	MGM	15	alv	1791-1800
459959ae	55f6b0a8	1	none	0	1	landed	1	alv	arch	1881-1890	bd475e8a	7c399fdd	1	both	alv	4	1851-1860	a4bc0f36	8bd470dc	1	none	8	alv	1871-1880	5	63c10432	0ac9687b	1	MGM	0	1	landless	1	alv	1861-1870	f50cc61e	80d0c08b	1	both	3	alv	1851-1860	6ea05f9a	a1430e21	1	both	5	alv	1811-1820
ba2b8efa	556ee8dc	1	PGM	1	1	landless	2	alv	inl	1871-1880	12d7ac3e	d0bf3b46	1	both	alv	2	1861-1870	e7a7ba0e	1227da9f	1	MGM	15	alv	1881-1890	1	6df41790	034c7b71	1	both	1	1	landless	1	alv	1881-1890	89c25b63	1a081393	0	both	3	alv	1831-1840	cbb76339	46a61aee	1	both	8	alv	1851-1860
5e05021c	d6efc786	1	MGM	0	1	landless	1	alv	inl	1881-1890	ef9c7525	93355f93	1	MGM	alv	2	1881-1890	6dc6fe7a	0a8bb467	1	none	13	alv	1871-1880	6	81f94d19	b2b7328a	1	both	1	1	landless	1	alv	1841-1850	3bba8de4	8a1a19ff	1	none	4	alv	1881-1890	85d73697	cb5d4ea4	1	PGM.M	15	alv	1791-1800
06d0ddcd	af5a9f39	1	PGM	1	1	landless	2	alv	inl	1851-1860	1bd70d04	987b08ee	1	none	alv	4	1871-1880	7607c013	3249a199	1	MGM	6	alv	1881-1890	4	c331fb0f	97e9367e	1	both	0	1	landless	1	alv	1881-1890	a7f6aff9	9e29de47	1	both	2	alv	1871-1880	2ffca6c4	6afd6008	1	none	5	alv	1851-1860
027394bf	fbcc230d	1	MGM	0	1	landless	2	alv	pul	1871-1880	aba48709	fb7841ea	1	PGM	alv	4	1871-1880	1c7cd6d9	8c23dbdd	1	PGM	12	alv	1871-1880	4	24f854e6	11952f52	1	none	1	1	landed	2	alv	1771-1780	f4a8b175	7316f1a3	1	none	2	alv	1831-1840	4e7624e3	12e75db9	1	PGM	12	alv	1881-1890
c672d881	ec28aae3	1	both	1	1	landed	1	alv	inl	1811-1820	044b85ca	4838215e	1	none	alv	2	1861-1870	d599f864	62c4d77f	1	none	10	alv	1871-1880	2	20ef8d65	85ea6380	1	both	1	1	landless	2	alv	1861-1870	e9b918ef	2957cd51	1	none	3	alv	1801-1810	56dee187	db038df0	1	both	8	alv	1871-1880
a9b6e63e	e26b02fa	0	none	1	1	landless	2	alv	pul	1881-1890	794cb131	7aefef2a	1	MGM	alv	4	1881-1890	cf6339d9	14d3b67d	1	PGM	13	alv	1871-1880	1	0c581445	d442cfcd	1	MGM	0	1	landed	1	alv	1881-1890	7ad260e7	300b61ae	1	both	4	alv	1881-1890	eeeb95a2	7149dbb5	1	none	9	alv	1881-1890
200a6fbe	eab8f533	1	MGM	1	1	landless	2	alv	pul	1851-1860	8e196d60	c4dc51ec	1	PGM	alv	4	1871-1880	f3403961	b62f8275	1	both	10	alv	1851-1860	5	340adb55	8b4ab2e2	1	none	0	1	landless	1	alv	1881-1890	d5312d19	96f69731	1	none	4	alv	1851-1860	a1139f57	4c16c40b	1	PGM.M	6	alv	1861-1870
92d8c722	26310401	1	none	0	1	landless	1	alv	inl	1881-1890	78c533e3	a4b1c8b6	1	none	alv	4	1831-1840	5f40e775	ee06b471	1	PGM	5	alv	1871-1880	4	88c24edf	2f452fca	1	both	1	1	landed	1	alv	1881-1890	fa14ad85	b67d6fa1	1	none	4	alv	1871-1880	ed4d4803	cdf77664	1	MGM.P	8	alv	1881-1890
4bfef457	f731f761	1	PGM	1	1	landed	2	alv	pul	1861-1870	fe771a72	4edb0d0e	1	MGM	alv	2	1841-1850	d4e9b9c6	72e277b9	1	PGM	13	alv	1841-1850	1	55caa7db	92fe699b	1	both	1	1	landed	1	alv	1881-1890	478f3dde	dffb4a6e	1	both	2	alv	1871-1880	27573168	2aaf39d6	1	none	15	ded	1851-1860
9f6df5d1	a55b7c82	1	both	1	1	landed	2	alv	inl	1851-1860	d271ddd1	d1200b3d	1	none	alv	3	1881-1890	87a80f2f	89689d69	1	both	11	alv	1841-1850	2	73960500	3f7b87f6	1	none	0	1	landless	2	alv	1831-1840	c8f2ec98	535d4a26	1	none	4	alv	1881-1890	7487c8fe	8ccffa85	1	none	7	alv	1851-1860
f76264ea	6165a0fc	1	none	0	1	landless	1	alv	inl	1881-1890	ed18a063	58ab8d60	1	none	alv	4	1871-1880	46d31fab	525c6ad9	1	both	11	alv	1861-1870	4	f5ea9953	a7ef7754	1	PGM	1	1	landless	1	alv	1881-1890	fa71749d	af19723d	1	none	4	alv	1851-1860	81099c86	74055719	1	none	15	alv	1881-1890
ed33c230	5af07aa8	1	MGM	0	1	landed	2	ded	inl	1861-1870	0e43fe52	f6d2c9fe	1	both	alv	2	1881-1890	e86f060b	6e68f20d	1	none	14	alv	1881-1890	0	aad37bd5	f488a4f0	1	MGM	1	1	landless	1	alv	1831-1840	15148514	87a4c06d	1	both	2	alv	1851-1860	4da4fef5	a90898a9	1	MGM	11	alv	1881-1890
da53bfe5	288d656a	1	MGM	0	1	landless	1	alv	pul	1881-1890	f0a3dc35	ae0afc73	1	both	alv	2	1881-1890	a5d9345c	972676dc	1	both	13	alv	1831-1840	6	de3033b6	bf456079	1	MGM	1	1	landed	1	alv	1771-1780	76a5c03e	57263372	1	both	3	alv	1831-1840	021ef67b	6e064cc4	1	none	14	alv	1851-1860
f0e0209d	9a7f1d19	1	none	1	1	landless	1	alv	inl	1831-1840	d9326074	633dd496	1	both	alv	4	1831-1840	163cd0bd	c2970775	1	none	6	alv	1841-1850	3	d343bdad	a5e7b98b	1	both	0	1	landed	1	alv	1881-1890	cf4669f2	dbebbf0c	1	MGM	2	alv	1881-1890	53b64f92	a214385b	1	PGM	13	alv	1831-1840
c9774c34	fbcc230d	1	both	0	1	landless	2	alv	pul	1871-1880	f859b390	9a69b257	1	MGM	alv	3	1881-1890	5f4dff38	75f4082f	1	MGM	14	alv	1861-1870	2	28286df6	4e19c98a	1	MGM.P	1	1	landed	1	alv	1831-1840	09e048ca	0d1c6dc0	1	both	2	alv	1851-1860	d8c0f6b0	4908e7a5	1	both	9	alv	1781-1790
92d86545	4f1493aa	1	none	1	1	landed	1	alv	pul	1841-1850	da2fd902	3e09bac0	1	MGM	alv	3	1881-1890	6ee08fb5	720c4289	1	MGM	14	alv	1851-1860	4	8151e746	e71aff52	1	both	0	1	landed	1	alv	1831-1840	65c336c0	498028fa	1	PGM.M	3	alv	1871-1880	e62623b1	46d0ca56	1	none	15	alv	1861-1870
8753fa24	1ccd8efc	1	MGM	0	1	landed	2	alv	pul	1791-1800	12389e25	19eca17b	1	none	alv	2	1871-1880	050872dd	a02e5852	1	MGM	8	alv	1861-1870	3	d5d14f8f	029f577b	1	both	0	1	landless	1	alv	1841-1850	7578e247	d8cd9518	1	both	2	alv	1841-1850	fadb7954	6ef86bee	1	MGM	6	alv	1871-1880
c337261d	5e118c63	1	MGM	1	1	landless	2	alv	inl	1841-1850	e3515891	5e65ee63	1	none	alv	2	1861-1870	8df573b5	78cb4885	1	MGM	12	alv	1851-1860	3	c3a77bc3	b9f64ee9	0	both	1	1	landless	2	ded	1831-1840	0b966065	d22fc24a	1	both	3	alv	1801-1810	a93a4718	9e27b2a1	1	both	9	alv	1871-1880
df086bbe	b9103cb4	0	both	0	1	landless	1	alv	inl	1771-1780	749e0645	52fa75e2	1	none	ded	2	1851-1860	9ff59695	0f5b778b	1	none	9	alv	1871-1880	4	8151e746	e71aff52	1	both	1	1	landed	2	alv	1831-1840	f5919586	fe987a69	1	none	4	alv	1851-1860	d8c0f6b0	4908e7a5	1	none	12	ded	1791-1800
683aba3b	ed8d6100	1	PGM	1	1	landless	1	alv	inl	1881-1890	579ee632	761c9c64	1	both	alv	3	1841-1850	6daac7b4	787a0495	1	MGM	15	alv	1871-1880	0	f1b02848	54900dbc	1	both	0	1	landed	1	alv	1791-1800	1a14a4e5	88b70723	1	MGM	2	alv	1801-1810	7182d517	c0d48db2	1	both	8	alv	1831-1840
8902c502	ff35e9d7	1	both	0	2	landless	1	alv	pul	1881-1890	af82c96c	9a916377	1	both	alv	2	1881-1890	ec689963	e0b5feea	1	both	6	alv	1841-1850	2	4c6fc661	38356264	1	MGM	0	1	landless	2	alv	1881-1890	8a133b77	6fc7d909	1	none	3	alv	1871-1880	e58fafc6	0e721c12	1	none	12	alv	1751-1760
7f55fdc2	11a4b304	0	MGM	1	1	landless	2	alv	inl	1811-1820	db417b4b	af0e2d5a	1	PGM	alv	4	1881-1890	f16342e2	63490580	1	MGM	12	alv	1861-1870	2	ac90389b	615042f5	1	both	0	1	landed	2	alv	1781-1790	b24ecb58	69e9efca	1	both	3	alv	1871-1880	0bf2ffbf	1129f67c	1	none	10	alv	1871-1880
1dad8913	ac3de906	1	MGM	1	1	landless	1	alv	arch	1831-1840	bd858137	a2ca59f4	1	both	alv	4	1881-1890	5f1868e3	dbe2b4cb	1	MGM	14	alv	1831-1840	4	2de8f57e	f2e5836e	1	none	0	1	landless	1	alv	1851-1860	d4c54367	9f56a96c	1	both	4	alv	1841-1850	35979743	be37d40b	1	none	15	alv	1821-1830
da8457ce	b66da8b3	1	MGM	1	1	landed	2	alv	pul	1791-1800	8e196d60	c4dc51ec	1	PGM	alv	2	1871-1880	64eda326	fa18f17c	1	none	7	alv	1861-1870	0	a0bc3bd3	7c785c16	1	none	1	1	landed	1	alv	1811-1820	dc555aaa	44edfeec	1	both	4	alv	1881-1890	1e35d462	c3d0a717	1	both	8	alv	1861-1870
41c32d8b	366f24f6	1	none	0	1	landed	1	alv	arch	1871-1880	c40b9839	ede82464	1	MGM	alv	3	1881-1890	f7a15b1d	fb0197cb	1	none	7	alv	1821-1830	1	54c198a0	5e4e60da	1	PGM.M	1	1	landed	1	alv	1851-1860	75a6427e	d9287483	1	PGM.M	2	alv	1751-1760	d1e48a8c	4fcab45b	1	MGM	11	alv	1841-1850
5dae4368	6e8a8e79	1	MGM	1	1	landed	2	alv	inl	1881-1890	2ec29fea	e3164fbb	1	both	alv	2	1821-1830	f3e83018	34e8e34e	1	PGM	8	alv	1851-1860	2	c0c9128e	fd88d135	1	MGM	0	1	landless	1	alv	1881-1890	b4799219	984fae69	1	both	4	alv	1871-1880	535dbcbe	c1e9d106	1	PGM	9	alv	1881-1890
7580373c	b023626b	1	MGM	0	1	landless	1	alv	pul	1881-1890	05abce80	af394d09	1	MGM	alv	2	1831-1840	92b87124	7b08aeb5	1	PGM	9	alv	1841-1850	5	ef7a14d3	6916e7b1	1	none	1	1	landed	1	alv	1811-1820	028edf44	80db0843	1	PGM	4	alv	1771-1780	3b8b7f86	7465acc0	1	both	8	ded	1881-1890
4b1daee0	8becbaf7	1	PGM	0	1	landless	1	alv	pul	1881-1890	c37564b9	0295c8e6	1	MGM	alv	3	1881-1890	e35c7f00	ea9be449	1	PGM	10	alv	1841-1850	2	db9c0dcd	b43b85e2	1	MGM.P	1	1	landed	2	alv	1881-1890	dc3a6abd	0ef83d16	1	none	4	alv	1861-1870	cab550b5	e0b928a1	1	PGM	12	alv	1871-1880
8bfc8247	c76f89b1	1	none	0	1	landless	2	alv	inl	1871-1880	615d5edf	e2b80265	1	MGM	alv	3	1871-1880	2021c67e	8ed61d80	1	both	8	alv	1861-1870	5	2087868f	7d61377b	1	MGM	1	1	landless	1	alv	1871-1880	cc2c4c4a	f974c6b1	1	none	4	alv	1881-1890	d852e00d	b817a85a	1	none	13	alv	1871-1880
ee22a680	b1319fc3	1	PGM	0	1	landed	1	alv	inl	1851-1860	a9146d3c	45e3e064	1	PGM	alv	4	1811-1820	4b8a60ff	ffb158c0	1	PGM	15	alv	1831-1840	2	f3c655af	96827dea	1	none	0	1	landless	1	alv	1861-1870	f7df0076	4ecd154f	1	both	2	alv	1801-1810	6fd08e89	0928df53	1	both	9	alv	1871-1880
d5339b0d	d170237e	1	PGM	0	1	landed	2	alv	pul	1811-1820	87c77b49	66ccd5ac	0	none	alv	2	1861-1870	4535e6c9	45a76111	1	none	10	alv	1841-1850	0	b1014089	2479d64e	1	none	0	1	landed	1	alv	1811-1820	3e4cfbff	b30e3832	1	MGM	3	alv	1881-1890	492631f5	9f50a0bf	1	none	11	alv	1881-1890
277afd69	010d98d5	1	PGM	0	1	landed	1	alv	arch	1851-1860	da6c37a3	d0bf3b46	1	both	alv	4	1871-1880	c4a47db3	90a189bd	1	none	15	alv	1821-1830	1	29776bff	63b55b0c	0	both	1	1	landed	1	alv	1851-1860	e815b859	fd506bd0	1	MGM	4	alv	1871-1880	b7ce835d	81976acd	1	MGM	14	alv	1871-1880
ae7c361b	ed71918d	1	MGM	0	1	landed	1	alv	inl	1871-1880	dfe9bb84	0c97e42a	1	MGM	alv	4	1841-1850	bb763f1d	3ea98eca	1	none	13	alv	1831-1840	3	26dbc5f3	d0534a15	1	none	0	1	landless	1	alv	1881-1890	7ef785e7	43f24e21	1	none	2	alv	1871-1880	84bfbadf	9e1c228d	1	none	7	alv	1811-1820
1b7b3ef2	6764910f	0	MGM	0	1	landed	2	alv	pul	1791-1800	128b2397	6ce5ef49	1	MGM	alv	4	1851-1860	81b0f93c	50f1d1e8	1	both	5	alv	1811-1820	0	5830f298	1dd4fd68	1	both	1	1	landless	2	alv	1851-1860	448255b7	3cf7767b	1	both	2	alv	1881-1890	961c090d	60f34b0c	1	both	9	ded	1881-1890
daa35766	d54f208b	1	both	0	1	landless	2	alv	pul	1871-1880	6e733bb0	d0bf3b46	1	MGM	alv	3	1861-1870	84bf6b34	33bfca63	1	none	14	alv	1871-1880	7	d13edfab	e8673450	1	both	1	1	landless	1	alv	1871-1880	31acc2f8	724bbb2b	1	MGM.P	3	alv	1841-1850	4164c632	8d2600b7	1	none	9	alv	1821-1830
224a165c	02ce4772	1	both	0	1	landed	1	alv	inl	1801-1810	8808aaa7	00a734a5	1	none	alv	4	1801-1810	2e9a1bf5	19e00b10	1	PGM	13	alv	1881-1890	0	841b80d3	9b61ec05	1	both	0	1	landless	1	alv	1881-1890	00eea907	c20816d4	1	both	3	alv	1881-1890	2311e7bf	b984f611	1	none	13	ded	1871-1880
07cfb590	e9bf8012	1	PGM	0	1	landed	2	alv	inl	1871-1880	33937933	2f601853	1	MGM	alv	2	1791-1800	adac6095	0067b88a	1	both	6	alv	1771-1780	2	d5d14f8f	029f577b	1	both	0	1	landless	2	alv	1851-1860	abbb5c61	924e74c0	1	MGM	3	alv	1821-1830	7d6e0578	dce0d77a	1	PGM	10	alv	1881-1890
4bfef457	f731f761	1	PGM	1	1	landed	1	alv	pul	1871-1880	c3234822	e59e4b69	1	none	alv	3	1861-1870	b924c067	a78b909a	1	none	11	alv	1791-1800	1	f8b21ff3	33fd1c47	1	both	0	1	landed	1	alv	1851-1860	2498858f	7b67d0bd	1	both	2	alv	1791-1800	4b6318b8	6f6dac8d	1	none	13	alv	1851-1860
bff46820	8fe13cf6	1	both	1	1	landless	1	alv	pul	1881-1890	4a814ccf	3e038228	1	both	alv	2	1841-1850	4749d0ea	30609f0f	1	PGM	14	alv	1791-1800	1	790b801f	4c787fec	1	PGM	0	1	landless	2	alv	1871-1880	e4009f24	07a9a25e	1	none	3	alv	1851-1860	e2ff37f7	f5384ded	1	none	9	alv	1861-1870
f37faac0	be5774d3	1	PGM	0	1	landless	1	alv	inl	1881-1890	8c46cdde	f83c7d4d	1	none	alv	4	1871-1880	8393d293	6ac6db29	1	PGM	12	alv	1861-1870	4	1dc9e11d	a6e99ecd	1	both	1	1	landed	2	alv	1871-1880	0110a844	d81ecc88	1	both	3	alv	1881-1890	dbf1a05b	d39b380f	1	none	15	alv	1871-1880
b9bae342	af054ea6	1	MGM	0	1	landed	1	alv	inl	1881-1890	91d33eb0	2e9092ea	1	none	alv	4	1851-1860	b6090ce2	f810c390	1	none	15	alv	1851-1860	0	c8c6c338	03f1556f	1	MGM	1	1	landless	1	alv	1841-1850	fb7d8ea3	3460b89e	1	both	3	alv	1831-1840	7e02fa63	164331b8	1	none	8	alv	1821-1830
44675222	2a15bf5d	1	MGM	0	1	landed	1	alv	pul	1881-1890	f8eb4fb8	01026f61	1	MGM	alv	4	1881-1890	143df2ed	5bdb41af	1	none	11	alv	1861-1870	2	3b15068f	feb06fe1	1	both	0	1	landless	1	alv	1841-1850	84a51b4e	1a51d516	1	PGM	2	alv	1871-1880	fc283e96	280b5e4e	1	MGM	13	alv	1821-1830
6fca4f46	d03e95eb	1	both	0	1	landed	1	alv	arch	1831-1840	5f496410	748fe8ab	1	none	alv	2	1881-1890	2e937e3b	5d1c32d0	1	both	14	alv	1871-1880	6	b8b469a4	de567ea4	1	PGM	0	1	landed	2	alv	1851-1860	96f76fe0	e57f1269	1	none	3	alv	1861-1870	3036ad9c	304e0685	1	none	10	alv	1871-1880
348d118b	829ef182	1	both	0	1	landed	1	alv	arch	1861-1870	78c533e3	a4b1c8b6	1	PGM	alv	2	1821-1830	688d6a33	ba47c4e4	1	both	13	alv	1841-1850	5	89d7083f	b2d23233	1	none	0	1	landed	2	alv	1841-1850	f9523fee	6de92c88	1	PGM	2	alv	1871-1880	4a7865de	59d65e51	1	none	8	alv	1811-1820
7c610a24	be9459a8	1	PGM	1	1	landless	1	alv	inl	1841-1850	cbee43f0	7ccc54dc	1	MGM	alv	2	1871-1880	db3ec756	b245bedd	1	PGM	9	alv	1821-1830	2	8f0c4eca	20d533c8	1	PGM.M	1	1	landed	1	alv	1871-1880	135b0d4b	5b7a6a80	1	none	3	alv	1811-1820	b02ce248	ae55d3fd	1	none	11	alv	1851-1860
9924b2ec	d72259b7	1	PGM	1	1	landless	1	alv	inl	1861-1870	242d276c	e142c23f	1	MGM	alv	4	1851-1860	f1f13efc	da4db3a6	1	none	15	alv	1881-1890	3	66cc5787	9e9073a3	1	both	0	1	landless	1	alv	1861-1870	f5919586	fe987a69	1	MGM	4	alv	1841-1850	8f7408c4	625506d7	1	MGM	12	alv	1851-1860
05ae1306	3b3f08c2	1	both	0	1	landed	2	alv	inl	1881-1890	9232e70d	f13f7d01	1	MGM	alv	3	1871-1880	931646f4	a86f3193	0	both	5	alv	1871-1880	5	ed517697	cf4b7d57	1	none	0	1	landless	2	alv	1861-1870	99568441	dbc39052	1	PGM	4	alv	1871-1880	c97d6eb8	a67e82bb	0	both	12	alv	1881-1890
374579d9	1f023f7f	1	none	1	1	landed	1	alv	arch	1851-1860	9aa15f09	1921f450	1	both	alv	4	1761-1770	6f0c4136	7061015d	1	none	5	alv	1881-1890	3	0cba6e6b	794de475	1	both	1	2	landless	2	alv	1841-1850	449cce6f	b5e227c6	1	none	4	alv	1871-1880	c03621c4	8236fcfe	1	MGM.P	7	alv	1881-1890
c3d78870	f4575440	1	PGM	0	1	landed	1	alv	arch	1781-1790	16c2b473	e3164fbb	1	none	alv	4	1831-1840	6e35ae53	79063a31	1	none	6	alv	1861-1870	1	d34d0ed7	a5d8745a	1	MGM.P	1	1	landless	1	alv	1841-1850	4859b967	0d6730c6	1	none	3	alv	1851-1860	b99e6039	4ce2d4fa	1	PGM.M	10	alv	1791-1800
523b37f8	ab1443d4	1	none	0	1	landless	1	dis	inl	1861-1870	47e67aea	d8dbda72	1	none	alv	2	1841-1850	eb264ac8	3231c629	1	none	13	alv	1881-1890	3	24cf796b	be8f33f1	1	MGM	1	1	landless	1	alv	1851-1860	a9fce52c	04bad35a	1	MGM	3	alv	1851-1860	aa5c8a66	ca10e770	1	none	13	alv	1851-1860
3b399d79	bdecaa40	1	PGM	1	1	landless	1	alv	arch	1881-1890	6a59a7f4	4b0f8514	1	both	alv	2	1881-1890	ac60271c	ad46fb16	1	MGM	13	alv	1881-1890	1	9521c895	388155fb	1	both	0	1	landed	1	alv	1791-1800	daba07ad	294e45e8	1	none	4	alv	1791-1800	7c22bf9d	ac4ed117	1	none	8	alv	1861-1870
575b5084	046158fd	1	both	1	1	landed	2	alv	pul	1841-1850	99cde825	f480bf20	1	none	alv	4	1881-1890	99dd3a10	3ea98eca	1	both	6	alv	1811-1820	1	ee4eb459	82d5aa1c	1	both	0	1	landed	2	alv	1851-1860	1f1f11a2	2352d97d	1	MGM	3	alv	1881-1890	5eb1f81f	c41ae955	1	MGM.P	14	ded	1871-1880
01130391	c8051dfe	1	none	1	1	landless	1	alv	inl	1881-1890	04e9b0b0	823c455d	0	both	alv	2	1871-1880	b2880326	23745538	1	both	7	alv	1861-1870	2	c6989a77	55b0b165	1	none	1	1	landless	2	alv	1811-1820	b3d32248	0faa3ced	1	none	3	alv	1871-1880	f90c6dd2	7c8d46fa	1	none	10	alv	1841-1850
75ea0590	cd4d52b7	1	both	0	1	landless	2	alv	arch	1871-1880	a39a07dc	00c34a05	1	MGM	alv	3	1881-1890	eb91cea7	8aede98b	1	PGM	8	alv	1841-1850	2	e59f6f8a	3851205b	0	both	0	1	landed	2	alv	1881-1890	e0dad57d	57666b36	1	both	2	alv	1881-1890	e9e673f1	71157e41	1	MGM	15	alv	1841-1850
35defb89	e45dba91	1	MGM	0	1	landless	1	alv	inl	1881-1890	44eb1aff	f480bf20	1	MGM	alv	4	1871-1880	259c0e26	daeae178	1	none	12	alv	1841-1850	2	16cc1305	f9352e94	1	both	0	1	landless	1	alv	1861-1870	3a3d6ec8	65598f7b	1	both	2	alv	1841-1850	f9d24c23	dd51f813	1	PGM.M	13	alv	1841-1850
6d9e6008	35ca9079	1	none	1	1	landless	2	alv	inl	1881-1890	68cfebba	d2566fe5	1	MGM	alv	2	1881-1890	179df3f0	eae0ebd7	1	both	7	alv	1841-1850	3	59245f8f	533ee719	1	MGM.P	0	1	landless	1	alv	1871-1880	5bc68027	3425403a	1	none	3	alv	1871-1880	b3a2c41d	6fd92b46	1	both	7	alv	1871-1880
2d3be292	3076a61c	1	PGM	0	1	landless	2	alv	inl	1851-1860	e96ce78e	86c22ad6	1	both	alv	2	1861-1870	754d9a8b	5ed89f27	1	MGM	11	alv	1841-1850	4	1e6dd477	ab6320fb	1	MGM.P	0	1	landed	2	alv	1881-1890	7666ded2	cde253b5	1	PGM	2	alv	1841-1850	752a5f2c	0c74dc5f	1	MGM	15	alv	1881-1890
50c8f851	f880c5fe	1	MGM	0	1	landless	1	alv	inl	1881-1890	bff1e4c5	c5f366c3	1	PGM	alv	4	1871-1880	8c358725	ac9fe5cb	1	MGM	14	alv	1791-1800	2	9ed83837	e180586b	1	MGM	0	2	landless	1	alv	1861-1870	fc4f70f2	26ccbfb0	1	none	4	alv	1871-1880	07e43a04	a4e3e79c	1	MGM.P	13	alv	1831-1840
c1ce5724	4668fefa	1	both	1	1	landless	1	alv	inl	1881-1890	e6f88177	eeb24bf5	1	none	alv	2	1841-1850	4554c4a9	e46f945a	1	none	5	alv	1881-1890	2	16137f9b	2a543b0d	1	MGM	1	1	landless	1	alv	1841-1850	ddde4cfa	e7b65845	1	none	4	alv	1851-1860	ea5a915b	dbdf41e4	1	PGM.M	9	alv	1851-1860
10c5ae96	69f44790	1	both	0	1	landless	2	alv	arch	1871-1880	d98ddf58	dc97a998	1	both	alv	3	1871-1880	7f79200b	2822b395	1	MGM	7	alv	1801-1810	4	816ae954	616b1102	1	both	1	1	landless	2	alv	1881-1890	284f43ae	6abc59c1	1	PGM.M	3	alv	1811-1820	f3732f92	6eea05e8	1	none	6	alv	1871-1880
f02116ce	1fd5965e	1	both	0	1	landless	2	alv	inl	1791-1800	997d10f5	e3413298	0	none	alv	2	1841-1850	bbbdd01a	dc7fcbcf	1	none	15	alv	1861-1870	0	ab7c1cc0	ec479cf9	1	PGM.M	0	1	landed	1	alv	1881-1890	e3b7a64b	a30d5898	1	PGM	2	alv	1871-1880	5d8295e7	31557878	1	PGM.M	15	alv	1881-1890
de27b482	9b7cb772	1	both	1	1	landless	2	alv	inl	1881-1890	93b45bd1	5a74518d	1	both	alv	4	1861-1870	6dc6fe7a	0a8bb467	1	none	6	alv	1881-1890	6	6c78272a	bcfb879f	1	MGM	1	1	landed	1	alv	1841-1850	6cf93e20	39405d5c	1	both	3	alv	1881-1890	2ffca6c4	6afd6008	1	none	10	alv	1851-1860
22b8b3f7	9013204e	1	none	1	1	landed	2	alv	arch	1881-1890	82a6b76b	75d2b837	1	none	alv	2	1871-1880	68cb2687	002cde01	1	none	7	alv	1881-1890	4	9007891f	624ffd3a	1	none	1	1	landless	1	alv	1871-1880	778d3687	67852cd3	1	none	3	alv	1881-1890	0e1eb210	af1b81a9	1	none	6	alv	1881-1890
316d7536	f84cfe90	1	MGM	0	1	landless	1	alv	inl	1851-1860	f233b223	a0271c0e	1	none	alv	4	1871-1880	25b3bd5a	e4508b4b	1	none	11	alv	1861-1870	3	7a4638d4	db3be37e	1	both	0	1	landed	1	alv	1801-1810	6229506e	765043cd	1	both	2	alv	1851-1860	75e2ce41	b07606ad	1	MGM	7	alv	1871-1880
78eca687	4e206b06	0	MGM	1	1	landed	2	alv	arch	1881-1890	f0b636f8	6a9da92f	1	both	ded	4	1871-1880	4eb23bb1	a518cb80	1	both	9	alv	1841-1850	3	4a0fecf5	01a68bba	1	MGM	1	1	landed	2	alv	1871-1880	89c25b63	1a081393	1	both	3	alv	1851-1860	53b64f92	a214385b	1	PGM	11	alv	1831-1840
f28f006b	857993fd	1	PGM	1	1	landless	1	alv	pul	1861-1870	bed55871	1ea70ba1	1	both	alv	3	1881-1890	d6502162	8d4199d7	1	MGM	10	alv	1831-1840	4	f320121a	4e1ac0bd	1	none	0	1	landed	1	alv	1861-1870	b3d32248	0faa3ced	1	none	4	alv	1861-1870	57a15602	132d9122	1	none	8	alv	1821-1830
cb1d0fc4	fe261d84	1	MGM	1	1	landed	1	alv	inl	1831-1840	e7e252e2	d710b539	1	none	alv	3	1881-1890	3f4e035d	5cad3a79	1	none	8	alv	1881-1890	0	384709cb	bb2d5b03	1	MGM	0	1	landed	2	alv	1841-1850	0deefbdc	48c7510d	1	none	2	alv	1881-1890	ce964c35	53ea9edd	1	none	7	alv	1871-1880
b883a98e	5cb5814d	1	PGM	1	1	landless	2	alv	pul	1871-1880	cf31240d	6534f88f	1	MGM	alv	2	1861-1870	7e76036b	8206c793	1	none	10	alv	1871-1880	5	4699c79c	64d3a1e9	1	both	0	1	landless	1	alv	1781-1790	8c9183a2	8087a40c	1	MGM.P	2	alv	1801-1810	04a6df01	bdb333d6	1	none	8	alv	1881-1890
e660e58e	fbcc230d	1	none	0	1	landless	1	alv	pul	1881-1890	6533ec55	9cbf981f	1	both	alv	3	1881-1890	f972dca4	0a0793b2	1	MGM	8	alv	1841-1850	3	3a592eb6	09db541f	1	none	1	1	landless	1	alv	1871-1880	5ea6a2e9	4ba3ebdb	1	MGM.P	3	alv	1861-1870	c509db22	76898dff	1	both	5	alv	1871-1880
53275fef	6c30dda7	1	MGM	0	1	landed	2	alv	inl	1811-1820	99b48068	5455bea9	1	none	alv	2	1861-1870	8ea20553	bbdd8b17	1	none	13	alv	1831-1840	3	223b001b	ad71d8f6	1	PGM	1	1	landless	2	alv	1871-1880	0b966065	d22fc24a	1	PGM.M	4	alv	1811-1820	7487c8fe	8ccffa85	1	none	14	alv	1861-1870
3606b81c	1158562c	1	none	0	1	landed	2	alv	pul	1841-1850	6db59301	d3c77102	1	both	alv	2	1851-1860	6376ce65	0fe93ac7	0	none	10	alv	1881-1890	1	a146cf31	4ef22dc3	1	both	0	1	landless	1	alv	1871-1880	8eed0d25	4cf6e298	1	MGM	3	alv	1851-1860	ebfa7ac6	600ee453	1	both	13	alv	1881-1890
65d06597	eebbce65	1	MGM	0	1	landed	1	alv	arch	1841-1850	2df26867	699c3a1e	1	MGM	alv	4	1881-1890	82f3d5f4	9d28e1c4	1	PGM	15	alv	1861-1870	2	c5089408	483d9158	1	PGM.M	0	1	landless	2	alv	1871-1880	23306b30	d1494032	1	both	2	alv	1881-1890	81099c86	74055719	1	none	12	alv	1881-1890
575b5084	046158fd	0	both	1	1	landed	2	alv	pul	1851-1860	11257805	6cff0c87	1	none	alv	4	1871-1880	ec689963	e0b5feea	1	both	7	alv	1841-1850	3	7bb2b01b	634519e2	1	MGM	1	1	landless	1	alv	1851-1860	bae057e2	a244cc7d	0	PGM.M	4	alv	1801-1810	fab25924	dafee5ae	1	PGM.M	10	ded	1871-1880
b384ad9a	84dc2041	0	both	1	1	landed	1	alv	inl	1881-1890	9a9fa76f	6e659c81	1	MGM	alv	4	1841-1850	db1c1aef	14a4950e	1	MGM	8	alv	1851-1860	6	223b001b	ad71d8f6	1	PGM	0	1	landless	2	alv	1871-1880	a6599add	de6eb67f	1	both	4	alv	1871-1880	de282092	8e3f0beb	1	none	8	ded	1821-1830
172b47c3	65097f76	1	none	0	2	landed	1	ded	pul	1851-1860	47e67aea	d8dbda72	1	none	alv	4	1841-1850	88e556c9	027c015e	1	PGM	6	alv	1881-1890	4	4658ebf6	ff0a9008	1	PGM.M	0	1	landed	1	alv	1881-1890	6b946c33	0a0505de	1	none	3	alv	1861-1870	81099c86	74055719	1	PGM	11	alv	1871-1880
d184f2ed	ef313bfb	0	PGM	0	1	landless	1	alv	inl	1861-1870	7e80831c	0ee30110	0	both	alv	2	1811-1820	92ecc658	a37653b8	1	none	8	alv	1871-1880	6	6346b5eb	47d57400	1	both	1	1	landed	1	alv	1801-1810	5c9232ee	e26c5730	1	both	2	alv	1881-1890	fb628ce6	0259ce24	1	none	13	alv	1881-1890
ee22a680	b1319fc3	1	both	1	1	landed	1	alv	inl	1841-1850	19ef8c2a	635d0f01	1	PGM	alv	2	1861-1870	a5d9345c	972676dc	1	both	5	alv	1831-1840	3	0a679763	a7ba1e87	1	PGM	0	1	landed	1	alv	1881-1890	7840eaf9	762cc340	1	both	3	alv	1881-1890	3d00d275	8891da98	1	none	8	alv	1871-1880
eebb880b	9f7ae694	1	PGM	1	1	landed	2	alv	pul	1801-1810	2cde4d06	5a950c71	1	MGM	alv	3	1821-1830	d341bce9	70692df0	1	none	14	alv	1821-1830	1	28bfd4e0	aae7c8fe	1	both	1	1	landed	2	alv	1881-1890	09e048ca	0d1c6dc0	1	MGM	3	alv	1861-1870	c6025484	094c8560	1	both	6	alv	1851-1860
37a2ba79	93663788	1	PGM	0	1	landless	2	alv	inl	1871-1880	5f327545	f4a387fe	1	none	alv	4	1811-1820	c730503e	8cb50d4d	1	MGM	12	alv	1811-1820	3	d6f894d1	f2e5836e	1	PGM	1	1	landless	1	alv	1841-1850	0ac55943	69817b0d	1	none	2	alv	1851-1860	f195e155	220b2ed5	1	PGM.M	5	alv	1821-1830
4e5657d9	aa7ed60a	1	both	1	1	landless	2	alv	inl	1831-1840	816b8bc0	bfa5308b	1	PGM	alv	3	1741-1750	c03c973e	aeaf64c0	1	MGM	8	alv	1811-1820	2	21410809	cc04a94c	1	both	1	1	landed	1	alv	1801-1810	86830fe5	1dbf8fa2	1	PGM	4	alv	1881-1890	61ac6948	965a904b	1	none	13	alv	1871-1880
59b07c93	14e69243	0	none	1	1	landless	2	alv	arch	1861-1870	cff3ca89	402c082e	1	MGM	alv	3	1881-1890	206ff646	d37bda65	1	MGM	15	alv	1841-1850	4	519191b4	0fc95a11	1	both	0	1	landless	1	alv	1851-1860	48822a78	bf39f9e8	1	both	2	alv	1841-1850	b2a82fb0	93569feb	1	MGM	13	ded	1861-1870
67da06ca	ccd23394	1	both	0	1	landless	1	alv	inl	1881-1890	8abb8f87	9d0646a2	1	both	alv	2	1881-1890	88cbb130	27e1b454	1	both	8	alv	1881-1890	3	aebf99ce	935deb29	1	both	1	1	landed	1	alv	1851-1860	6d39eb5d	e983e384	1	PGM	2	alv	1861-1870	cc7239f7	b817a85a	1	none	15	alv	1861-1870
c1ce5724	4668fefa	0	both	0	1	landless	1	alv	inl	1881-1890	08163922	50822d25	1	MGM	alv	3	1841-1850	a7444d90	12370817	1	MGM	14	alv	1881-1890	0	73e6052e	bfd768ea	1	MGM	1	1	landed	2	alv	1861-1870	781d2541	2c0e9578	1	none	2	alv	1861-1870	13c29146	caa91f8b	1	PGM	9	dis	1881-1890
b1e13cc0	246c6bfa	1	none	0	1	landed	1	alv	inl	1811-1820	b2f0e934	dba76b26	1	MGM	alv	3	1881-1890	315b604f	236d5230	1	none	8	alv	1851-1860	5	7354f12b	590d87f4	1	both	0	1	landless	1	alv	1871-1880	d207cd1e	96e039ea	1	MGM	2	alv	1871-1880	bf873875	a9267d36	1	MGM	14	alv	1831-1840
9f817e02	d93873a8	0	both	1	1	landless	1	alv	inl	1861-1870	9305567e	b4c91966	1	PGM	alv	4	1821-1830	083d133c	59bc835c	1	none	14	alv	1881-1890	0	1fb9330a	66c169ca	1	MGM	0	1	landless	1	alv	1881-1890	06438df5	b433a5a3	1	MGM.P	2	alv	1871-1880	90fe5c7f	fc4f4224	1	both	10	alv	1831-1840
79bd2904	87b27b25	1	PGM	0	1	landless	1	alv	inl	1881-1890	8fc9254f	2f9c16ed	1	none	alv	2	1881-1890	34c64c1b	1fffb74f	1	none	5	alv	1871-1880	3	5ac6f255	f4a05e04	1	none	1	1	landed	1	alv	1801-1810	7572118b	14c83b06	1	MGM	3	alv	1831-1840	6c2b14b3	1f44e6bd	1	none	14	alv	1881-1890
41c32d8b	366f24f6	1	both	1	1	landed	2	alv	arch	1851-1860	713b65d6	2034116d	1	none	alv	3	1871-1880	3e03b80e	89e45971	1	none	11	alv	1861-1870	4	d2ff9a09	5f17aeb2	1	PGM.M	0	1	landed	1	alv	1791-1800	3a80cd58	7092b839	1	PGM	2	alv	1811-1820	2289d96d	0be32d72	1	none	14	alv	1881-1890
e3f4a6d6	f9866a96	1	none	1	1	landless	2	alv	inl	1871-1880	c9d4f29c	33294767	1	none	alv	3	1821-1830	b6c35e09	80bd43cb	1	PGM	7	alv	1881-1890	3	e605d55c	3371c1aa	1	PGM	1	1	landless	1	alv	1871-1880	a92e3394	46661b24	1	none	3	alv	1811-1820	c7a93e79	70d76b51	1	none	5	alv	1861-1870
c307cd9d	161fe3cd	1	MGM	0	1	landless	2	alv	pul	1871-1880	af7fbe57	20883ec8	1	MGM	alv	2	1851-1860	7f3a2e35	194cb2ab	1	none	15	alv	1851-1860	4	fdb063df	9d5ea777	1	none	0	1	landless	2	alv	1841-1850	80a3f6bb	a860b072	1	PGM	2	alv	1861-1870	984f2d14	1cc20974	1	both	13	alv	1881-1890
374579d9	1f023f7f	1	none	1	1	landed	1	alv	arch	1841-1850	68cfebba	d2566fe5	1	MGM	alv	4	1881-1890	b27065ec	64e3847e	1	PGM	5	alv	1881-1890	1	6ef563be	aa8e4302	1	none	1	1	landed	1	alv	1871-1880	78d9ff58	b12104b9	1	MGM	3	alv	1851-1860	cb901491	abaaefcd	1	none	9	alv	1881-1890
f97df985	bf67fda6	1	MGM	0	1	landless	2	alv	pul	1841-1850	2c22f8dd	031a6830	1	PGM	alv	4	1841-1850	6376ce65	0fe93ac7	1	MGM	5	alv	1861-1870	2	9c269f11	b02618cc	1	none	1	1	landless	1	alv	1881-1890	f6ccaf93	eecbd942	1	none	2	alv	1881-1890	88a81e5c	6c0d83aa	1	PGM	14	alv	1841-1850
28adcf38	e5c44e54	1	MGM	1	1	landed	2	alv	arch	1841-1850	4b9ede9f	146f254b	1	both	alv	4	1861-1870	d4e9b9c6	72e277b9	1	none	15	alv	1841-1850	2	841b80d3	9b61ec05	1	both	0	1	landless	2	alv	1871-1880	2a6adacd	07d092bb	1	PGM	3	alv	1881-1890	983c371d	44e367fe	1	both	7	alv	1851-1860
651fa4b2	8e4c0353	1	none	0	1	landless	2	alv	inl	1881-1890	329adbc3	47ccc971	1	both	alv	4	1831-1840	c6e5b94c	fd2a8fb1	1	PGM	13	alv	1811-1820	3	41bc0d4f	c2b59d7b	1	MGM	1	1	landless	2	alv	1841-1850	9bae5655	f59118aa	1	none	2	alv	1871-1880	0405765e	c7e2f0d3	1	MGM	7	alv	1841-1850
4413460a	495ab7e8	1	PGM	0	1	landless	2	alv	inl	1871-1880	b4aab160	63863b50	1	PGM	alv	4	1791-1800	55a6bfa2	65f5d282	1	both	5	alv	1741-1750	2	101d901d	74432d05	0	MGM	1	1	landless	2	alv	1851-1860	4de1c96c	a3e5c4e1	1	both	2	alv	1801-1810	20ff2f9e	96bdc5a6	1	PGM	12	alv	1851-1860
996c9557	9729752a	0	MGM	0	1	landless	1	alv	inl	1851-1860	8fc9254f	2f9c16ed	1	none	alv	4	1881-1890	a5d9345c	972676dc	1	both	6	alv	1831-1840	3	83c9f402	f607f6b1	1	both	0	1	landless	1	alv	1831-1840	0ee3e9b5	dac223f9	1	both	3	alv	1861-1870	a5dadbff	bcaa46b3	1	PGM	12	alv	1811-1820
28509979	41e178ae	1	both	0	1	landed	1	alv	pul	1831-1840	280248c4	b9c44928	1	PGM	alv	4	1821-1830	3f3a9884	55bf9ef6	1	both	13	alv	1831-1840	2	4a47f96f	d7658153	1	both	0	1	landless	1	alv	1851-1860	ea8b006a	fbc5d915	1	both	4	alv	1761-1770	8a78da17	4ae1147f	1	both	8	alv	1881-1890
9f50d068	4de99cb7	0	MGM	1	1	landless	1	alv	inl	1871-1880	7e876cc1	509b697e	1	none	alv	4	1881-1890	4752c1e3	ce8c2dc3	1	MGM	13	alv	1881-1890	0	bc379be4	3780b952	1	PGM	1	1	landless	2	alv	1851-1860	6d9f5f6c	dda9a435	1	MGM.P	4	alv	1861-1870	f33f3871	0e20b9a1	1	MGM	13	ded	1861-1870
192fe90d	1c271988	1	MGM	1	2	landless	1	alv	inl	1861-1870	06f5471c	de0f1593	1	MGM	alv	2	1841-1850	7bbc6733	ea5b0d64	1	both	12	alv	1881-1890	0	dff26a9d	5fc3cd43	1	PGM	1	1	landless	1	alv	1821-1830	1b5463a6	57e1f902	1	none	4	ded	1811-1820	b67b24ed	e28d84eb	1	PGM.M	6	alv	1871-1880
0f02480a	3c6452bf	1	both	1	1	landless	2	alv	inl	1881-1890	280b412d	c100c3e1	1	none	alv	3	1881-1890	143df2ed	5bdb41af	1	none	6	alv	1861-1870	2	8fd56608	da6b5188	0	both	1	1	landless	2	alv	1881-1890	ca21c2ea	e89c5fcc	1	none	3	alv	1861-1870	fc283e96	280b5e4e	1	both	5	alv	1821-1830
bde9a627	9729752a	1	MGM	1	1	landed	2	alv	inl	1841-1850	bdc5577b	4777b09a	1	PGM	alv	2	1841-1850	f3e83018	34e8e34e	1	PGM	11	alv	1851-1860	2	274eaa5c	44533a25	1	both	0	2	landless	1	alv	1881-1890	953c3dee	7c915463	1	MGM.P	3	alv	1881-1890	a18f78ab	5590fec8	0	none	5	ded	1861-1870
f6a08b51	14c991a4	1	both	1	1	landed	1	alv	inl	1861-1870	98ab8ac6	d90594a5	1	none	alv	2	1821-1830	1ba8f115	3ca117a5	1	none	12	alv	1801-1810	2	313183d6	83879459	1	MGM	0	1	landed	1	alv	1871-1880	9a0ed86d	5aa39290	1	both	2	alv	1881-1890	a1ff7102	0f6c49ec	1	none	7	alv	1871-1880
92d8c722	26310401	1	none	0	1	landless	2	alv	inl	1871-1880	e9154698	ed3e2680	1	both	alv	3	1871-1880	621886ff	720c4289	1	both	6	alv	1871-1880	4	e35750fe	bcc07082	1	both	0	1	landed	2	alv	1851-1860	56e76a72	85f10bcc	1	MGM	2	alv	1851-1860	4848730e	65c0ce3f	1	MGM.P	13	alv	1881-1890
52fe3792	6111eb6d	1	none	0	1	landed	2	alv	pul	1881-1890	3a6adb8c	063a6faf	1	none	alv	2	1771-1780	6dbcbea2	aaeb6326	1	none	11	alv	1881-1890	2	762840a9	b4a74162	1	both	1	1	landed	1	alv	1771-1780	300087c7	0bced505	1	none	4	alv	1881-1890	0672f7cd	e4096024	1	none	14	ded	1851-1860
9fb45533	3ce79603	1	none	0	1	landed	2	alv	pul	1801-1810	cd694658	49a83a4c	1	both	alv	4	1881-1890	f713fb00	5d83f838	1	none	12	alv	1851-1860	2	2aaf5027	ee2706b2	1	MGM.P	1	1	landless	2	alv	1881-1890	fbdd1448	e3e81d9b	1	none	4	alv	1881-1890	bf6a667b	4e5eee1b	1	none	12	alv	1841-1850
2415a085	e352250d	1	MGM	1	1	landed	1	alv	inl	1771-1780	abdd30a7	7e070b78	1	PGM	alv	3	1871-1880	7d1e0e48	2f49fa1f	1	PGM	15	alv	1871-1880	0	56982ff8	ae99f792	1	none	1	1	landless	1	alv	1881-1890	3e7c2680	c6c05915	1	PGM	4	alv	1881-1890	0405765e	c7e2f0d3	1	MGM	10	alv	1831-1840
92e3fbe3	39231ec3	1	MGM	1	1	landless	1	alv	inl	1871-1880	ad0ca5f2	47355748	1	both	alv	2	1831-1840	98374cff	325f120d	1	MGM	5	alv	1841-1850	4	934705b7	e0443f1e	1	both	1	1	landless	2	alv	1871-1880	66eaad21	37811a34	1	PGM	3	alv	1861-1870	e62623b1	46d0ca56	1	PGM	13	alv	1851-1860
239001a9	6e46b5fd	1	none	1	1	landed	2	alv	inl	1881-1890	2a3cf910	18622c3e	1	both	alv	4	1861-1870	35dcca7e	23cf11ad	1	PGM	8	alv	1871-1880	4	4fbab794	80d3a98e	1	none	0	1	landless	2	alv	1881-1890	27ed787d	72a247cf	1	both	4	alv	1831-1840	7491139e	7b75043a	1	none	13	ded	1871-1880
330508ee	d16b8efc	0	both	0	1	landless	1	alv	inl	1841-1850	7718fd9b	339ecfee	0	both	alv	3	1851-1860	418fbc4e	4ad57e22	1	PGM	13	alv	1831-1840	1	052db272	00f67d94	1	PGM	0	1	landless	2	alv	1881-1890	79dd70b4	6d2e6028	1	MGM	4	alv	1871-1880	4b352419	f8d2c8f9	1	both	8	ded	1881-1890
fb236ad3	4380cd12	1	PGM	0	1	landed	2	alv	inl	1841-1850	557d7680	add2d10e	1	both	alv	4	1841-1850	580598bc	b489be62	1	none	10	alv	1871-1880	2	24cf796b	be8f33f1	0	both	1	1	landless	1	alv	1851-1860	2d6f93ad	7faf431f	1	both	4	alv	1881-1890	f3732f92	6eea05e8	1	none	9	alv	1871-1880
11ab2430	55474b9d	1	MGM	0	1	landed	2	alv	inl	1851-1860	a4eedf86	24137fc2	1	none	alv	2	1781-1790	0c803a33	e57119c3	1	both	5	alv	1811-1820	2	498e5a80	6b189c9b	1	MGM	0	1	landless	2	alv	1841-1850	b550c365	4cfd0d2e	1	both	4	alv	1851-1860	626a39f3	1c345295	1	PGM	5	alv	1871-1880
f65d9ec0	276d6ee0	0	PGM	0	1	landless	1	alv	inl	1861-1870	80d7b1ee	2f263341	1	PGM	alv	2	1861-1870	8ea20553	bbdd8b17	1	none	9	alv	1841-1850	2	fe893222	26877703	1	MGM	1	1	landed	2	alv	1881-1890	f78a16c8	b94c1b28	1	both	3	alv	1811-1820	f272c653	e8b49bfd	1	none	7	alv	1841-1850
d0bc470e	eb2f3f06	1	MGM	0	1	landless	2	alv	inl	1881-1890	54e73dcc	cb78341f	1	MGM	alv	3	1881-1890	903aa0d3	6d5fc234	1	none	5	alv	1871-1880	2	1efe521b	a1a779d8	1	both	0	1	landless	2	alv	1871-1880	70d79ed4	dd928dc4	1	none	4	alv	1871-1880	a84f4d49	1d503699	1	PGM	10	alv	1871-1880
18f15e36	7d3d0659	1	both	0	1	landless	1	alv	pul	1861-1870	b2f0e934	dba76b26	1	both	alv	3	1881-1890	4095a08f	e833a4b5	1	none	5	alv	1851-1860	3	cd7865b7	624ffd3a	1	MGM	1	1	landed	2	alv	1851-1860	61d94281	72dfea62	1	none	3	alv	1881-1890	319cbf2d	83aded23	1	MGM	14	alv	1871-1880
8d3fce5f	f281db91	1	both	0	1	landed	2	alv	inl	1831-1840	c6d1e7d6	0e0c30fa	1	PGM	alv	4	1851-1860	de437029	af285b28	1	MGM	9	alv	1811-1820	2	23fc32f6	33ab610d	1	none	1	1	landless	1	alv	1881-1890	f1e7476e	0dfe89f8	1	none	2	alv	1861-1870	0cf73efe	eaf21c2e	1	none	13	alv	1851-1860
fa55605e	856d0513	1	PGM	0	1	landed	1	alv	inl	1861-1870	60fb7c3d	d138a13e	1	both	alv	3	1841-1850	754d9a8b	5ed89f27	1	none	15	alv	1851-1860	0	3bc1e594	be580d01	1	MGM	0	1	landed	2	alv	1841-1850	7688c129	8371b6be	1	MGM	3	alv	1881-1890	d3d307f4	8adac30b	1	MGM.P	15	alv	1881-1890
cd10f6f7	bf794543	1	PGM	0	1	landed	2	alv	inl	1851-1860	d271ddd1	d1200b3d	1	none	alv	4	1881-1890	ad5b4f56	d3c23d3c	1	MGM	11	alv	1801-1810	0	1e6dd477	ab6320fb	1	MGM.P	0	1	landed	1	alv	1881-1890	5e31011e	1c08e11e	1	PGM	2	alv	1861-1870	79cbf8e5	1f9fa6c6	1	none	15	alv	1871-1880
315bbaee	ff268b3b	1	PGM	1	1	landless	2	alv	inl	1871-1880	e7e252e2	d710b539	1	MGM	alv	4	1861-1870	c8868c5f	babbfd9f	1	both	12	alv	1841-1850	3	58112d5a	3e3801d9	1	none	0	1	landless	1	alv	1881-1890	5de79982	0a49e12c	1	PGM	2	alv	1841-1850	a677c1d5	f5827780	1	none	11	alv	1871-1880
1b7b3ef2	6764910f	0	MGM	0	1	landed	2	alv	pul	1791-1800	3694b57a	67899141	1	PGM	alv	4	1801-1810	573a9466	970966d1	1	none	14	alv	1861-1870	0	816ae954	616b1102	1	both	0	1	landless	2	alv	1881-1890	625e81d5	60a988c0	1	none	2	alv	1851-1860	9351598b	44930f4f	1	none	11	ded	1851-1860
9a1bc7a5	8342cab1	1	MGM	1	1	landed	2	alv	inl	1771-1780	7ec48445	ac10b7ca	1	none	alv	4	1881-1890	ecc11101	a8b01d44	1	MGM	8	alv	1841-1850	3	68ccdfcc	bd31c9f3	1	MGM.P	0	1	landed	1	alv	1871-1880	0c71351b	466104c6	1	none	2	alv	1841-1850	e51f961c	41a9a407	1	MGM	14	alv	1871-1880
bb99c270	eba1ef93	1	MGM	0	1	landed	2	alv	pul	1881-1890	66256bd6	b33e495b	1	MGM	alv	2	1881-1890	51391d96	fc71a58b	1	none	10	alv	1871-1880	2	e19271a7	aee8a598	1	both	1	1	landless	1	alv	1881-1890	ec36ea61	0f402f06	1	both	4	alv	1841-1850	f72ac970	bfc6d6f1	1	MGM.P	12	alv	1831-1840
64775922	ee641101	1	both	0	1	landless	2	alv	inl	1871-1880	86447945	275e9765	1	both	alv	4	1881-1890	9621cd2c	54d72f1a	1	MGM	10	alv	1851-1860	2	d01da577	0745a72b	1	both	1	1	landed	2	alv	1811-1820	146451df	884c9cac	1	PGM.M	3	alv	1791-1800	cab550b5	e0b928a1	1	PGM	10	alv	1861-1870
bd7339fa	746ab341	1	both	1	1	landless	1	alv	inl	1791-1800	259120f3	ae4f3742	1	both	alv	4	1881-1890	10442281	50a14a85	1	none	15	alv	1881-1890	0	95d1389f	fac2ad99	1	both	0	1	landless	2	alv	1881-1890	fd3ea124	414495a0	1	both	3	alv	1831-1840	57fdfd25	0defbf51	1	none	11	alv	1881-1890
daa4ef38	5215c18f	1	both	0	1	landed	2	alv	inl	1771-1780	b2659d3e	fae82bef	1	PGM	alv	3	1791-1800	094b49ce	b85a4b9d	1	none	8	alv	1791-1800	2	a95bbf36	8c6db57b	1	none	1	1	landless	1	alv	1861-1870	fe146fc0	18a9d277	1	MGM	4	alv	1881-1890	c9ea9e49	3e20fa33	1	none	12	alv	1881-1890
f0b7ebdc	9d46ebf2	1	both	0	1	landed	1	alv	inl	1871-1880	25ea3f7f	080a16e6	1	both	alv	4	1881-1890	c03c973e	aeaf64c0	1	none	15	alv	1811-1820	1	5a281ed5	126a95c7	1	both	0	1	landed	2	alv	1831-1840	b1ba2049	c7c8804c	1	PGM	3	alv	1841-1850	5ccebadb	206a6952	1	PGM	11	alv	1861-1870
5de4268b	d54f208b	1	both	0	1	landless	1	alv	pul	1881-1890	4ce4f898	98a463d7	1	PGM	alv	2	1841-1850	72ebe091	591137d7	1	none	15	alv	1881-1890	3	54a3e22d	9130e92a	1	MGM.P	1	1	landless	2	alv	1751-1760	5606a491	d3e87d50	1	none	3	alv	1851-1860	61e7b85b	dfbb6fe0	1	none	6	alv	1851-1860
4413460a	495ab7e8	0	PGM	0	2	landless	1	alv	inl	1861-1870	2df26867	699c3a1e	1	MGM	alv	2	1881-1890	9bba17c2	113de090	1	MGM	8	alv	1781-1790	5	c128a644	4c787fec	1	none	0	1	landless	2	alv	1871-1880	05ae765a	01ef999e	1	none	2	alv	1851-1860	f9f51491	7a069dc1	1	none	9	alv	1861-1870
eb5b3441	381af6fc	1	both	0	1	landed	1	alv	inl	1841-1850	684b81ec	00d7b473	1	MGM	alv	2	1881-1890	51391d96	fc71a58b	1	none	6	alv	1871-1880	3	e185bf0f	62927ec9	1	both	0	1	landless	1	alv	1821-1830	4ce54b9b	17813e56	1	MGM	3	alv	1841-1850	f9309a58	1ff233d5	1	both	5	alv	1881-1890
18c94dde	eab8f533	1	none	1	1	landed	2	alv	pul	1871-1880	60b4cad8	9dc3e4f9	1	none	alv	4	1881-1890	f972dca4	0a0793b2	1	MGM	6	alv	1841-1850	3	f9364943	b7f4306e	1	both	0	1	landless	2	alv	1841-1850	9f3b4635	06abf48c	1	none	4	alv	1831-1840	23236eb9	b936f79a	1	none	12	alv	1871-1880
fdcd4d5d	c870e930	1	PGM	0	1	landless	1	alv	inl	1881-1890	fc9df4a1	83ea5c26	1	none	alv	2	1881-1890	259f5732	db35b323	1	MGM	8	alv	1851-1860	3	0efd4b1d	19197e91	1	none	0	1	landed	1	alv	1871-1880	c8f2ec98	535d4a26	1	both	4	alv	1871-1880	dbf1a05b	d39b380f	1	none	13	alv	1871-1880
b9f75d75	563948ad	1	MGM	1	1	landless	2	alv	pul	1851-1860	50668f66	1a7c30fe	1	both	alv	4	1881-1890	94d49644	8d6e1a2f	1	none	9	alv	1811-1820	4	7354f12b	590d87f4	1	both	0	1	landless	2	alv	1871-1880	3c1b0ecb	a21ef204	1	MGM	3	alv	1871-1880	6f8acb80	40fc0a25	1	both	7	alv	1831-1840
908df8d1	46bf5fb8	1	PGM	1	1	landless	2	alv	pul	1861-1870	8df84376	143c6c0c	1	MGM	alv	4	1861-1870	c730503e	8cb50d4d	1	MGM	12	alv	1811-1820	2	bb407185	329199cb	1	PGM.M	0	1	landless	2	alv	1871-1880	b8e24d27	39af8378	1	none	2	alv	1871-1880	861d562a	54cd44b7	1	MGM	15	alv	1851-1860
0e48e95a	51334f09	1	none	0	1	landless	1	alv	inl	1851-1860	0e520409	1db9c61d	1	none	alv	2	1831-1840	014743f2	197c14d1	1	PGM	12	alv	1851-1860	3	1c8da851	74432d05	1	both	0	1	landless	1	alv	1851-1860	afcb1d67	889fe1fd	1	PGM.M	2	alv	1861-1870	b179e1e7	a338603f	1	both	7	alv	1801-1810
c2e97990	e610d415	1	both	0	1	landless	2	alv	inl	1831-1840	817ede97	a32560a7	1	none	alv	3	1811-1820	8c70e000	44977f16	1	MGM	7	alv	1861-1870	3	95d1389f	fac2ad99	1	both	1	1	landless	2	alv	1881-1890	8b804786	d3a0fe3a	1	none	3	alv	1881-1890	3036ad9c	304e0685	1	none	11	alv	1871-1880
ee75e33c	747a2ea4	1	PGM	1	1	landed	1	ded	inl	1801-1810	b5b4c429	8f3a21ac	1	MGM	alv	3	1881-1890	6dc6fe7a	0a8bb467	1	none	11	alv	1871-1880	6	281bf467	9004cba6	1	none	1	1	landless	1	alv	1871-1880	c8bc06bf	6ccb134e	1	PGM	2	alv	1851-1860	031a20b5	e546f931	1	MGM.P	11	alv	1851-1860
071a3155	7afe7b32	1	both	1	1	landed	1	alv	pul	1871-1880	9ecc31b1	d58433ed	1	MGM	alv	4	1811-1820	adac6095	0067b88a	1	none	12	alv	1791-1800	1	ef7a14d3	6916e7b1	1	none	1	1	landed	2	alv	1821-1830	49710315	117d7ee2	1	none	3	alv	1881-1890	06b3afd9	54405ee1	1	both	7	alv	1881-1890
99e541bf	261e8c7a	1	MGM	1	1	landed	1	alv	inl	1881-1890	1667fea9	6ace79df	1	none	alv	4	1851-1860	84f4f8b3	a592c5a9	1	none	12	alv	1871-1880	2	30983079	a5e7b98b	1	both	0	1	landed	1	ded	1881-1890	92b2481b	9b5b64fe	1	both	3	alv	1881-1890	6f8f2de3	c851ef93	1	both	7	alv	1791-1800
d840ea24	bca1be9e	1	none	1	1	landless	1	alv	arch	1861-1870	6bb2703d	a082657d	1	none	alv	4	1881-1890	f3403961	b62f8275	1	both	7	alv	1841-1850	3	73e6052e	bfd768ea	1	MGM	0	1	landed	1	alv	1851-1860	611aae67	dffb4a6e	1	both	2	alv	1871-1880	0bf2ffbf	1129f67c	1	none	11	alv	1871-1880
4bb6cb9d	bd8c8d2d	1	none	0	1	landless	2	alv	pul	1871-1880	56dac4c9	4e8f18b0	1	MGM	alv	3	1861-1870	08e9c9b6	bc2d4ea5	1	none	14	alv	1801-1810	0	30983079	a5e7b98b	1	both	1	1	landed	1	ded	1881-1890	6930a47f	ccd96896	1	both	4	alv	1761-1770	3ed64260	1b9a53c7	1	MGM	9	alv	1851-1860
3aefda85	237c453e	0	both	1	1	landed	2	alv	inl	1851-1860	1436e84b	83d0b842	1	MGM	alv	4	1821-1830	871d7fe8	6145b923	1	MGM	9	alv	1871-1880	3	83215447	4c0b7573	1	none	0	1	landed	2	alv	1821-1830	1ee458f0	692bddd7	1	both	3	alv	1821-1830	fc283e96	280b5e4e	1	both	5	alv	1801-1810
e0cc938a	2fc0b479	1	PGM	1	1	landed	1	alv	pul	1871-1880	c4f34ab8	fbc536fa	1	MGM	alv	4	1841-1850	f1f13efc	da4db3a6	1	none	5	alv	1881-1890	4	d89781d9	104aba17	1	none	1	1	landed	1	alv	1821-1830	7915ef03	0ca98ba3	1	none	3	alv	1821-1830	0079f1ae	c69023ba	1	PGM	10	alv	1861-1870
8c2d9ffd	ae7757ab	1	none	1	1	landless	1	ded	inl	1871-1880	bddee5e9	0af84124	1	MGM	alv	3	1851-1860	8b0f17c0	8ceb5d38	1	none	11	alv	1871-1880	5	ef7a14d3	6916e7b1	1	none	0	1	landed	2	alv	1821-1830	a5686456	f37b9ceb	1	MGM	2	alv	1861-1870	255f4ba7	029a662f	1	none	13	alv	1821-1830
d53c86cf	487d1989	1	PGM	1	1	landed	1	alv	inl	1831-1840	13849e8d	d56139bc	1	both	alv	2	1881-1890	bd08095d	5a357f5d	1	MGM	10	alv	1871-1880	5	3775b62d	20e982c5	1	both	1	1	landed	2	alv	1861-1870	fc4f70f2	26ccbfb0	1	none	2	alv	1881-1890	905462a0	4fab77c5	1	PGM	7	alv	1881-1890
21778fb0	ec414889	1	both	1	1	landless	2	alv	inl	1851-1860	fc9df4a1	83ea5c26	0	PGM	alv	3	1871-1880	035c220c	a8d39603	1	none	14	alv	1881-1890	1	1e6dd477	ab6320fb	1	MGM.P	1	1	landed	1	alv	1871-1880	23ada32b	25c51cf8	1	MGM	2	ded	1861-1870	b68d1964	1240deca	1	none	10	alv	1861-1870
7f0fc65c	776a874c	1	MGM	1	1	landless	2	alv	arch	1841-1850	bd858137	a2ca59f4	1	both	alv	4	1871-1880	92cf0346	8ef5df29	1	none	10	alv	1851-1860	4	3ef04d2c	7a1d8d84	0	PGM.M	0	1	landed	2	alv	1771-1780	b793512f	2e49b181	1	MGM.P	3	alv	1861-1870	17a5996d	2855d4a8	1	PGM	10	alv	1841-1850
0f41b8ec	1711fe43	1	MGM	1	1	landless	1	alv	inl	1881-1890	0076a38c	63b92887	1	MGM	alv	2	1871-1880	bef2af34	1d8ec2b8	1	both	10	alv	1881-1890	3	101d901d	74432d05	1	MGM	0	1	landless	2	alv	1851-1860	ea8b006a	fbc5d915	1	PGM	3	alv	1771-1780	0d5d7afe	f633cf7f	1	none	11	alv	1881-1890
2d403dcf	c275372e	1	both	1	1	landless	1	alv	arch	1831-1840	281668a2	499b03f7	1	both	alv	3	1871-1880	2911760f	716f1759	1	none	11	alv	1881-1890	3	4f49463b	84e0e5ae	1	none	1	1	landless	1	alv	1811-1820	0ba9d7d5	fcc39f2e	1	none	2	alv	1881-1890	34eba78f	dab0f7fe	1	PGM	6	alv	1871-1880
99c89824	0930b68a	1	none	0	1	landed	2	alv	arch	1851-1860	d455be75	093c772a	1	none	alv	3	1871-1880	82104834	7edf79ed	1	PGM	14	alv	1881-1890	3	c05c133b	3c39419c	1	MGM	1	1	landless	2	alv	1871-1880	92b2481b	9b5b64fe	1	both	4	alv	1881-1890	99aa1cce	0968dc77	1	both	6	alv	1831-1840
ccfee03b	5d3e0dbe	0	both	1	1	landed	1	alv	pul	1871-1880	8df84376	143c6c0c	1	MGM	alv	3	1861-1870	53ef0842	7d775e2d	1	none	12	alv	1881-1890	1	ee7fa0c5	2033fe46	1	PGM	0	1	landed	2	alv	1841-1850	1062dd20	268c051d	1	MGM	4	alv	1871-1880	626a39f3	1c345295	1	PGM	5	alv	1861-1870
be3bddeb	d8b27ee1	1	MGM	1	1	landed	2	alv	arch	1861-1870	a6e948c5	d5938c2d	1	PGM	alv	2	1831-1840	53ef0842	7d775e2d	1	none	5	alv	1881-1890	3	ecc316c3	4bc00ed4	1	both	0	1	landless	1	alv	1881-1890	f74ed09a	905300bd	0	both	4	ded	1801-1810	58cc17ed	464854e1	1	none	5	alv	1871-1880
2bde3f83	6bdb156c	1	none	1	1	landed	1	alv	inl	1821-1830	abdd30a7	7e070b78	1	PGM	alv	3	1871-1880	51391d96	fc71a58b	1	none	15	alv	1871-1880	1	3f94793a	bd2dbfc3	1	none	1	2	landless	2	alv	1851-1860	c3305047	7e773f0c	0	both	3	alv	1881-1890	b5457686	bea6bbd9	1	none	14	ded	1881-1890
991ab85d	962b9f10	1	MGM	0	1	landless	1	alv	inl	1881-1890	e5a89df8	6a728cc7	1	MGM	alv	3	1851-1860	a4bc0f36	8bd470dc	1	none	15	alv	1871-1880	2	bc2342e8	671aa2bd	1	both	0	1	landed	1	alv	1871-1880	2a14ee89	59de5adf	1	both	4	alv	1881-1890	333c5c74	1dd84fb9	1	none	9	alv	1881-1890
8ac11c0a	5b1d99d9	1	PGM	1	1	landless	1	dis	arch	1821-1830	a39a07dc	00c34a05	1	MGM	alv	4	1881-1890	adac6095	0067b88a	1	none	9	alv	1781-1790	3	16137f9b	2a543b0d	1	MGM	0	1	landless	2	alv	1861-1870	c179c6fe	9b5fb82e	1	PGM	4	alv	1871-1880	b7badcaf	37089e29	1	none	7	alv	1841-1850
48d2fb2e	1691e58b	0	none	0	1	landed	2	alv	kar	1831-1840	92e45a33	25765cbd	1	both	alv	2	1871-1880	39cb0aae	7ea7114c	1	none	14	alv	1851-1860	1	5539b57a	b9c51b27	1	none	0	1	landless	2	alv	1881-1890	5956d498	b8d7bfc2	1	none	3	alv	1881-1890	d1e48a8c	4fcab45b	1	both	9	alv	1831-1840
a195e107	8920874b	0	both	0	1	landed	2	alv	pul	1841-1850	b4ce1c13	089d01f8	1	both	alv	2	1801-1810	2d55eb99	210a6563	1	MGM	15	alv	1841-1850	3	29718f8d	f4451176	1	MGM	1	1	landed	2	alv	1791-1800	9e2ee923	5a74927b	1	PGM	3	alv	1881-1890	5dda0e03	158adb17	1	PGM	6	alv	1871-1880
2ebaac7e	af50ba3f	1	both	1	1	landed	2	alv	inl	1861-1870	fe69a6ac	f49b919f	1	both	alv	3	1841-1850	2b8be0f9	818c6c08	1	none	6	alv	1871-1880	3	708730ba	d2f317fc	1	none	0	1	landed	2	alv	1851-1860	09e048ca	0d1c6dc0	1	MGM	3	alv	1861-1870	5bab665b	822377ab	1	MGM	15	alv	1881-1890
f97df985	bf67fda6	1	both	0	1	landless	2	alv	pul	1831-1840	ad6d7704	4430945d	1	none	alv	4	1851-1860	1fffd96a	81b32757	1	none	15	alv	1861-1870	2	9521c895	388155fb	1	both	0	1	landed	1	alv	1771-1780	94421535	320c6660	1	both	4	alv	1871-1880	03ce5f1f	0d2dd4a7	1	PGM	7	alv	1881-1890
b883a98e	5cb5814d	1	PGM	1	1	landless	2	alv	pul	1871-1880	7605b9ff	512402cc	1	both	alv	4	1831-1840	e7a7ba0e	1227da9f	1	MGM	12	alv	1871-1880	4	c8915dee	3868ab72	1	both	1	1	landed	2	alv	1881-1890	3d13c17d	2379092e	1	PGM	4	alv	1811-1820	a8ab41ef	b66fd4bb	1	MGM.P	11	alv	1841-1850
37e67c87	61cb1478	1	MGM	1	1	landless	2	alv	inl	1881-1890	b77e746b	9732f27d	1	MGM	alv	3	1881-1890	a580fb91	0133dc89	1	none	11	alv	1781-1790	1	2161e91e	c9d09e58	1	both	1	1	landless	1	alv	1881-1890	9a341ee7	670b970f	1	both	3	alv	1851-1860	65c0e32f	51432636	1	none	14	alv	1861-1870
b897ffd9	677ef78a	1	PGM	1	1	landed	1	alv	arch	1791-1800	f8b03c72	fe7e7cc2	1	PGM	alv	3	1841-1850	af63599f	9e412df5	1	none	10	alv	1841-1850	1	e35750fe	bcc07082	1	both	0	1	landed	1	alv	1851-1860	805934f9	1da165bb	1	none	2	alv	1831-1840	3fc8e15d	d05bec7d	1	MGM.P	10	alv	1861-1870
0e10d3b8	42182e53	1	MGM	0	1	landless	2	alv	inl	1871-1880	dd5ab7e5	3ef3188e	1	none	alv	2	1861-1870	6e722af7	88d04ee2	1	none	14	alv	1811-1820	2	3bbf6c9c	bb883731	1	both	0	1	landless	2	alv	1881-1890	963ee626	4d30d5d0	1	none	4	alv	1861-1870	926d7082	c9f4b5c6	1	both	15	alv	1851-1860
8ff1f073	4f166fe2	0	MGM	0	1	landless	2	alv	inl	1851-1860	336c8b37	7e070b78	1	PGM	alv	3	1881-1890	76c3d10d	59c0d503	1	MGM	14	alv	1811-1820	6	30aceafc	34f00344	1	MGM	1	1	landless	1	alv	1871-1880	4e7789b7	1b7d6326	1	none	3	alv	1881-1890	b315a125	e29dadf8	1	none	9	alv	1871-1880
89b8b303	db50c4aa	1	both	0	1	landed	2	alv	pul	1821-1830	1deaecba	08286519	1	MGM	alv	4	1881-1890	17bb8a58	a424ec61	1	both	9	alv	1871-1880	3	aebf99ce	935deb29	1	both	1	1	landed	2	alv	1851-1860	0df766f3	5fe0f18d	1	both	3	alv	1851-1860	2ec6fbee	3b39eb32	1	PGM	15	alv	1841-1850
eb5b3441	381af6fc	1	both	0	1	landed	1	alv	inl	1841-1850	60fb7c3d	d138a13e	1	both	alv	3	1861-1870	c03f05ac	e77361c8	1	MGM	8	alv	1841-1850	3	4c499221	c5d4440b	1	MGM.P	1	1	landed	1	alv	1871-1880	e0045d99	92df9ca1	1	both	3	alv	1841-1850	1d658fb4	18c5472e	1	MGM	8	alv	1821-1830
86738081	fcd4962e	1	PGM	1	1	landless	1	alv	pul	1861-1870	34ec3306	a5f2f8eb	1	MGM	alv	2	1871-1880	6037113d	a4b72d25	1	MGM	7	alv	1831-1840	2	22799613	19822c7c	1	both	1	1	landless	1	alv	1881-1890	05d98e5b	2265890e	1	none	4	alv	1831-1840	d2a7bb0e	a1607efe	1	none	9	alv	1801-1810
60967ad3	5f75405b	1	none	1	1	landed	1	alv	arch	1881-1890	dc750f33	875d4b9b	1	none	alv	3	1841-1850	c65ef95f	5b01a564	1	both	6	alv	1881-1890	5	017f02cf	dfe703e2	1	MGM	0	1	landless	2	alv	1881-1890	6a683e9d	f737bab9	1	PGM	3	alv	1881-1890	9edcf1ae	4ec938a5	1	both	8	alv	1851-1860
a347935b	ce6fd5e8	1	both	1	1	landless	2	alv	pul	1871-1880	8808aaa7	00a734a5	1	none	alv	2	1811-1820	8bf19976	eefa640d	1	none	10	alv	1881-1890	1	53d9b7af	10fb6887	1	both	0	1	landed	2	alv	1801-1810	1195cabf	68b81dd5	1	MGM	3	alv	1871-1880	1a755c4d	8e42dbc4	1	both	11	alv	1871-1880
5082134e	47b93d94	1	MGM	0	1	landed	1	alv	inl	1871-1880	0a9f7164	825cc743	1	PGM	alv	3	1861-1870	688d6a33	ba47c4e4	1	both	5	alv	1841-1850	5	90217810	461ab1a1	1	none	0	1	landed	2	ded	1881-1890	75161fcd	72b13760	1	both	2	alv	1781-1790	d8c0f6b0	4908e7a5	1	both	8	alv	1781-1790
73d97411	32691f9a	1	none	0	1	landed	1	alv	inl	1871-1880	30e1dfa3	e0e95fb0	1	none	alv	4	1831-1840	1fad2b90	9414f333	1	MGM	10	alv	1851-1860	3	98b342bd	018aaa14	1	PGM	0	1	landless	2	alv	1871-1880	fb23aec6	d5f1bdfb	1	PGM	2	alv	1851-1860	f5d75aa8	23341080	1	none	10	alv	1881-1890
c1d102bc	36ce798d	1	both	0	1	landed	1	alv	inl	1871-1880	21fee6c4	014f387f	1	PGM	alv	4	1871-1880	5123fc9e	cc453c29	1	PGM	13	alv	1861-1870	5	9477937c	be813f1a	1	none	0	1	landless	1	alv	1811-1820	c179c6fe	9b5fb82e	1	PGM	2	alv	1871-1880	4232e644	ffa31c38	1	both	5	alv	1881-1890
9c74af27	d5aec074	1	MGM	1	1	landed	1	alv	inl	1861-1870	0a137d35	6298e542	1	PGM	alv	4	1751-1760	d1f7577e	5cc543bd	1	PGM	5	alv	1881-1890	1	fe8b48ac	f45b9275	1	PGM	1	1	landed	1	alv	1881-1890	5c11c42b	968f8224	1	PGM.M	4	alv	1881-1890	292efd08	4fcab45b	1	both	15	alv	1831-1840
6cc8801b	e444876a	0	none	0	2	landless	2	alv	arch	1831-1840	6b35ba97	1a5e810b	1	MGM	ded	3	1841-1850	da487ca5	d9d61968	1	MGM	10	alv	1871-1880	4	541d7f70	5aad5ceb	1	MGM	0	1	landed	1	alv	1871-1880	c8f2ec98	535d4a26	1	none	2	alv	1881-1890	9137cf64	0890ee17	1	MGM	9	alv	1871-1880
65d06597	eebbce65	0	MGM	1	1	landed	2	alv	arch	1851-1860	9cf309e0	4c5fb3e8	1	PGM	alv	4	1831-1840	9b8ca3fa	d9b81c3d	1	PGM	13	alv	1871-1880	4	887b0ac4	b4cdf210	1	both	1	1	landed	1	alv	1881-1890	dabd7370	542aa482	1	MGM	3	alv	1861-1870	9c037bce	5e40cb65	1	both	12	alv	1821-1830
8aed5de0	fc0c3894	1	both	1	1	landed	1	alv	arch	1841-1850	3e9b6149	9ce36237	1	MGM	alv	3	1841-1850	fc2923c8	73953fda	1	none	13	alv	1861-1870	3	3b15068f	feb06fe1	1	both	0	1	landless	1	alv	1831-1840	5d6971a3	ae8f2c82	1	none	4	alv	1871-1880	a93a4718	9e27b2a1	1	both	7	alv	1861-1870
35defb89	e45dba91	1	MGM	0	1	landless	1	alv	inl	1871-1880	6f521095	9686e1c1	1	MGM	alv	4	1871-1880	388a6b1e	8f333e7b	1	none	9	alv	1881-1890	4	929bce9f	6234604f	1	PGM	1	1	landless	1	alv	1861-1870	99568441	dbc39052	1	PGM	3	alv	1881-1890	6690011f	9e27b2a1	1	MGM	7	alv	1871-1880
f0b7ebdc	9d46ebf2	1	both	0	1	landed	2	alv	inl	1871-1880	ac8d0737	7b2cac7a	1	both	alv	4	1851-1860	2f239118	9e9fb56d	1	none	9	alv	1841-1850	3	3876ebf7	ad8a5fc1	1	both	0	1	landed	2	alv	1871-1880	ff82c047	57a156d3	1	PGM	3	alv	1841-1850	20fe55a1	61a6f01a	1	none	14	alv	1871-1880
05958fd8	ee92cf45	1	none	1	1	landless	2	alv	inl	1841-1850	0b0e616f	0361c344	1	none	alv	4	1811-1820	550a31cd	a3a5a9f6	1	PGM	5	alv	1871-1880	4	de033e51	41bbac79	1	both	0	2	landless	2	alv	1871-1880	774a0c47	2be8a019	1	both	4	alv	1861-1870	f487d93d	4283c2d2	1	PGM.M	10	ded	1881-1890
31f41e58	78d61bc4	1	both	0	1	landed	1	alv	inl	1881-1890	9ec652aa	18f1851b	1	MGM	alv	3	1881-1890	de98098e	522e6796	1	none	7	alv	1861-1870	2	90217810	461ab1a1	0	none	1	1	landed	2	alv	1881-1890	5956d498	b8d7bfc2	1	both	3	alv	1871-1880	a1d88b34	f0ddb8a0	1	none	10	alv	1871-1880
8d4ce5fb	434f36cc	1	both	0	1	landed	1	alv	inl	1881-1890	bdc5577b	4777b09a	1	PGM	alv	2	1831-1840	ec689963	e0b5feea	1	PGM	6	alv	1851-1860	4	bb6c02f4	db3be37e	1	PGM	0	1	landless	1	alv	1811-1820	1089b96d	53c1c83b	1	none	3	alv	1861-1870	a93a4718	9e27b2a1	1	both	13	alv	1851-1860
d30397b2	171c8aa9	1	MGM	0	1	landed	1	alv	inl	1841-1850	34cb9631	800e5860	1	none	alv	4	1861-1870	4554c4a9	e46f945a	1	none	11	alv	1871-1880	2	de9a1757	b22dc717	1	MGM.P	1	1	landed	1	alv	1861-1870	92fb4871	ab0cf29d	1	both	2	alv	1861-1870	b67b24ed	e28d84eb	1	PGM.M	10	alv	1861-1870
8918f9ec	af054ea6	0	both	0	2	landed	1	alv	inl	1861-1870	da6c37a3	d0bf3b46	0	both	alv	3	1881-1890	497267ee	0dbd9fe9	1	PGM	6	alv	1821-1830	2	b10d891c	105fcd42	1	both	0	1	landed	1	alv	1781-1790	6c670787	2e66a961	1	MGM	4	alv	1871-1880	2ffca6c4	6afd6008	1	none	5	alv	1851-1860
7e40dfbf	5c1455d2	1	both	1	2	landed	2	alv	pul	1851-1860	ab574530	5e5263b6	1	both	alv	4	1831-1840	fb323eec	fbd66d41	1	none	13	alv	1881-1890	0	94c39719	63ff6c2a	1	both	1	1	landed	2	alv	1831-1840	63ea3de1	804eb23b	0	both	2	alv	1881-1890	b7badcaf	37089e29	1	none	8	alv	1851-1860
b263d27b	fa3d9651	1	both	1	1	landless	2	alv	pul	1871-1880	1a9c6177	8ad2f2a2	1	MGM	alv	3	1851-1860	8c621cd2	b122dc28	1	none	15	alv	1881-1890	1	9c269f11	b02618cc	1	none	1	1	landless	1	alv	1881-1890	83d5afb9	4f67d26b	1	MGM	4	alv	1861-1870	eba43c7b	4c16c40b	1	MGM.P	15	alv	1851-1860
f6d4142b	15667554	1	both	1	1	landed	2	alv	arch	1881-1890	06c6d80b	baf1d97f	1	both	alv	3	1871-1880	19c88ea5	ab30da37	1	none	9	alv	1821-1830	0	1f53ad09	11cf54e1	1	both	0	1	landed	2	alv	1831-1840	63aa7ba9	0552dfff	1	none	4	alv	1881-1890	6562aa67	2c09c5b7	1	MGM.P	6	alv	1871-1880
932be2c2	0f750b0e	1	MGM	0	1	landless	1	alv	inl	1881-1890	b8f23ebf	81a5161e	1	MGM	alv	2	1871-1880	adba765b	e4414b28	1	both	10	alv	1871-1880	0	4d93f5aa	e68a435a	1	MGM	0	1	landless	1	alv	1871-1880	6084ba09	d40d069b	1	PGM	2	alv	1881-1890	17a5996d	2855d4a8	1	both	6	alv	1841-1850
347048ba	2ff49502	0	both	1	1	landless	1	alv	inl	1881-1890	73289971	451e189a	1	PGM	ded	4	1861-1870	272fd8b5	e0c4e82f	1	none	11	alv	1851-1860	1	c00f5551	45298da2	0	both	0	1	landless	2	alv	1851-1860	4249bcf4	ecc82fc9	1	MGM	4	alv	1871-1880	92062158	fd76170b	1	both	5	alv	1881-1890
9114d207	fc2a1b54	1	none	1	1	landless	2	alv	pul	1871-1880	f7e3080d	1e08f0d0	1	MGM	alv	4	1871-1880	21b54f76	4e438a62	1	MGM	9	alv	1881-1890	3	a0a95636	f87f1365	0	both	0	1	landed	2	alv	1811-1820	2e9026e2	b8521c64	1	none	3	alv	1871-1880	aa9577f1	d8923e1a	1	MGM	13	alv	1791-1800
8411c29d	381b84d3	1	MGM	0	1	landless	1	alv	inl	1881-1890	bfa015e1	2a070900	1	both	alv	4	1841-1850	814de597	30de925e	1	none	14	alv	1851-1860	0	de3033b6	bf456079	1	MGM	1	1	landed	1	alv	1771-1780	e6576560	ea66f305	1	both	2	alv	1881-1890	aadc05a8	6916cdff	1	both	6	alv	1871-1880
95c17d3a	fe838705	1	PGM	0	1	landless	1	alv	inl	1831-1840	3705b4a0	889516df	1	both	alv	3	1881-1890	2d55eb99	210a6563	1	MGM	8	alv	1851-1860	2	5f5bdd90	77ab3cc1	1	PGM	1	1	landed	2	alv	1831-1840	4d471c6f	566e646f	1	none	2	alv	1841-1850	aeedfa32	993a81fb	1	MGM	13	alv	1881-1890
4fe1968a	e8c8bb4c	1	both	1	1	landed	1	alv	arch	1831-1840	1326550f	609bc04e	1	PGM	alv	3	1841-1850	2c46c5d5	cfcd411c	1	both	10	alv	1841-1850	4	01dc0ac4	d9c355eb	0	MGM	1	1	landless	1	alv	1851-1860	4249bcf4	ecc82fc9	1	MGM	3	alv	1881-1890	53ba2c29	3a6a3567	1	both	6	alv	1821-1830
72bc1a59	7da2df54	1	both	1	1	landless	1	alv	inl	1771-1780	b8a8bc52	33a74529	1	both	alv	3	1851-1860	4b093248	55945a11	1	MGM	7	alv	1811-1820	2	9b9a3da8	77c95dca	0	both	1	1	landless	1	alv	1871-1880	0ee3e9b5	dac223f9	1	both	2	alv	1871-1880	f195e155	220b2ed5	1	PGM.M	6	alv	1811-1820
91ca89b1	47b93d94	1	both	1	1	landless	1	alv	inl	1881-1890	9ff2db71	ffa2f805	1	none	alv	2	1831-1840	2e937e3b	5d1c32d0	1	both	9	alv	1871-1880	3	0e5c383b	089e6a54	1	PGM	0	1	landed	2	alv	1851-1860	be78b089	ff83c2ac	1	none	4	alv	1871-1880	65fb6be9	6ab49827	1	none	5	alv	1881-1890
d8c0a7ad	0ad08a4d	1	both	0	1	landless	1	alv	pul	1881-1890	5131f6ca	2747feae	1	both	alv	3	1851-1860	d214b0a7	d24e3979	1	MGM	10	alv	1871-1880	3	0cba6e6b	794de475	1	both	0	1	landless	2	alv	1841-1850	2b000d89	3b261989	1	both	4	alv	1871-1880	33e1c303	61126394	1	none	10	alv	1841-1850
8028e2d2	e27d491c	1	none	0	1	landed	2	alv	arch	1871-1880	50668f66	1a7c30fe	1	both	alv	2	1881-1890	38955586	5e53cc55	1	PGM	12	alv	1861-1870	3	d000de15	aed8ac3b	1	PGM	0	1	landless	1	alv	1851-1860	781d2541	2c0e9578	1	both	2	alv	1861-1870	c014da79	ae36de7c	1	MGM.P	8	alv	1881-1890
ee22a680	b1319fc3	1	both	1	1	landed	1	alv	inl	1841-1850	73e2ef93	a4b17025	1	MGM	alv	2	1861-1870	cc54cf43	15d23100	1	MGM	13	alv	1831-1840	1	d83f1855	8f28a957	1	both	0	1	landless	1	alv	1861-1870	3e66671a	6be83892	1	PGM	3	alv	1881-1890	c467943b	8b2c04e7	1	PGM.M	8	alv	1851-1860
bb472ccc	83e2bb3f	1	MGM	0	1	landed	2	alv	inl	1871-1880	e9154698	ed3e2680	1	none	alv	3	1881-1890	b924c067	a78b909a	1	none	13	alv	1791-1800	1	4e9c0089	d749c016	1	PGM	0	1	landless	2	alv	1871-1880	e4009f24	07a9a25e	1	none	4	alv	1851-1860	ddc81dcc	200d1a6b	1	none	9	alv	1851-1860
bd03ca03	621825d3	1	MGM	0	1	landed	1	alv	inl	1831-1840	2daa67bc	0283c505	1	none	alv	4	1871-1880	d0dbd34d	5b6bca08	1	MGM	13	alv	1871-1880	3	a8f9ff90	23990819	1	both	0	1	landless	2	alv	1881-1890	284f43ae	6abc59c1	1	PGM.M	2	alv	1811-1820	4030c147	075f7e1a	1	PGM	13	alv	1831-1840
20b1cb18	9aefe362	1	MGM	1	1	landed	2	alv	inl	1861-1870	cf09fe60	9ce36237	1	both	alv	2	1831-1840	bbbdd01a	dc7fcbcf	1	none	11	alv	1861-1870	2	34db59f9	9462d1a3	0	PGM	1	1	landed	1	alv	1841-1850	45a27f29	1fb35fba	1	both	3	alv	1861-1870	b5457686	bea6bbd9	1	none	5	alv	1861-1870
b3c0c219	fd6cbff4	1	none	1	1	landed	2	alv	pul	1881-1890	63ebc80f	29f2f08f	1	both	alv	4	1881-1890	867e7961	faea4808	1	both	6	alv	1881-1890	4	60db601e	e86735e7	1	MGM	0	1	landed	1	alv	1831-1840	a00fb83c	629e15fb	1	none	4	alv	1881-1890	3280426a	3277364f	1	PGM	13	alv	1881-1890
5637d5ca	1d7aa4bf	0	both	1	2	landless	1	alv	pul	1881-1890	71ed205e	38459072	1	both	alv	2	1821-1830	3fbd7fdb	2738164e	1	MGM	7	alv	1881-1890	2	fe86f06b	f07bd188	1	none	0	1	landed	2	alv	1871-1880	5e31011e	1c08e11e	1	PGM	3	alv	1871-1880	2311e7bf	b984f611	1	PGM	11	alv	1851-1860
f9cf9826	b8ef0c02	1	MGM	1	1	landed	2	alv	inl	1881-1890	684b81ec	00d7b473	1	MGM	alv	2	1881-1890	17994a2a	20ce3ee8	1	none	13	alv	1861-1870	0	c18c9b71	918e4100	1	none	0	1	landed	1	alv	1881-1890	c8dc3130	8092fd6a	1	both	3	alv	1861-1870	9dd0c378	e8cabcd3	1	none	5	alv	1881-1890
c05b8667	316770a6	1	none	1	1	landless	2	alv	inl	1871-1880	18680009	8ad471b1	1	MGM	alv	3	1841-1850	26cf8982	6f0f49c5	1	MGM	11	alv	1811-1820	2	da8a1ad2	7f4b520d	1	PGM	0	1	landed	1	alv	1881-1890	b793512f	2e49b181	1	MGM.P	3	alv	1871-1880	0c2ee831	f4773890	1	none	6	alv	1881-1890
e7838028	fcd4962e	1	none	0	1	landed	2	alv	pul	1881-1890	12389e25	19eca17b	1	MGM	alv	4	1861-1870	9e2d0d98	fd1fad37	1	none	6	alv	1861-1870	1	5c1d2fb4	5830823a	1	MGM	0	1	landed	1	alv	1801-1810	26f99312	d39d05ed	1	MGM	4	alv	1861-1870	73dab2e5	546dae8e	1	none	8	ded	1841-1850
1b1ea8e6	f9458655	1	MGM	1	1	landless	1	alv	inl	1861-1870	e326f611	699c3a1e	1	both	alv	4	1871-1880	7e54e21c	38902362	1	both	7	alv	1881-1890	3	e83ff1ec	c31be2fc	1	MGM	0	1	landless	2	alv	1881-1890	8717bc1c	f126e513	1	MGM	2	alv	1841-1850	eeeb95a2	7149dbb5	1	none	10	alv	1861-1870
8ff1f073	4f166fe2	1	MGM	1	1	landless	2	alv	inl	1841-1850	337a401c	9f9df23c	1	none	alv	2	1821-1830	05d8e916	dc0fbc6e	1	none	10	alv	1871-1880	1	e09c4247	029926c8	1	both	0	1	landless	2	alv	1841-1850	f773b543	8a521bb0	1	none	4	alv	1811-1820	37c863d7	59dd52a1	1	MGM	12	ded	1861-1870
a4f0e2ee	551a57c5	1	PGM	0	1	landless	2	alv	inl	1861-1870	7f1385ec	ce12d902	1	none	alv	4	1881-1890	fe5f67b2	9ae6c6f9	1	none	11	alv	1841-1850	1	894c78b6	7eaec6ba	1	none	0	2	landless	2	alv	1851-1860	5e61b759	a42b2868	1	none	3	alv	1881-1890	7fdfe3f7	70191fd1	1	MGM	8	alv	1761-1770
e4451280	941a7ff5	1	PGM	0	1	landed	1	alv	arch	1811-1820	f233b223	a0271c0e	1	none	alv	2	1871-1880	f6b385cc	9753ef98	1	none	9	alv	1871-1880	5	8d52004d	dbd3c1a7	0	MGM	1	1	landed	1	alv	1861-1870	1eac3038	dc1c9dd0	1	MGM	4	alv	1861-1870	d2a7bb0e	a1607efe	1	PGM	6	alv	1801-1810
8c748d8a	32404cbb	1	PGM	1	1	landless	2	alv	pul	1871-1880	92b67a64	b564c580	1	PGM	alv	2	1881-1890	39cb0aae	7ea7114c	1	MGM	7	alv	1851-1860	3	db357e36	b1fba941	1	none	0	1	landless	1	alv	1811-1820	8eed0d25	4cf6e298	1	MGM	2	alv	1851-1860	b67b24ed	e28d84eb	1	PGM.M	6	alv	1881-1890
f92d3bbb	f2966afd	1	none	0	1	landless	1	alv	inl	1861-1870	d20caae3	1c6bd514	1	none	alv	4	1871-1880	9e2d0d98	fd1fad37	1	PGM	7	alv	1841-1850	2	d165f27c	85ea6380	1	PGM	0	1	landless	2	alv	1871-1880	3de25c2e	f08e0d15	1	none	3	alv	1851-1860	acfed227	0260b679	1	none	14	alv	1871-1880
da53bfe5	288d656a	1	MGM	0	1	landless	2	alv	pul	1871-1880	a4db019f	3387e3b7	1	none	alv	3	1861-1870	07cf86db	051cd4fd	1	none	8	alv	1851-1860	1	963bcbae	c51fdb8f	1	none	1	1	landed	1	alv	1821-1830	6e34fbb0	2f216582	1	none	2	alv	1831-1840	7e14dbfb	e1d54784	1	none	13	alv	1871-1880
3d7083c5	d07bea92	1	MGM	1	1	landed	2	alv	arch	1781-1790	6c82e61b	43fe6e92	1	both	alv	3	1791-1800	12d62d34	c9103a3e	1	none	14	alv	1831-1840	1	8b720aec	730369b4	1	both	0	1	landed	1	alv	1871-1880	75161fcd	72b13760	1	PGM.M	2	alv	1791-1800	cc703de0	46457cfb	1	none	12	alv	1851-1860
ddbd8e89	d925f908	1	MGM	0	1	landed	2	alv	inl	1871-1880	034c9b41	25e2d11b	1	PGM	alv	2	1871-1880	d0dbd34d	5b6bca08	1	MGM	12	alv	1871-1880	3	b206976b	25e2505d	1	both	0	1	landless	1	alv	1881-1890	c2f940a2	9c8f2314	1	PGM	4	alv	1841-1850	40753ed2	9480f02f	1	none	8	alv	1871-1880
607b3bf0	a8e9d1fb	1	none	1	1	landless	1	alv	arch	1861-1870	8ef73e88	5c0ba908	1	none	alv	4	1821-1830	c6cedb69	9d2770d1	1	none	6	alv	1881-1890	1	3011d0a5	cfc3e00c	0	MGM	0	1	landed	1	alv	1871-1880	0d71b9f9	0f402f06	1	both	2	alv	1841-1850	4164c632	8d2600b7	1	none	9	alv	1831-1840
12b425a8	d4cb5fd8	0	MGM	0	1	landed	1	alv	arch	1841-1850	9a9fa76f	6e659c81	1	both	alv	2	1841-1850	4fac0ea0	50efabf3	1	none	13	alv	1881-1890	1	c9b10d1b	27d32360	0	MGM	1	2	landless	1	alv	1841-1850	3c89e50c	1b1ab78d	1	both	3	alv	1781-1790	9cbeee1c	0ce9337a	1	none	6	alv	1831-1840
b56097e5	8f80283c	1	none	1	1	landless	2	alv	inl	1841-1850	c7e7a462	487c2687	1	both	alv	2	1881-1890	7607c013	3249a199	1	MGM	12	alv	1881-1890	2	637b971f	d284811f	1	PGM	0	1	landed	2	alv	1821-1830	43f25ff4	61a259b3	1	MGM	4	alv	1881-1890	07c4d7b0	3c4c8be3	1	none	12	alv	1871-1880
c1d102bc	36ce798d	1	MGM	1	1	landed	2	alv	inl	1881-1890	a64d21b7	3c28ae0a	1	both	alv	3	1741-1750	055a8241	eec67c76	1	PGM	13	alv	1831-1840	1	db58b5db	bef70413	1	none	0	1	landless	2	alv	1841-1850	3d13c17d	2379092e	1	none	4	alv	1811-1820	9cea054b	ae238581	1	MGM	10	alv	1881-1890
bcb57917	7df4e3fa	1	MGM	0	1	landless	1	alv	pul	1881-1890	c885f543	279849e8	1	MGM	alv	3	1861-1870	e4db8440	d513af7b	1	none	5	alv	1801-1810	4	6b290880	da851606	0	both	0	1	landless	1	ded	1811-1820	8d693238	5c8590e1	1	both	3	alv	1871-1880	234f40ce	7167582c	1	PGM.M	5	alv	1871-1880
7801866d	979d9ca3	1	both	1	1	landless	1	alv	arch	1861-1870	80d7b1ee	2f263341	1	PGM	alv	2	1861-1870	cf5e9ee2	a3417c0f	1	none	15	alv	1881-1890	1	45786ce2	8f227991	1	both	0	1	landless	1	alv	1791-1800	26f99312	d39d05ed	1	MGM	4	alv	1851-1860	08a344e9	5e40cb65	1	both	9	alv	1821-1830
e4751175	260648ae	1	MGM	1	1	landless	2	alv	inl	1851-1860	a004e509	1dc1e6f9	1	PGM	alv	3	1871-1880	6c331a7b	f8282454	1	both	7	alv	1871-1880	2	313183d6	83879459	1	MGM	1	1	landed	2	alv	1881-1890	5b0b38a2	0faa3ced	1	none	3	alv	1871-1880	f34b0b4d	1f7d49a8	1	none	10	alv	1871-1880
49349fe7	04956e21	0	none	0	1	landless	1	ded	inl	1821-1830	471365cb	448fcf23	1	none	alv	2	1861-1870	1cc51533	fbcff369	1	both	9	alv	1871-1880	3	cdbe2eff	c563ff33	1	PGM.M	1	1	landless	2	alv	1881-1890	abbb5c61	924e74c0	1	none	4	alv	1831-1840	a94058a3	6afca3f2	1	PGM	10	alv	1861-1870
a293056b	23f8be5c	1	PGM	0	1	landless	1	alv	inl	1871-1880	ad554508	177e9517	1	both	alv	2	1841-1850	ae079f66	bcf89e29	1	MGM	11	alv	1871-1880	0	3a13c747	1f9032bd	1	PGM	0	1	landless	1	alv	1881-1890	febe5dd3	439945c8	1	PGM.M	4	alv	1841-1850	43283ea4	216dd698	1	both	7	ded	1781-1790
e06e76a6	02d1256d	1	both	0	1	landed	2	alv	inl	1831-1840	55ad03c4	d8a34756	1	MGM	alv	2	1831-1840	af0164d7	2a9b9424	1	MGM	9	alv	1881-1890	2	a0763d6a	a6a1b53b	1	none	0	1	landless	2	alv	1881-1890	0ea11e67	86d2425a	1	MGM	2	alv	1881-1890	32dc0e90	8bb2d3ec	1	MGM	12	alv	1881-1890
fe4f5170	3997e82b	0	MGM	1	1	landless	2	alv	inl	1861-1870	786013cc	6e659c81	1	both	alv	4	1841-1850	d5241369	7154cde1	1	both	13	alv	1881-1890	1	ed1df31d	562d35c1	1	MGM	1	1	landless	2	alv	1881-1890	100a302e	6f11e748	1	MGM	2	alv	1881-1890	ef293860	7e71c967	1	MGM.P	15	alv	1771-1780
6a969ea0	d5a7b779	1	PGM	1	1	landed	1	alv	arch	1871-1880	2c34c9d0	0bbdb933	1	none	alv	3	1831-1840	92ecc658	a37653b8	1	none	9	alv	1881-1890	2	7d448a90	c5af2e29	1	none	1	1	landed	2	alv	1881-1890	8b67b4ec	39af8378	1	PGM	2	alv	1871-1880	c1b0c4ae	633eff12	1	none	5	alv	1831-1840
d63d2eb6	718aec2b	1	MGM	0	1	landed	2	alv	pul	1881-1890	583f8a3f	78e0ce53	1	MGM	alv	2	1851-1860	3df8bdfe	7bf458ba	1	none	5	alv	1831-1840	3	24013a73	91d26455	0	both	0	1	landed	2	alv	1841-1850	7572118b	14c83b06	1	none	2	alv	1831-1840	d47078eb	ec57b592	1	none	12	alv	1811-1820
31609a01	fc0c3894	1	none	1	1	landed	2	alv	arch	1861-1870	9211d4eb	761c9c64	1	none	alv	4	1861-1870	53e505c2	644a936b	1	PGM	8	alv	1881-1890	3	2aec5adf	e63245d9	1	none	1	1	landless	1	alv	1861-1870	5de79982	0a49e12c	1	both	3	alv	1821-1830	f3c53ad9	34b6b9d4	1	MGM	15	alv	1841-1850
7d8bcd1d	f015aba0	1	none	1	1	landless	2	alv	inl	1881-1890	34ec3306	a5f2f8eb	1	MGM	alv	3	1871-1880	569e3166	aa1fc482	1	MGM	13	alv	1821-1830	1	f31ab0af	07d48d46	1	PGM	1	1	landed	1	alv	1851-1860	938ead1c	7c6aeaca	1	PGM	3	alv	1871-1880	b15ea9ef	2d38295d	1	PGM	10	alv	1861-1870
3dacd8e3	156359ea	1	none	1	1	landless	2	alv	pul	1861-1870	ea183ac1	93679796	1	PGM	alv	3	1881-1890	11aeabea	0067b88a	1	PGM	14	alv	1781-1790	4	e7c88487	ca772b24	1	none	0	1	landless	2	alv	1881-1890	fe146fc0	18a9d277	1	MGM	2	alv	1881-1890	c8801a74	c4ccd296	1	none	8	alv	1831-1840
556482eb	857993fd	1	none	0	1	landless	2	alv	pul	1871-1880	616bd7f7	6cff0c87	1	both	alv	2	1851-1860	bf83ca17	52aee49f	1	both	9	alv	1881-1890	1	aa52735f	cf674869	0	MGM	1	1	landless	1	alv	1871-1880	9a0ed86d	5aa39290	1	both	4	alv	1881-1890	9956c297	a78bf626	1	MGM.P	7	alv	1861-1870
9786a76f	af5a9f39	1	none	0	1	landless	2	alv	inl	1851-1860	f598e7a5	0ee78772	1	none	alv	2	1871-1880	163cd0bd	c2970775	1	none	6	alv	1831-1840	2	cd696dc1	84de85b9	1	both	0	1	landed	1	alv	1851-1860	0f62444b	53953895	1	PGM	3	alv	1861-1870	d9c257f2	1c17f531	1	none	7	alv	1861-1870
5d150ccf	b104308d	1	MGM	1	1	landless	1	alv	inl	1881-1890	ec93b459	fc4c030d	1	both	alv	4	1831-1840	1c5d0717	61d08170	1	none	12	alv	1841-1850	2	5456a82c	3b52e492	1	PGM	1	1	landless	1	alv	1851-1860	0787ba57	4c052d38	1	none	4	alv	1861-1870	ee73beac	cc8a3e22	1	both	10	ded	1851-1860
41ee36c8	6414481a	1	both	0	1	landed	2	alv	arch	1801-1810	28268dd0	c5061e5b	1	PGM	alv	3	1871-1880	55ca4920	3c48c70e	1	PGM	9	alv	1851-1860	2	b6585dbb	e327e28e	1	both	1	1	landed	1	alv	1791-1800	8dd1aba4	12d15d46	1	both	2	alv	1871-1880	6120d681	6323e5ba	1	MGM	7	alv	1881-1890
bce409b1	7c39ec44	1	both	0	1	landed	2	alv	inl	1751-1760	3ca5ef79	525bb840	1	none	alv	2	1851-1860	9db73ae5	fbe864e0	1	PGM	5	alv	1871-1880	2	7a2cf611	b43b85e2	1	both	1	1	landless	1	alv	1871-1880	58bfaaa6	f67ad0a7	1	MGM	4	alv	1881-1890	c2e889d8	df920445	1	MGM.P	12	alv	1811-1820
bc923f6d	627ec757	1	both	1	1	landed	1	alv	inl	1871-1880	7ba1329b	43e671ae	1	PGM	alv	4	1841-1850	0c30a903	dd1ce6fc	1	MGM	7	alv	1871-1880	4	570ec0e2	ba03b101	1	none	1	1	landless	2	alv	1881-1890	cc2c4c4a	f974c6b1	1	none	3	alv	1881-1890	d2e99c77	7244c60c	1	none	9	alv	1871-1880
6fca4f46	d03e95eb	1	both	0	1	landed	1	alv	arch	1831-1840	af7fbe57	20883ec8	1	none	alv	4	1861-1870	d4e9b9c6	72e277b9	1	PGM	14	alv	1841-1850	3	92f60db7	c8a806d0	1	PGM	1	1	landless	2	alv	1881-1890	3bba8de4	8a1a19ff	1	none	2	alv	1881-1890	3fc8e15d	d05bec7d	1	MGM.P	8	alv	1871-1880
22e624ec	0e5d6ebc	1	both	0	1	landed	1	alv	inl	1871-1880	2bd66bd3	c2d37092	1	none	alv	2	1841-1850	bb763f1d	3ea98eca	1	both	6	alv	1821-1830	2	633f3f28	f5709125	0	PGM	1	1	landed	2	alv	1851-1860	963ee626	4d30d5d0	1	none	2	alv	1861-1870	43283ea4	216dd698	1	both	6	alv	1781-1790
3fc11866	c12303e8	1	both	1	1	landless	1	alv	inl	1841-1850	85df5122	cb2a0a1f	1	none	alv	4	1871-1880	6ee08fb5	720c4289	1	MGM	7	alv	1851-1860	4	2078d379	7c8deb3f	1	MGM	0	1	landed	2	alv	1831-1840	517df61d	10fb0336	1	MGM	4	alv	1881-1890	b7badcaf	37089e29	1	none	11	alv	1841-1850
7e40dfbf	5c1455d2	1	both	0	1	landed	2	alv	pul	1841-1850	08c7fecb	149be435	1	MGM	alv	3	1881-1890	bfc722dd	7bbe88dc	1	none	12	alv	1851-1860	0	5c2beb76	4d1ee01a	1	PGM	1	1	landless	1	alv	1881-1890	cda38c7a	032f94e0	1	MGM	4	alv	1761-1770	ffb1860b	2a1e8265	1	none	9	alv	1881-1890
53cc8e5e	9960c8ee	1	MGM	1	1	landless	1	alv	arch	1821-1830	e6663bf5	ed137f29	1	both	ded	3	1791-1800	ca0c96e5	94b0bb4f	1	PGM	11	alv	1851-1860	0	34db59f9	9462d1a3	1	both	0	1	landed	1	alv	1831-1840	d89533b5	72b13760	1	both	2	alv	1771-1780	0cfd93e0	f073f4cb	1	none	7	alv	1801-1810
051b0c3f	898f5731	1	MGM	1	1	landed	1	alv	inl	1821-1830	85ab36b4	5a076ded	1	none	alv	3	1871-1880	c7887b42	fb0197cb	1	none	7	alv	1821-1830	2	22874a6b	57f626fd	1	PGM	0	1	landed	2	alv	1881-1890	92cb57cf	c9e1a4c5	1	none	3	alv	1871-1880	1805ad29	a961c4c0	1	MGM	14	alv	1791-1800
318034d7	3487bf4d	1	MGM	0	1	landed	1	alv	pul	1841-1850	e50e0381	c3a3c36b	1	none	dis	3	1861-1870	68cb2687	002cde01	1	none	7	alv	1881-1890	2	81f94d19	b2b7328a	1	both	1	1	landless	1	alv	1831-1840	84f0b3bb	3f0643e3	1	MGM	4	alv	1871-1880	dd43c2a8	67f077a0	1	PGM	14	alv	1821-1830
a0cd11e7	205c691a	1	PGM	0	1	landed	2	alv	arch	1841-1850	387777fc	bcae02b8	1	none	alv	3	1861-1870	92b236c4	e5d72fbb	1	none	12	alv	1881-1890	2	86f86c8d	873380a9	1	both	0	1	landless	1	alv	1801-1810	a4cfaa18	9cc08dc1	1	PGM	4	alv	1861-1870	a84f4d49	1d503699	1	both	8	alv	1861-1870
65df4937	f51823b1	1	MGM	0	1	landed	1	alv	inl	1861-1870	79d2e422	7e46b167	1	PGM	alv	3	1881-1890	a412d54d	5dfac41a	0	none	7	alv	1871-1880	5	53727c69	f2207ee1	1	both	0	1	landless	2	alv	1851-1860	44e505dd	8654b39b	1	MGM	2	alv	1841-1850	65eb98f5	d93e314e	1	none	13	dis	1861-1870
f9cf9826	b8ef0c02	1	MGM	1	1	landed	1	alv	inl	1871-1880	190b333a	2d3e243f	1	MGM	alv	4	1881-1890	b7a02711	c39ad8e5	1	none	5	alv	1851-1860	3	fe6eb733	3ca03ae0	1	PGM	1	1	landless	1	alv	1851-1860	694df6e9	18d50b7d	1	MGM	2	alv	1881-1890	91d623a8	c345497b	1	both	11	alv	1841-1850
15cac56b	80f9541e	1	MGM	1	1	landless	1	alv	inl	1871-1880	bf090f3e	2d3e243f	1	both	alv	2	1861-1870	66c3ac16	0ed29cf4	1	MGM	15	alv	1801-1810	2	c499acd1	da6b5188	1	both	1	2	landless	2	alv	1881-1890	6cfe5e1e	22820cce	1	none	2	alv	1871-1880	91d623a8	c345497b	1	both	8	alv	1841-1850
fd6d212a	550e0d36	1	PGM	0	1	landless	2	alv	arch	1881-1890	b004e942	14e744f0	1	none	alv	2	1871-1880	5f1868e3	dbe2b4cb	1	MGM	15	alv	1831-1840	7	f7ae1fdb	b68da785	1	both	1	1	landed	2	alv	1751-1760	f8bb6e6a	1e1b3fbb	1	PGM	2	alv	1821-1830	f5d75aa8	23341080	1	none	9	alv	1881-1890
9786a76f	af5a9f39	1	none	1	1	landless	2	alv	inl	1861-1870	6bb2703d	a082657d	1	none	alv	4	1871-1880	a76f5a8b	fef17753	1	PGM	6	alv	1831-1840	3	7e6e4b98	94000d48	1	PGM	1	1	landed	1	alv	1841-1850	e4b91494	eb470a94	1	PGM.M	2	alv	1871-1880	d25a747b	5dae7c71	1	MGM	8	alv	1881-1890
5665a1aa	2946329a	1	MGM	1	1	landed	2	alv	inl	1821-1830	d34de163	5f1db791	1	both	alv	3	1821-1830	8abc48d7	cc5a250d	1	MGM	7	alv	1881-1890	2	955e7023	f2810699	1	both	0	1	landless	2	alv	1881-1890	862e3fc4	5294a0ca	1	none	4	alv	1851-1860	ea19e2d7	49911862	1	none	7	ded	1881-1890
bde9a627	9729752a	1	both	0	1	landed	2	alv	inl	1841-1850	8a72d842	94559277	1	none	alv	4	1871-1880	a154253e	8206c793	1	none	10	alv	1871-1880	3	256f7e11	f63ade13	1	none	0	1	landed	1	alv	1871-1880	b7fd4c08	c68802a5	1	PGM	3	alv	1831-1840	aa5c8a66	ca10e770	1	none	6	alv	1851-1860
9a33e9ec	7560ea0f	1	both	0	1	landed	1	alv	pul	1851-1860	034c9b41	25e2d11b	1	PGM	alv	3	1851-1860	6ebbe574	9542ba65	1	none	15	alv	1821-1830	0	7a4638d4	db3be37e	1	both	0	1	landed	1	alv	1791-1800	34943a56	09fbfc62	1	both	4	alv	1831-1840	7284160e	e06760b1	1	MGM	9	alv	1861-1870
e729e6e0	d4d71998	1	none	1	1	landless	1	alv	inl	1871-1880	d1e74396	380a66b7	1	none	alv	3	1881-1890	08c354e4	ac569e0c	1	MGM	8	alv	1861-1870	1	a7f49d92	28c6e559	1	both	0	1	landless	2	alv	1861-1870	e3478515	90ce9209	1	none	3	alv	1881-1890	64504769	e127b516	1	both	7	alv	1841-1850
7b0c48d0	f84cfe90	1	MGM	0	1	landless	2	alv	inl	1861-1870	338684e2	4c6e3fd0	1	MGM	alv	3	1861-1870	68cb2687	002cde01	1	none	9	alv	1881-1890	0	36c507ea	b754ec8a	1	both	1	1	landless	2	alv	1791-1800	73c02b2c	0788a354	1	MGM	2	alv	1871-1880	2572160b	fedac9cc	1	PGM.M	13	ded	1791-1800
53dd78d9	631702c9	1	none	0	1	landless	2	alv	inl	1871-1880	9b2d893e	a9647c4c	1	PGM	alv	4	1821-1830	3ea20d97	fa9456bd	1	none	5	alv	1831-1840	0	f334dfe1	52660179	1	PGM	0	1	landed	1	alv	1861-1870	8a9beb52	843d8e79	1	both	3	alv	1801-1810	ef3c6842	0c567a6b	1	both	13	alv	1841-1850
443728f7	08a11411	0	PGM	1	1	landless	1	alv	inl	1791-1800	7605b9ff	512402cc	1	none	alv	4	1851-1860	bff9c804	450364de	1	PGM	8	alv	1831-1840	0	77b8e504	b0a28774	1	both	0	1	landed	2	alv	1761-1770	23ada32b	25c51cf8	1	MGM	3	alv	1851-1860	c509db22	76898dff	1	both	6	alv	1871-1880
d741f03c	0155def0	1	PGM	1	1	landless	1	alv	inl	1851-1860	e93b3648	e2481ac2	1	both	alv	2	1861-1870	d998a074	b116c614	1	both	7	alv	1841-1850	4	a2b2b617	97d869a6	1	none	0	1	landed	1	alv	1871-1880	cf407235	2d9ffc22	1	none	3	alv	1851-1860	43ca551c	2cb00b74	1	MGM	12	alv	1851-1860
c098d426	59663cde	1	MGM	0	1	landless	2	alv	inl	1881-1890	0a137d35	6298e542	1	none	alv	3	1761-1770	19fcc182	fdb1439f	1	MGM	9	alv	1861-1870	2	0b46bf79	2317ecab	1	MGM	0	1	landed	2	alv	1881-1890	03c635cd	636b1e4a	1	none	3	alv	1851-1860	f51818b4	2cba91e2	1	none	11	alv	1881-1890
1c56c06d	61d8a89e	1	PGM	0	1	landless	1	alv	pul	1881-1890	2775596b	16d2da71	1	PGM	ded	3	1881-1890	931646f4	a86f3193	1	both	12	alv	1871-1880	2	8d52004d	dbd3c1a7	1	both	0	1	landed	1	alv	1861-1870	87f3f723	104574ab	1	both	2	alv	1841-1850	7d6e0578	dce0d77a	1	both	7	alv	1881-1890
3d7083c5	d07bea92	1	MGM	0	1	landed	1	alv	arch	1791-1800	a9146d3c	45e3e064	1	none	alv	3	1811-1820	50dff12d	61d08170	1	none	6	alv	1831-1840	3	d10fe894	44c9aa1f	1	MGM	1	1	landed	1	alv	1871-1880	3be6fa33	f145f453	1	MGM	3	alv	1881-1890	8b2efd8e	cff39eeb	1	MGM	7	alv	1841-1850
ed788a2d	3df59f81	1	both	0	1	landless	2	alv	inl	1881-1890	4572395b	f35a1fdd	1	PGM	alv	4	1881-1890	ae079f66	bcf89e29	1	MGM	5	alv	1871-1880	0	f1b02848	54900dbc	1	both	0	1	landed	2	alv	1791-1800	60b19ae6	dffb4a6e	1	MGM	4	alv	1861-1870	5537c6ad	ef6e00e4	1	MGM	9	alv	1811-1820
e829c347	7f73ddcb	1	none	1	1	landed	2	alv	arch	1881-1890	5a570eb0	85cee93c	1	both	alv	3	1881-1890	844b6f50	dccf56f2	1	none	5	alv	1861-1870	3	afb6bddc	6d55f658	1	none	1	1	landless	2	alv	1871-1880	cf4669f2	dbebbf0c	0	MGM	3	alv	1871-1880	c97d6eb8	a67e82bb	1	both	14	alv	1871-1880
d6a858fd	53767d79	1	MGM	1	1	landless	1	alv	pul	1881-1890	c96058cc	e659636e	1	none	alv	2	1881-1890	6fe3efc9	161dd65c	1	PGM	8	alv	1811-1820	5	824cd41d	84874317	1	MGM.P	1	1	landless	1	alv	1881-1890	a6b3828e	d7f82f11	1	PGM	3	alv	1861-1870	0079f1ae	c69023ba	1	both	5	alv	1851-1860
fa43dcfc	0873e87e	1	MGM	0	1	landless	2	alv	pul	1861-1870	b73d22d6	0df6583a	1	none	alv	4	1871-1880	ba3be3d2	092c7d2a	1	both	5	alv	1881-1890	4	0efd4b1d	19197e91	1	none	0	1	landed	1	alv	1871-1880	5e6e220a	07f5d926	1	none	3	alv	1871-1880	c342e9d4	1d010c4c	1	none	12	alv	1871-1880
17bc4374	c3cd838d	1	MGM	1	1	landed	1	alv	arch	1881-1890	4d2bed27	b13895c8	1	both	alv	3	1841-1850	25b3bd5a	e4508b4b	1	none	9	alv	1851-1860	2	b301cd77	7ee65c1a	1	MGM.P	0	1	landless	2	alv	1861-1870	f118057d	30b79ee8	1	both	4	alv	1871-1880	c9a921e0	01c281c0	1	both	10	ded	1841-1850
8d563242	9f69a34d	1	both	1	1	landed	2	alv	pul	1881-1890	4a92449c	28599d12	1	MGM	alv	2	1841-1850	26a58453	d9e9395e	1	MGM	6	alv	1881-1890	5	fbf149a4	d63e6a8c	1	none	1	1	landed	2	alv	1831-1840	d452b48e	84aec2bb	1	both	2	alv	1751-1760	6fd08e89	0928df53	1	both	5	alv	1871-1880
1b7b3ef2	6764910f	1	MGM	0	2	landed	2	alv	pul	1781-1790	f594f350	c4688c5b	1	MGM	alv	2	1841-1850	668693f4	da4db3a6	1	both	7	alv	1871-1880	5	f7ae1fdb	b68da785	1	MGM	0	1	landed	1	alv	1761-1770	3499dec8	4a5bf427	1	both	2	alv	1881-1890	1a755c4d	8e42dbc4	1	none	13	alv	1881-1890
e60de860	3f3448bd	0	none	1	1	landed	1	alv	kar	1881-1890	ed18a063	58ab8d60	1	none	alv	4	1871-1880	2c46c5d5	cfcd411c	1	both	15	alv	1831-1840	5	726fd040	2f43c056	1	both	1	1	landed	1	alv	1851-1860	0deefbdc	48c7510d	1	none	4	alv	1881-1890	e33525a0	3b6a4014	1	none	8	alv	1831-1840
1b1ea8e6	f9458655	1	both	1	1	landless	2	alv	inl	1861-1870	e79d599e	d4cd9a5a	1	MGM	alv	3	1831-1840	1caa14a9	8c262bfe	1	none	15	alv	1791-1800	5	90217810	461ab1a1	1	none	1	1	landed	1	alv	1871-1880	2dd1c4af	365f3f59	1	both	4	alv	1781-1790	0ffe4916	edfab3af	1	PGM.M	14	alv	1871-1880
18f15e36	7d3d0659	1	PGM	0	1	landless	2	alv	pul	1861-1870	638690c5	c42dabc2	1	MGM	ded	3	1861-1870	f8c3160b	fd813627	1	none	9	alv	1881-1890	1	d8df5a07	13e065ae	1	MGM	1	1	landed	2	alv	1881-1890	05d98e5b	2265890e	1	none	3	alv	1831-1840	27573168	2aaf39d6	1	MGM	8	alv	1851-1860
9f6df5d1	a55b7c82	1	both	1	1	landed	1	alv	inl	1861-1870	1b3691ef	b571ddd9	1	MGM	alv	2	1881-1890	2dbf50ce	f0431cb1	1	MGM	6	alv	1881-1890	2	cacccea5	60c9efeb	1	both	1	1	landless	1	alv	1861-1870	5e61b759	a42b2868	1	MGM.P	4	alv	1871-1880	0e4b9942	bd54b462	1	MGM.P	7	alv	1831-1840
c19efd09	71a4df86	1	both	1	1	landless	2	alv	inl	1871-1880	5571074c	011b183a	1	MGM	alv	2	1851-1860	f9757186	88198d08	1	MGM	11	alv	1841-1850	4	786f62dc	ac3f1d79	1	MGM	1	1	landless	1	alv	1831-1840	3a3d6ec8	65598f7b	1	MGM	2	alv	1851-1860	292efd08	4fcab45b	1	none	12	alv	1861-1870
fd77af38	4fdef665	0	PGM	0	1	landed	1	alv	arch	1861-1870	b4148a19	89266f36	1	PGM	alv	4	1831-1840	4554c4a9	e46f945a	1	none	13	alv	1871-1880	2	5830f298	1dd4fd68	1	both	0	1	landless	2	alv	1841-1850	e22236cb	b3c59f5f	1	PGM.M	4	alv	1871-1880	33e1c303	61126394	1	none	9	alv	1841-1850
41c32d8b	366f24f6	0	PGM	0	1	landed	1	alv	arch	1861-1870	fd01f95a	90a972b9	1	both	alv	4	1871-1880	3e03b80e	89e45971	1	none	5	alv	1871-1880	2	11cf2c3f	918e4100	1	PGM	1	1	landless	1	alv	1871-1880	52832a80	0eec1cbd	1	both	4	alv	1831-1840	d14a3672	ff273309	1	MGM	8	alv	1871-1880
47f5236e	65097f76	1	PGM	1	1	landed	2	alv	pul	1831-1840	4d061d46	4c0c34cc	0	none	alv	2	1881-1890	0c30a903	dd1ce6fc	1	MGM	8	alv	1871-1880	2	b1ba24ad	7fcb673c	1	both	1	1	landed	1	alv	1841-1850	992392a1	2379092e	1	MGM	3	alv	1791-1800	5c797e4c	dacb24a3	1	PGM	7	alv	1881-1890
51b6de5d	0c76ce2f	1	PGM	1	1	landless	1	alv	pul	1881-1890	e47a606c	337dc9c9	1	none	alv	3	1811-1820	b442fa1a	3c48c70e	1	PGM	8	alv	1851-1860	2	e365295b	6b9a2fee	1	both	0	1	landed	1	alv	1841-1850	63ea3de1	804eb23b	1	both	3	alv	1881-1890	1a755c4d	8e42dbc4	1	both	13	alv	1871-1880
efc07c0f	5615a856	1	MGM	0	1	landless	1	alv	inl	1861-1870	7a74c6fb	29793f4d	1	MGM	alv	3	1871-1880	32abbebc	1f14bae8	1	none	12	alv	1871-1880	1	4a0fecf5	01a68bba	1	none	0	1	landed	1	alv	1881-1890	b9b4076b	7e2dd9ef	1	none	2	alv	1791-1800	c9ea9e49	3e20fa33	1	PGM	10	alv	1871-1880
b67b2818	51db3183	1	none	1	1	landless	2	alv	inl	1871-1880	3328e4cc	fa0f186c	1	none	alv	4	1821-1830	f5e7a9c9	d60e9940	1	MGM	6	alv	1881-1890	3	4d9e2799	93f1c881	1	PGM.M	0	1	landless	2	alv	1881-1890	cd488aa8	e523307a	1	none	2	alv	1831-1840	635e9210	78d57201	1	MGM	6	alv	1871-1880
216f5d4b	c12576b8	1	none	1	1	landless	1	alv	arch	1861-1870	6c82e61b	43fe6e92	1	both	alv	4	1791-1800	cf6339d9	14d3b67d	1	PGM	5	alv	1871-1880	2	e0aa305a	8b1e1838	1	both	1	1	landless	1	alv	1851-1860	713e98f7	57d57d39	1	both	3	alv	1851-1860	07c4d7b0	3c4c8be3	1	none	11	alv	1871-1880
dba90aaf	1ba06d83	1	MGM	1	1	landless	1	alv	pul	1881-1890	95322a5f	43e671ae	1	PGM	alv	3	1841-1850	d428578a	9e6cb3b6	1	MGM	10	alv	1851-1860	3	0ab1dbf0	62927ec9	1	none	1	1	landed	1	alv	1831-1840	43169b70	f79b4768	1	none	4	alv	1821-1830	50fd04c3	6b7b6bd5	1	none	5	alv	1851-1860
4bdd2b92	f5be7517	1	MGM	1	1	landed	1	alv	inl	1851-1860	9cf309e0	4c5fb3e8	1	PGM	alv	3	1821-1830	9a12a561	576b9376	1	both	11	alv	1831-1840	3	51ba021a	43493d47	1	both	0	1	landed	1	alv	1831-1840	45465d92	3edf53bf	1	both	3	alv	1841-1850	014a142c	b48e2249	1	none	15	alv	1851-1860
05093e19	be9459a8	1	none	0	1	landless	2	alv	inl	1851-1860	557d7680	add2d10e	1	both	alv	3	1841-1850	8c621cd2	b122dc28	1	none	7	alv	1881-1890	3	cfccb923	b682d4a5	1	none	1	1	landless	1	alv	1801-1810	6dee0eee	6f6eb812	1	none	4	alv	1821-1830	cab550b5	e0b928a1	1	both	5	alv	1851-1860
dbd6c230	2e95a199	1	none	0	2	landless	1	alv	arch	1881-1890	d1b4d4d4	59b7269e	1	both	alv	2	1861-1870	3f6c1995	2f5688e5	1	MGM	10	alv	1831-1840	3	697a6e06	46d04eb3	1	MGM.P	1	1	landed	1	alv	1861-1870	c0406e3b	b1ae362f	1	both	4	alv	1881-1890	c57ae9ff	f47d2ade	1	both	6	alv	1831-1840
ee4cf40e	79a4edab	1	PGM	0	1	landless	2	alv	inl	1861-1870	71ed205e	38459072	1	both	alv	2	1831-1840	4390cb16	37ebea27	1	none	9	alv	1871-1880	5	2fc8b827	b71f0c17	1	none	0	1	landed	2	alv	1831-1840	92b2481b	9b5b64fe	1	both	4	alv	1881-1890	dad3bf4f	7df48ff1	1	none	10	alv	1871-1880
8d4ce5fb	434f36cc	1	both	1	1	landed	1	alv	inl	1871-1880	d9326074	633dd496	1	MGM	alv	4	1841-1850	c9c2c7c5	65ad65d2	1	both	5	alv	1831-1840	1	62f94c0f	f51db00b	1	PGM.M	0	2	landed	1	alv	1861-1870	80e8f4f3	c2375c1b	1	PGM	2	alv	1881-1890	f9f51491	7a069dc1	1	none	10	alv	1851-1860
03e7f4a1	677c9d9d	1	MGM	1	1	landless	2	alv	inl	1881-1890	0830f313	85972cf5	1	none	alv	4	1861-1870	1a42bcb5	9fb1230d	1	MGM	13	alv	1881-1890	2	58498337	2ac3b267	1	none	0	1	landless	1	alv	1861-1870	f118057d	30b79ee8	1	PGM	2	alv	1881-1890	1f049f5b	6ed39983	1	none	14	alv	1851-1860
2ebaac7e	af50ba3f	0	both	1	1	landed	1	alv	inl	1861-1870	dfe9bb84	0c97e42a	1	MGM	alv	4	1841-1850	6376ce65	0fe93ac7	1	none	8	alv	1881-1890	2	240d5a36	ed97f0ad	1	none	1	1	landed	2	alv	1811-1820	a4212083	82d8a9c3	1	PGM	4	alv	1871-1880	70d443c2	e49b57f8	1	none	10	alv	1831-1840
a991f529	f281db91	1	MGM	1	1	landed	1	alv	inl	1831-1840	d271ddd1	d1200b3d	1	MGM	alv	2	1871-1880	de437029	af285b28	1	MGM	6	alv	1811-1820	3	3ade6fe2	e930c734	1	both	1	1	landless	2	alv	1881-1890	a48d67b7	d6cfe8be	1	MGM	4	alv	1831-1840	c509db22	76898dff	1	both	7	alv	1871-1880
2ab949b8	fcefafc8	1	both	0	1	landed	1	alv	pul	1871-1880	8999de1d	8eb94d3e	1	both	alv	2	1881-1890	157ae18e	488fba67	1	none	6	alv	1811-1820	3	776fa46a	68667796	1	none	0	1	landless	1	alv	1881-1890	3c1b0ecb	a21ef204	1	MGM	2	alv	1871-1880	a4877a2c	8f698d6d	1	none	12	alv	1871-1880
0b503601	d8646a97	1	MGM	0	2	landless	1	alv	arch	1871-1880	e134f74c	fae82bef	1	MGM	alv	2	1751-1760	2c46c5d5	cfcd411c	1	both	13	alv	1841-1850	5	113757b2	36ed98fd	1	PGM	0	1	landed	2	alv	1871-1880	8d662a5a	c3b834ac	1	none	4	alv	1871-1880	965cdb81	05266a5c	1	both	9	alv	1871-1880
8e86eb81	d4d71998	0	none	1	1	landless	2	alv	inl	1871-1880	cd19ac0e	bb9d7915	1	PGM	alv	2	1841-1850	882aff1c	961ee4e3	1	none	13	alv	1841-1850	2	5b83867c	088d9000	1	none	1	1	landless	1	alv	1881-1890	c8f2ec98	535d4a26	1	both	2	alv	1871-1880	f9d24c23	dd51f813	1	both	9	alv	1841-1850
90d36176	3b36a194	1	PGM	1	1	landless	2	alv	inl	1801-1810	8808aaa7	00a734a5	1	none	alv	3	1811-1820	bef2af34	1d8ec2b8	1	both	5	alv	1881-1890	3	c8c6c338	03f1556f	1	both	0	1	landless	2	alv	1831-1840	45465d92	3edf53bf	1	both	3	alv	1831-1840	ba5e12db	73bc312a	1	MGM	5	alv	1851-1860
66c89da1	b08797f4	1	both	0	1	landless	2	alv	inl	1871-1880	0a2f33b9	11b767e7	1	MGM	alv	2	1841-1850	80816032	4ddf83a8	1	PGM	12	alv	1801-1810	0	2a476d41	2374c04f	1	PGM.M	1	1	landless	2	alv	1871-1880	58e0574f	19f33251	1	none	4	alv	1851-1860	451281bb	117458fe	1	none	14	alv	1811-1820
bfb4df45	1ca0e519	1	PGM	1	1	landed	1	alv	inl	1741-1750	e270b2da	cb82b96d	1	PGM	alv	2	1811-1820	73e7ed3c	1b16dda9	1	none	8	alv	1821-1830	2	de3033b6	bf456079	1	MGM	0	1	landed	1	alv	1771-1780	e75c1265	8e19e5f3	1	MGM	3	alv	1841-1850	ca9b3349	9ee5a22a	1	MGM	10	alv	1881-1890
f28f006b	857993fd	1	PGM	1	1	landless	1	alv	pul	1861-1870	770cf5ba	c6fe0ab3	1	both	alv	3	1881-1890	20bec40e	12b95a42	1	PGM	6	alv	1791-1800	4	7ba5b7ec	43493d47	0	both	0	2	landless	1	alv	1841-1850	02e61d1f	f3242890	1	none	2	alv	1851-1860	9535d818	3a8c67b4	1	both	11	ded	1841-1850
418c0a34	487d1989	1	both	1	1	landless	2	alv	inl	1821-1830	eed4010e	1489308b	1	none	alv	2	1881-1890	19ffc3d6	e943ded7	1	PGM	7	alv	1871-1880	2	bdde6a25	f950fcea	1	MGM	0	1	landless	2	alv	1871-1880	b24ecb58	69e9efca	0	both	2	alv	1871-1880	319cbf2d	83aded23	1	MGM	10	alv	1871-1880
3e5ce88b	47135cad	1	both	0	1	landless	2	alv	inl	1851-1860	54bf60ef	d7453e34	1	MGM	alv	3	1851-1860	c37d1a36	c1d6dfce	1	PGM	5	alv	1861-1870	4	c53dd33e	90ed3863	1	none	1	1	landless	1	alv	1871-1880	8717bc1c	f126e513	1	MGM	2	alv	1841-1850	7e02fa63	164331b8	1	none	15	alv	1811-1820
38b720db	31a7e957	1	MGM	1	1	landless	1	alv	inl	1881-1890	16c2b473	e3164fbb	1	none	ded	2	1851-1860	a5d9345c	972676dc	1	both	6	alv	1831-1840	3	e7201a78	b0a470d0	1	PGM	0	1	landless	1	alv	1881-1890	e17cc7c5	1925534d	1	none	2	alv	1871-1880	19725ee4	c9868a5b	1	PGM	8	alv	1881-1890
0b0941bb	f281db91	1	both	0	1	landed	1	alv	inl	1851-1860	eed4010e	1489308b	1	none	alv	4	1871-1880	92b87124	7b08aeb5	1	PGM	7	alv	1841-1850	4	b1717d21	77c95dca	1	both	0	1	landless	1	alv	1861-1870	be78b089	ff83c2ac	1	none	2	alv	1871-1880	78e0134a	b88b8339	1	none	14	alv	1861-1870
666f207a	6ee8acab	1	none	0	1	landless	2	alv	arch	1871-1880	15271871	d58433ed	1	both	alv	4	1811-1820	79f1da7b	19ef8256	1	both	6	alv	1861-1870	0	4e38122b	344d2568	1	both	1	1	landed	2	alv	1861-1870	5d6971a3	ae8f2c82	1	none	3	alv	1881-1890	a709abdb	3c69edb2	1	MGM	12	alv	1851-1860
c9774c34	fbcc230d	1	PGM	0	1	landless	1	alv	pul	1881-1890	5850aae1	5a950c71	1	PGM	alv	2	1831-1840	11574bcd	dfec78ca	1	both	13	alv	1841-1850	4	f4f84275	aea13f84	1	PGM	0	1	landless	2	alv	1831-1840	fb23aec6	d5f1bdfb	1	PGM	3	alv	1831-1840	81099c86	74055719	1	PGM	13	alv	1881-1890
d7d7bfd0	a5f1bfaa	1	none	1	1	landed	1	alv	arch	1801-1810	2a45856f	a49bc73d	1	none	alv	2	1881-1890	c4102dbf	9bec8fdc	1	none	5	alv	1851-1860	2	b6d4fa7c	9a6463fa	1	both	0	1	landed	2	alv	1781-1790	d5312d19	96f69731	1	none	2	alv	1851-1860	b11fe136	f4d6d04a	1	MGM	9	ded	1841-1850
d7d7c7dc	ff767768	1	MGM	1	1	landed	2	alv	inl	1841-1850	01bd63b6	47d2c72d	1	none	alv	4	1831-1840	8f68fa6f	728f967b	1	none	9	alv	1821-1830	0	c81ff8b6	272666d9	1	both	0	1	landed	2	alv	1871-1880	f9c73708	439945c8	1	PGM.M	3	alv	1861-1870	4b6318b8	6f6dac8d	1	PGM	7	alv	1841-1850
f44f232a	a6cc5405	0	both	0	1	landed	2	alv	arch	1831-1840	314fe550	2a3a9d27	1	both	alv	3	1881-1890	4b093248	55945a11	1	MGM	7	alv	1811-1820	3	50f7c4d5	b584659a	0	PGM	0	1	landless	2	alv	1871-1880	f15aa9eb	c72e6656	1	both	4	alv	1851-1860	dd43c2a8	67f077a0	1	PGM	12	alv	1811-1820
6ebc7d29	4380cd12	1	PGM	1	1	landed	2	alv	inl	1861-1870	0fbd345d	480fd837	1	PGM	alv	2	1851-1860	bdb2f045	943db84f	1	none	12	alv	1881-1890	0	26f4e009	167df922	1	MGM	0	1	landed	1	alv	1871-1880	1f1f11a2	2352d97d	1	MGM	2	alv	1881-1890	717e6958	2d993d7e	1	none	7	alv	1871-1880
09add068	4e522e0c	1	PGM	1	1	landed	2	alv	inl	1841-1850	995c4e0e	063c8c02	1	PGM	alv	3	1881-1890	c7887b42	fb0197cb	1	MGM	13	alv	1811-1820	4	4771f8eb	759d500d	0	PGM.M	1	1	landed	1	alv	1881-1890	bef05d2a	e76a523a	1	both	4	alv	1861-1870	c8801a74	c4ccd296	1	none	5	alv	1821-1830
0778eabb	fc3db61f	1	PGM	1	1	landed	2	alv	pul	1851-1860	89ccc76b	0806b495	1	MGM	alv	2	1811-1820	c65ef95f	5b01a564	1	MGM	7	alv	1881-1890	4	3c2ded78	ea47fb07	1	MGM	1	1	landless	2	alv	1871-1880	1113e664	54a3ffba	1	MGM	3	alv	1871-1880	34eba78f	dab0f7fe	1	none	13	alv	1881-1890
35defb89	e45dba91	1	MGM	1	1	landless	2	alv	inl	1871-1880	11257805	6cff0c87	1	MGM	alv	2	1851-1860	8d3f59f1	a86f3193	1	MGM	8	alv	1861-1870	1	6ee01c9c	f2c8ca8b	1	both	1	1	landed	1	alv	1841-1850	83d5afb9	4f67d26b	1	MGM	2	alv	1871-1880	259f3f47	37089e29	1	PGM	13	alv	1851-1860
4735426f	80354d55	1	both	1	1	landless	1	alv	pul	1881-1890	2e1b724e	2213d04a	1	both	alv	3	1841-1850	98522c59	9078ba4f	1	MGM	6	alv	1841-1850	3	c38ec037	77687f94	1	PGM	0	1	landless	2	ded	1881-1890	7f32d3dd	a63bf3d1	1	none	4	ded	1861-1870	d1485f9f	9f37f3ff	1	MGM.P	15	alv	1841-1850
8c2d9ffd	ae7757ab	1	both	1	1	landless	1	alv	inl	1861-1870	5545dc2a	5cebbf63	1	PGM	alv	3	1881-1890	238c5b48	390db018	1	PGM	7	alv	1771-1780	2	26bcf0ff	bb3d1a72	1	none	1	1	landless	2	alv	1881-1890	e46f52f6	b31ee035	1	both	2	alv	1791-1800	cb9d34a0	0587d800	1	MGM	11	alv	1861-1870
a82d2a12	5e5e8aa0	1	none	1	1	landless	2	alv	pul	1881-1890	3fc9d8da	8a785795	1	both	alv	2	1791-1800	f14d1a47	a39cc175	1	both	6	alv	1831-1840	4	ff500137	83879459	1	MGM	0	1	landed	2	alv	1881-1890	678d7844	05633d4b	1	none	2	alv	1851-1860	7fee10a4	f6c2b70a	1	none	13	alv	1861-1870
28509979	41e178ae	1	both	0	1	landed	1	alv	pul	1831-1840	ee110e23	d90594a5	1	none	alv	3	1821-1830	c4a47db3	90a189bd	1	none	7	alv	1821-1830	4	6346b5eb	47d57400	1	both	0	1	landed	2	alv	1801-1810	58e0574f	19f33251	1	none	4	alv	1841-1850	cfbe44b3	f994dfa7	1	none	7	alv	1871-1880
a21f430f	459893ec	1	MGM	1	1	landless	2	alv	arch	1851-1860	f8b03c72	fe7e7cc2	0	PGM	alv	2	1851-1860	b1755dbc	6d60803b	1	none	9	alv	1791-1800	0	cba0b25a	eea7ab6c	1	MGM	1	1	landed	1	alv	1881-1890	3a3d6ec8	65598f7b	1	both	2	alv	1841-1850	ddf7c8a0	2db1afb4	1	both	13	alv	1881-1890
8c2d9ffd	ae7757ab	0	both	0	1	landless	1	alv	inl	1851-1860	9cf309e0	4c5fb3e8	1	PGM	alv	3	1821-1830	98522c59	9078ba4f	1	none	12	alv	1841-1850	3	24013a73	91d26455	1	both	0	1	landed	1	alv	1841-1850	591a4ba2	6d42c1da	1	none	3	alv	1871-1880	4b6318b8	6f6dac8d	1	PGM	11	alv	1851-1860
962ec839	c88248ba	0	PGM	0	1	landed	2	alv	inl	1831-1840	971dc3a7	d9751565	1	none	alv	2	1881-1890	fd9a2bd6	1fffb74f	1	none	13	alv	1881-1890	2	50760cab	a461af9b	1	MGM	0	1	landless	2	alv	1861-1870	59d78657	8bf493cd	1	MGM	4	alv	1871-1880	caa7fd7e	2a3fce33	1	both	5	alv	1821-1830
cdf2d91b	40ca9e18	1	MGM	1	1	landless	1	alv	pul	1881-1890	60208fd8	c08a9c1b	1	none	alv	4	1861-1870	8c406507	2c131f65	1	both	7	alv	1881-1890	3	bf865553	cb0f6db7	1	PGM	1	1	landless	1	alv	1851-1860	9ea098f4	c9831216	1	PGM	3	alv	1871-1880	61e7b85b	dfbb6fe0	1	none	6	alv	1851-1860
a0f05205	1012a193	1	MGM	1	1	landed	2	alv	pul	1871-1880	56dac4c9	4e8f18b0	1	MGM	alv	2	1861-1870	2911760f	716f1759	1	none	11	alv	1881-1890	1	2b46179e	24ace3c5	1	none	1	1	landed	1	alv	1871-1880	3a3d6ec8	65598f7b	1	MGM	2	alv	1851-1860	89fc1189	581e9761	1	none	11	ded	1851-1860
e055aec8	a08448e8	1	both	0	1	landed	2	alv	inl	1831-1840	b24d492f	afe45fc1	1	PGM	alv	2	1861-1870	56d7af53	ebe383f4	1	MGM	8	alv	1791-1800	6	336854e9	9d2b49f5	0	both	0	1	landless	1	alv	1841-1850	59d0786e	e800a9c6	1	both	2	alv	1881-1890	de8fede2	79e99243	1	MGM	5	alv	1861-1870
3d7083c5	d07bea92	1	MGM	0	1	landed	1	alv	arch	1791-1800	242d276c	e142c23f	1	none	alv	3	1861-1870	94d49644	8d6e1a2f	1	none	14	alv	1811-1820	1	cec2221c	61909261	1	none	1	2	landless	1	alv	1861-1870	10e28c16	50a60d4e	1	both	3	alv	1871-1880	15c96125	2ce492f2	1	none	7	alv	1791-1800
df18a877	c49f21d2	1	PGM	1	1	landless	2	alv	inl	1881-1890	84ee3fea	c7d097fa	1	both	alv	3	1851-1860	9b8ca3fa	d9b81c3d	1	PGM	14	alv	1881-1890	3	2fe601c0	88104a6d	1	none	0	1	landless	1	alv	1881-1890	f827f0c2	37800fa1	1	MGM	4	alv	1881-1890	2703cf42	5e1d5021	1	PGM	11	alv	1861-1870
316d7536	f84cfe90	1	MGM	1	1	landless	2	alv	inl	1851-1860	110b5ba2	633dd496	1	both	alv	4	1841-1850	8a29c2ef	2dab6c88	1	none	7	alv	1881-1890	0	d13edfab	e8673450	1	both	1	1	landless	1	alv	1871-1880	ba09e60c	b5e3ddef	1	both	4	alv	1881-1890	6bee7310	9cc715d9	1	none	13	alv	1861-1870
8a86bc1c	55f6b0a8	1	both	1	1	landed	1	alv	arch	1851-1860	9aec8b57	a10302f1	1	none	alv	2	1881-1890	c4a47db3	90a189bd	1	none	9	alv	1811-1820	4	74bba691	69172c4a	1	MGM.P	0	1	landless	2	alv	1881-1890	75161fcd	72b13760	1	both	4	alv	1771-1780	40753ed2	9480f02f	1	none	7	alv	1871-1880
a5614fd9	5544b9e1	1	both	0	1	landed	1	alv	arch	1801-1810	473d28f9	694bbedb	1	PGM	alv	4	1811-1820	cd85d3fd	b1154299	1	both	14	alv	1881-1890	0	b6b3480c	0b6d40c8	1	PGM	1	1	landless	1	alv	1801-1810	51620b0c	ec77ef60	1	none	2	alv	1881-1890	bde9e73f	762db56d	1	none	10	ded	1851-1860
5697e121	ae7cab23	1	both	0	1	landless	1	alv	arch	1881-1890	f7dc1605	0bf9a8cb	1	none	alv	4	1861-1870	56d7af53	ebe383f4	1	MGM	8	alv	1801-1810	3	20fdff80	af37e95c	1	both	0	1	landed	2	alv	1841-1850	5412b380	46f6e6fe	1	PGM.M	3	alv	1871-1880	fb56f2d1	c4745ef6	1	none	10	alv	1881-1890
eb69c1dc	8342cab1	1	both	0	1	landed	2	alv	inl	1751-1760	242d276c	e142c23f	1	MGM	alv	2	1851-1860	231d7c0e	a0a6d102	1	none	15	alv	1871-1880	4	51146031	0f48f04b	1	both	0	1	landed	1	alv	1811-1820	f90dfa3f	89ff6d1e	1	MGM.P	4	alv	1851-1860	aed53916	c9f39bd8	1	none	14	alv	1831-1840
d7ce6b2f	4621e5fc	1	both	0	1	landed	1	alv	inl	1811-1820	97e831bf	4615aa1e	1	PGM	alv	3	1811-1820	3d64c54c	19cdc3d9	1	both	13	alv	1881-1890	3	dbd588f4	a6f4625e	1	both	0	1	landless	2	alv	1841-1850	c9302673	f57c9e49	1	both	3	alv	1881-1890	926d7082	c9f4b5c6	1	both	8	alv	1861-1870
a7c015b3	e4d545df	1	none	0	1	landless	1	alv	arch	1841-1850	ca83b634	6b0b1c48	1	both	alv	2	1801-1810	b42ec6b9	7cf78aa4	1	MGM	14	alv	1881-1890	2	bae794a9	12e008b0	1	PGM	0	1	landed	1	alv	1861-1870	d8a095ad	7004812c	1	both	3	alv	1881-1890	83fd5177	55edc058	1	both	13	alv	1881-1890
340b01e9	d1a7fa3f	1	both	0	1	landless	1	alv	inl	1881-1890	64433d12	73bf28cf	1	both	alv	2	1841-1850	a17258b2	5c58cf72	1	MGM	9	alv	1811-1820	3	e8050703	7707521e	1	none	0	1	landless	1	alv	1821-1830	334c64ff	47389819	1	MGM	3	alv	1871-1880	8a78c7ae	bbb86aa4	1	none	7	alv	1881-1890
3d894544	0c1e550d	1	PGM	0	1	landless	2	alv	pul	1881-1890	34ec3306	a5f2f8eb	1	MGM	alv	2	1871-1880	79c5b30c	05c619a2	1	none	7	alv	1881-1890	1	708730ba	d2f317fc	1	none	1	1	landed	2	alv	1851-1860	eaf78878	8d8cc378	1	none	3	alv	1831-1840	9547c997	541b1938	1	none	12	ded	1861-1870
31609a01	fc0c3894	1	none	0	1	landed	2	alv	arch	1861-1870	15e1b4dc	58af5b7c	1	both	alv	3	1881-1890	e70384e6	578919ab	1	none	12	alv	1831-1840	1	37ed34eb	cf674869	1	MGM	1	1	landless	1	alv	1881-1890	15148514	87a4c06d	1	both	4	alv	1861-1870	f0f40d1c	c31ee956	1	both	12	alv	1831-1840
010b464b	3e1e8dd3	1	both	0	1	landless	2	alv	arch	1861-1870	a6b25e8f	89b5212e	1	both	alv	3	1781-1790	cf5e9ee2	a3417c0f	1	none	6	alv	1881-1890	2	e09c4247	029926c8	1	both	1	1	landless	2	alv	1831-1840	f5bf52eb	46661b24	1	none	3	alv	1811-1820	1bc1928e	f7c033da	1	none	12	alv	1831-1840
9f50d068	4de99cb7	1	MGM	0	1	landless	1	alv	inl	1871-1880	b024b84b	9cf92752	1	both	alv	4	1801-1810	1c5d0717	61d08170	1	PGM	14	alv	1831-1840	4	36412e61	84717cc2	0	PGM.M	1	1	landless	2	alv	1861-1870	fb936cc7	6a8e7242	1	MGM	2	alv	1871-1880	d2a7bb0e	a1607efe	1	PGM	11	alv	1791-1800
5c29a92d	04c49c06	1	MGM	1	1	landless	1	alv	arch	1841-1850	44be1ff1	a4868e4b	1	none	alv	4	1881-1890	c37d1a36	c1d6dfce	1	PGM	9	alv	1881-1890	1	26bcf0ff	bb3d1a72	1	none	1	1	landless	2	alv	1861-1870	45f54929	0b898652	1	both	3	alv	1881-1890	b11fe136	f4d6d04a	1	MGM	10	ded	1841-1850
deb346bc	a35f8dda	0	PGM	0	1	landed	2	alv	arch	1861-1870	e7c80830	f8b8e6f3	1	both	alv	3	1851-1860	f71aaf9e	df8ba443	1	PGM	9	alv	1871-1880	5	3ade6fe2	e930c734	1	both	1	1	landless	1	alv	1881-1890	b2ce2841	25cbda39	1	both	3	alv	1881-1890	8ecc5c53	0c5614e5	1	PGM	6	alv	1841-1850
eeb41463	0b74c2a7	1	both	0	1	landless	2	alv	inl	1831-1840	a6820db2	b564c580	1	none	alv	4	1871-1880	ec2f6edb	7cc30fc5	1	MGM	10	alv	1881-1890	1	113757b2	36ed98fd	1	PGM	1	1	landed	1	alv	1861-1870	86830fe5	1dbf8fa2	1	PGM	2	alv	1881-1890	7487c8fe	8ccffa85	1	none	13	alv	1841-1850
696c11cb	b66da8b3	0	both	0	2	landed	1	alv	pul	1781-1790	12389e25	19eca17b	1	MGM	alv	4	1861-1870	9079bee8	7db9c8ed	1	MGM	13	alv	1871-1880	1	a398074e	be4d6aa5	1	MGM.P	1	1	landed	2	alv	1821-1830	b19ef572	bfbe272b	1	none	2	alv	1851-1860	9956c297	a78bf626	1	both	6	alv	1851-1860
34b97913	1b23bb34	1	both	0	1	landed	1	alv	arch	1821-1830	56dac4c9	4e8f18b0	1	MGM	alv	3	1851-1860	956d3730	d7f4ec3f	1	PGM	11	alv	1871-1880	1	113757b2	36ed98fd	1	PGM	0	1	landed	2	alv	1871-1880	3e7c2680	c6c05915	1	PGM	3	alv	1881-1890	9c037bce	5e40cb65	1	MGM	5	alv	1841-1850
d32ff324	6519c17f	1	both	1	1	landless	1	alv	inl	1871-1880	0a36c1d7	86c22ad6	1	both	alv	4	1861-1870	92ecc658	a37653b8	1	none	14	alv	1881-1890	3	430e1f71	a4c9600c	1	PGM	1	1	landed	1	alv	1851-1860	5c5c011f	507dc759	1	none	2	alv	1881-1890	6e4abee7	4c90e977	1	none	14	ded	1821-1830
9f2ce7ed	1201009a	1	both	0	1	landless	2	alv	inl	1781-1790	871d9de8	0f8c3d5b	1	PGM	alv	2	1831-1840	11aeabea	0067b88a	1	PGM	11	alv	1781-1790	5	f62fedde	62350b83	1	both	1	1	landless	1	alv	1771-1780	e815b859	fd506bd0	1	MGM	4	alv	1871-1880	3fc8e15d	d05bec7d	1	both	5	alv	1861-1870
048025d2	8b448113	1	none	1	1	landless	2	alv	inl	1801-1810	803a4434	493dce69	1	MGM	alv	2	1881-1890	4ab0d8c4	f65f256e	1	PGM	12	alv	1871-1880	4	fdb063df	9d5ea777	1	none	1	1	landless	2	alv	1841-1850	a5dd7ed1	660ae5a3	1	MGM	2	alv	1881-1890	25117697	96bdc5a6	1	PGM.M	11	alv	1851-1860
fd77af38	4fdef665	1	PGM	1	1	landed	1	alv	arch	1861-1870	0bdde0c0	1c43debf	1	PGM	alv	2	1861-1870	b1395423	7d0ae0b9	1	MGM	12	alv	1841-1850	1	6a02d764	153b5ba4	1	both	0	1	landless	2	alv	1801-1810	fc485674	0090c486	1	both	2	alv	1841-1850	40e193e1	36a2caf4	0	none	11	ded	1841-1850
9a33e9ec	7560ea0f	1	MGM	0	1	landed	1	alv	pul	1851-1860	06d428c6	76d745ce	1	none	alv	2	1861-1870	c4d735a0	bf8f101e	1	MGM	11	alv	1851-1860	0	6fe71e8c	c0f46659	1	both	0	1	landed	1	alv	1881-1890	01f5a8fa	cb1123ab	1	PGM	3	alv	1861-1870	031a20b5	e546f931	1	MGM.P	7	alv	1871-1880
75ea0590	cd4d52b7	1	both	1	1	landless	1	alv	arch	1871-1880	3694b57a	67899141	1	PGM	alv	4	1791-1800	66518db9	67bb343d	1	PGM	5	alv	1881-1890	3	68ccdfcc	bd31c9f3	1	none	0	1	landed	1	alv	1881-1890	e4b91494	eb470a94	1	PGM.M	2	alv	1871-1880	aa5c8a66	ca10e770	1	PGM	7	alv	1851-1860
a93036fb	1678f81e	1	none	0	1	landless	1	alv	inl	1861-1870	b15d228e	a4270ab2	1	PGM	alv	4	1841-1850	fddee2cf	b83a847f	1	none	7	alv	1871-1880	2	2d0e4f65	db3ce584	1	both	1	1	landed	1	alv	1841-1850	442f848b	34c3e819	1	both	2	alv	1841-1850	5ddee97b	1f87161d	1	MGM	13	ded	1871-1880
d5456dc9	766caad7	1	both	0	1	landed	1	alv	inl	1881-1890	7992a655	d469a0f8	1	none	alv	2	1811-1820	1a42c6bc	5ce1aacc	1	PGM	11	alv	1881-1890	3	b6aa189b	da6f6f36	1	both	0	1	landed	2	alv	1861-1870	6930a47f	ccd96896	1	both	2	alv	1771-1780	3639ae89	3e85208a	1	MGM	7	alv	1881-1890
f05e31a5	6e0f4bb5	1	MGM	0	1	landless	1	alv	inl	1871-1880	d98ddf58	dc97a998	1	MGM	alv	3	1871-1880	9166e10a	ec39c8b2	1	both	12	alv	1881-1890	1	6d4749b4	483d9158	1	none	1	1	landless	2	alv	1871-1880	939fd15b	84fc110b	1	PGM	4	alv	1831-1840	34eba78f	dab0f7fe	1	PGM	10	alv	1861-1870
c103017b	5f388737	1	both	1	1	landed	2	alv	arch	1851-1860	9232e70d	f13f7d01	1	MGM	alv	3	1871-1880	179df3f0	eae0ebd7	1	both	5	alv	1841-1850	2	8a50b98e	e57839cc	1	MGM	0	2	landed	1	alv	1781-1790	185e88b4	71a87fef	1	none	2	alv	1791-1800	89df06a1	b827696d	1	none	13	alv	1811-1820
49db5b49	c961fa89	1	PGM	1	1	landed	2	alv	inl	1881-1890	fe69a6ac	f49b919f	1	both	alv	3	1841-1850	b7a759ba	9b4d6b5f	1	none	11	alv	1851-1860	0	e3afb5ef	9435a9a4	1	MGM	1	1	landless	2	alv	1851-1860	f74ed09a	905300bd	1	both	3	alv	1801-1810	14969bea	dce0d77a	1	PGM	11	alv	1881-1890
5de5ad37	1201009a	1	both	0	1	landed	1	alv	inl	1791-1800	63b3bbae	bacdcea7	1	none	alv	2	1791-1800	bf4f5187	da4db3a6	1	PGM	9	alv	1881-1890	1	b1717d21	77c95dca	1	both	1	1	landless	2	alv	1861-1870	0428812e	2083d3ac	1	none	4	ded	1831-1840	35d72755	5f53b752	1	PGM	9	dis	1871-1880
eedfefe4	89a70c02	1	both	0	1	landed	1	alv	pul	1871-1880	f859b390	9a69b257	1	both	alv	4	1861-1870	deff39b6	73290312	1	MGM	13	alv	1871-1880	1	ce8169ae	7eeef315	1	MGM	1	1	landed	2	alv	1841-1850	c48fda34	1b7d6326	1	PGM	3	alv	1861-1870	c1b7278f	ba390335	1	none	11	alv	1821-1830
ddc427c9	d3ce8c1d	1	both	0	1	landed	2	alv	inl	1881-1890	f041d499	475ee2ef	1	none	alv	4	1861-1870	6e30c479	e0645c9f	1	none	12	alv	1861-1870	4	fd58665b	e4fb8d26	1	PGM	1	1	landless	2	alv	1871-1880	4e1f6a45	6b7fe8b3	1	PGM	3	alv	1821-1830	983c371d	44e367fe	1	both	6	alv	1841-1850
1f7a280d	0141df82	0	both	0	1	landless	1	alv	inl	1851-1860	9364c8aa	65a0dec3	1	both	alv	2	1881-1890	a1e69bf0	6c757614	1	both	15	alv	1841-1850	0	3b15068f	feb06fe1	1	both	1	1	landless	2	alv	1831-1840	3c1b0ecb	a21ef204	1	MGM	2	alv	1871-1880	9cbeee1c	0ce9337a	1	none	11	alv	1831-1840
bc68f6f9	ec222bb7	1	none	0	1	landless	2	alv	pul	1851-1860	fe43b306	fb31f55e	1	MGM	alv	3	1851-1860	40636566	ea65558d	1	none	14	alv	1821-1830	0	499284d7	1bb507fb	1	both	1	1	landless	2	alv	1871-1880	99469a5a	d2ef30b4	1	MGM	2	alv	1851-1860	99aa1cce	0968dc77	1	both	7	alv	1831-1840
a9b6e63e	e26b02fa	1	PGM	0	1	landless	1	alv	pul	1881-1890	cd9954ec	0bf9a8cb	1	none	alv	4	1871-1880	87e57e3e	24158bfb	1	none	10	alv	1881-1890	1	f3edda1e	dfdd190e	1	MGM	1	1	landed	2	alv	1841-1850	810e8b52	9a22d313	1	both	2	alv	1881-1890	861d9d7b	1129f67c	1	MGM	8	alv	1851-1860
2b6cb4c4	190845b6	1	PGM	1	1	landed	1	alv	arch	1851-1860	58ec2096	2b4ec62a	1	both	alv	3	1851-1860	20bec40e	12b95a42	1	PGM	8	alv	1781-1790	3	f553a42b	444b30fb	1	PGM	0	1	landed	2	alv	1801-1810	45a27f29	1fb35fba	1	both	4	alv	1861-1870	4d308502	e265c049	1	PGM	13	alv	1871-1880
bee8e74b	0c7af29f	1	MGM	0	1	landless	1	alv	inl	1861-1870	9b4d4c94	d90594a5	1	PGM	alv	4	1811-1820	6f48ef04	1f4cf737	1	none	12	alv	1831-1840	3	0fa5d83d	af667b92	1	PGM	1	1	landed	1	alv	1881-1890	569c6248	5e47f8fa	1	both	3	alv	1881-1890	8dae33eb	af608684	1	both	13	alv	1871-1880
b8febdb7	9052cb0a	1	both	0	1	landed	1	alv	arch	1801-1810	6bbfc33e	db031057	1	both	alv	2	1881-1890	3473c0e7	47e851f8	1	none	14	alv	1821-1830	0	97d445be	e5c233a4	1	both	0	1	landless	1	alv	1881-1890	5e6e220a	07f5d926	1	none	2	alv	1871-1880	ba645466	0d09981a	1	none	6	alv	1871-1880
fddddd36	cf4af62c	1	PGM	0	1	landless	2	alv	inl	1871-1880	32a05a28	e8b4b6ef	1	both	alv	4	1881-1890	e86f060b	6e68f20d	1	PGM	6	alv	1861-1870	2	298c899d	ffd8f092	1	none	1	1	landless	2	alv	1871-1880	2d985acf	8cdc4423	1	none	2	alv	1861-1870	bd7dcd4e	6819199e	1	none	10	alv	1881-1890
cefef213	ed7f71f4	1	both	1	1	landless	2	alv	arch	1881-1890	8771b3bf	cfa70e76	1	PGM	alv	3	1881-1890	498fae77	9d2770d1	1	none	10	alv	1881-1890	1	482bf3f7	d3630d7d	0	none	0	1	landed	1	alv	1811-1820	429cfb67	8ffd9c17	1	MGM	2	alv	1881-1890	752a5f2c	0c74dc5f	1	MGM	10	alv	1881-1890
3b399d79	bdecaa40	1	PGM	1	1	landless	2	alv	arch	1881-1890	ef9c7525	93355f93	1	MGM	alv	3	1881-1890	cdb50f33	36e7d17f	1	both	13	alv	1881-1890	2	7a4638d4	db3be37e	1	both	1	1	landed	1	alv	1791-1800	d44e8b06	5b180de8	1	none	4	alv	1881-1890	b04c43cb	d7e13541	1	PGM	9	alv	1841-1850
1c56c06d	61d8a89e	1	PGM	1	1	landless	1	alv	pul	1881-1890	ba37bf9c	71b72bfb	1	none	alv	2	1861-1870	4b093248	55945a11	1	MGM	15	alv	1811-1820	0	cba0b25a	eea7ab6c	1	MGM.P	0	1	landed	1	alv	1881-1890	27a0cc6c	dff57503	1	both	2	alv	1851-1860	3d95809a	306d164d	1	PGM.M	6	alv	1811-1820
e06e76a6	02d1256d	1	both	0	1	landed	2	alv	inl	1841-1850	358eee61	003993fc	1	both	alv	2	1851-1860	0b857f3f	0db68fc2	1	MGM	14	alv	1881-1890	2	d27187d5	ecc047dc	1	MGM.P	0	1	landless	1	alv	1871-1880	0c15c763	dded30e3	1	MGM	3	alv	1851-1860	893056a5	4c16c40b	1	none	10	alv	1861-1870
5b0e0459	3371d76d	1	none	0	1	landless	2	alv	inl	1881-1890	8e2c9660	432a75bc	1	PGM	alv	2	1871-1880	b12d3394	7d0ae0b9	1	both	14	alv	1831-1840	5	bb407185	329199cb	1	PGM.M	1	1	landless	2	alv	1871-1880	7682c2cc	b05d2aff	1	both	3	alv	1811-1820	d852e00d	b817a85a	1	none	10	alv	1851-1860
68814281	61992dfa	1	PGM	0	1	landed	2	alv	inl	1871-1880	30cec843	4dec132b	1	MGM	alv	4	1801-1810	d212b365	c820921a	1	both	5	alv	1861-1870	2	ca764720	202aca9a	1	MGM	1	2	landless	2	alv	1851-1860	1aca421b	864394ae	1	PGM	2	alv	1821-1830	21420a68	1b1c6b53	1	none	11	alv	1851-1860
eb69c1dc	8342cab1	1	MGM	0	1	landed	2	alv	inl	1761-1770	d76dceb1	432a75bc	1	none	alv	2	1861-1870	497267ee	0dbd9fe9	1	PGM	5	alv	1831-1840	2	ac90389b	615042f5	1	PGM	0	1	landed	2	alv	1791-1800	94421535	320c6660	1	PGM	3	alv	1881-1890	a888195f	b49123fe	1	none	10	alv	1871-1880
8e5b875a	36f64016	1	none	0	1	landless	1	alv	inl	1871-1880	3a3499fb	ecdf4867	1	MGM	alv	3	1871-1880	163cd0bd	c2970775	1	none	6	alv	1851-1860	3	ce8169ae	7eeef315	1	none	1	1	landed	2	alv	1861-1870	5111bf93	0788a354	1	both	4	alv	1851-1860	fc8c18a8	34dab9b0	1	none	5	alv	1831-1840
2381375c	32e5ef2a	1	none	1	1	landed	2	alv	inl	1871-1880	f9ce5e06	9e136b6b	1	none	alv	3	1861-1870	25d28aa7	602130ca	1	none	7	alv	1881-1890	4	b1d82d6c	53b04a39	1	MGM	1	1	landless	2	alv	1881-1890	dc3a6abd	0ef83d16	1	PGM	4	alv	1851-1860	0a3aa486	c3be879e	1	none	14	ded	1821-1830
b08e204b	ba91c39c	1	PGM	0	1	landed	2	alv	inl	1801-1810	6c88ff96	505dd9e6	1	both	alv	3	1841-1850	f003dc18	2c08f21d	1	PGM	13	alv	1811-1820	0	94afc978	55c23cab	1	PGM	1	1	landless	1	alv	1861-1870	28cfd6a6	642fa83e	1	none	2	alv	1851-1860	0fe2fbb7	a6e2330f	1	both	5	alv	1751-1760
4cb78ecd	add72caf	1	PGM	0	1	landless	2	alv	arch	1871-1880	ef9c7525	93355f93	1	MGM	alv	3	1881-1890	d4e9b9c6	72e277b9	1	none	15	alv	1851-1860	1	dbd588f4	a6f4625e	1	PGM	0	1	landless	2	alv	1841-1850	592b4e1a	00f305c1	1	both	3	alv	1751-1760	8dae33eb	af608684	1	both	7	alv	1871-1880
fdc93a61	a1ab9867	1	both	0	1	landless	1	alv	pul	1841-1850	0830f313	85972cf5	1	none	alv	4	1861-1870	9d525d2c	bb174e18	1	none	15	alv	1871-1880	6	c5089408	483d9158	1	none	0	1	landless	1	alv	1881-1890	a4b0f2fb	e7f6a29f	1	none	4	alv	1861-1870	400e5df8	d2890fd9	1	MGM	12	alv	1871-1880
b3835d57	63ee5494	1	MGM	1	1	landless	2	alv	inl	1881-1890	9aec8b57	a10302f1	1	none	alv	3	1881-1890	6bb59433	85a8cdea	1	none	11	alv	1741-1750	2	5ca7f061	ac89d15a	1	none	1	1	landless	2	alv	1881-1890	969c71f7	55b3f677	1	PGM	2	ded	1851-1860	c9458c18	f97a4833	1	PGM.M	14	alv	1861-1870
3f9401c1	b74d1711	1	MGM	1	1	landed	1	alv	pul	1811-1820	7a74c6fb	29793f4d	1	MGM	alv	3	1871-1880	eb29f23e	3a4ebe23	1	MGM	7	alv	1871-1880	3	d2185f53	83588eb7	1	PGM	1	1	landed	2	alv	1791-1800	0b966065	d22fc24a	1	PGM.M	4	alv	1811-1820	3baab436	dbe25f92	1	PGM	8	alv	1881-1890
9115c86d	e1c60e5c	1	none	0	1	landless	2	alv	inl	1811-1820	44be1ff1	a4868e4b	1	none	alv	3	1881-1890	62185710	50ac3ebf	1	none	12	alv	1831-1840	2	22799613	19822c7c	1	both	0	1	landless	1	alv	1871-1880	82829abc	6409ca89	1	PGM	4	alv	1831-1840	2dc7d8e7	48641750	1	both	5	alv	1851-1860
e06e76a6	02d1256d	0	PGM	1	1	landed	2	alv	inl	1851-1860	483f52a2	066195cf	1	none	alv	4	1881-1890	c5b88369	4ac836cc	0	none	5	alv	1861-1870	4	22d38d1d	aacbd5ac	1	PGM	0	1	landed	1	alv	1821-1830	dbe7a35f	b9f7b87b	1	none	3	alv	1881-1890	333c5c74	1dd84fb9	1	none	10	alv	1881-1890
5468e79b	e6da0d25	1	MGM	1	1	landed	1	alv	inl	1881-1890	022c0a1d	a3c143a1	1	both	alv	4	1761-1770	5f40e775	ee06b471	1	PGM	7	alv	1871-1880	5	8ae692e1	c768d56f	1	MGM	0	1	landed	1	alv	1811-1820	720cf884	03bc630b	1	PGM	4	alv	1871-1880	ab9d47fa	4074f0a7	1	none	9	alv	1851-1860
5421b9fb	276d6ee0	1	both	0	1	landed	1	alv	inl	1841-1850	75122101	44c837cc	1	PGM	alv	3	1881-1890	ecc11101	a8b01d44	1	MGM	12	alv	1841-1850	4	ecc316c3	4bc00ed4	1	both	1	1	landless	1	alv	1881-1890	92d976be	a625084c	1	both	2	alv	1881-1890	a1d88b34	f0ddb8a0	1	none	9	alv	1861-1870
91dd6ab0	9e022358	0	both	0	1	landed	1	alv	arch	1831-1840	1326550f	609bc04e	1	PGM	alv	2	1851-1860	fddee2cf	b83a847f	1	none	13	alv	1871-1880	3	cb5a52f9	60487ff8	1	MGM	1	1	landless	1	alv	1881-1890	626b05da	c9987967	1	PGM	2	alv	1821-1830	d14a3672	ff273309	1	MGM	14	alv	1871-1880
bdbdc77e	86e2993a	1	both	0	1	landed	1	alv	arch	1811-1820	6c82e61b	43fe6e92	1	both	alv	2	1791-1800	1f4b2e04	39aad055	1	none	14	alv	1841-1850	1	76348b30	114f938b	1	both	1	1	landless	1	alv	1861-1870	3a7138c4	2bc407a6	1	both	3	alv	1821-1830	8dae33eb	af608684	1	none	15	alv	1881-1890
ec35e691	19b24561	0	both	0	1	landed	1	alv	inl	1771-1780	e63edf77	059dc647	1	MGM	alv	4	1881-1890	c03f05ac	e77361c8	1	MGM	5	alv	1851-1860	6	8fab5c07	3c73a8a1	1	MGM.P	0	1	landless	1	alv	1811-1820	f117c3e5	602cf348	1	none	2	alv	1871-1880	2a22e84e	896225de	1	none	8	alv	1811-1820
1ecd2b0b	70c4c115	1	PGM	1	1	landless	2	alv	arch	1871-1880	73e2ef93	a4b17025	1	MGM	alv	4	1861-1870	2e28d6d3	f44fa08f	1	none	9	alv	1871-1880	3	637b971f	d284811f	0	PGM	0	1	landed	1	alv	1811-1820	ad9e3a39	85f10bcc	1	none	3	alv	1861-1870	347ec240	2d69bdb3	1	MGM	11	alv	1831-1840
5d150ccf	b104308d	1	MGM	0	1	landless	1	alv	inl	1881-1890	49b43bc9	7fe2b12c	1	both	alv	4	1811-1820	0dc43e69	d48d5e79	1	PGM	7	alv	1881-1890	2	a026110a	9f07988c	1	both	0	1	landless	1	alv	1831-1840	f165bfde	dffb4a6e	1	MGM	3	alv	1871-1880	6bee7310	9cc715d9	1	none	11	alv	1871-1880
90d36176	3b36a194	1	both	0	1	landless	1	alv	inl	1801-1810	a2fdccd8	642f327e	1	both	alv	3	1851-1860	988d8161	18cb7104	1	none	15	alv	1881-1890	0	101d901d	74432d05	1	none	1	1	landless	1	alv	1861-1870	30d8a9cd	d6b6d250	1	PGM	3	alv	1731-1740	36828cc8	c2b70206	1	PGM	9	alv	1831-1840
bcd6c2c5	60ce9318	1	PGM	0	1	landless	2	alv	arch	1861-1870	bce13228	0655ba0d	1	none	alv	4	1851-1860	16b562f0	0326d750	1	none	11	alv	1881-1890	4	0643b266	33a58e25	1	both	1	1	landed	1	alv	1881-1890	3ff482f9	4b0fb55c	1	MGM	4	alv	1811-1820	4b352419	f8d2c8f9	1	both	10	ded	1881-1890
4c5bb56d	1d4b8fcf	1	MGM	0	1	landless	1	alv	inl	1881-1890	44f4fc87	18aa9ef2	1	MGM	alv	2	1871-1880	7985b1cb	570d15ff	1	PGM	12	alv	1851-1860	4	41bc0d4f	c2b59d7b	1	MGM	1	1	landless	1	alv	1851-1860	de7a245d	b5b1de5e	1	PGM	2	alv	1881-1890	4f93eb2d	625506d7	1	MGM	5	alv	1851-1860
28509979	41e178ae	1	MGM	1	1	landed	1	alv	pul	1851-1860	9aa7a220	fae82bef	1	MGM	alv	3	1761-1770	e2b735e8	aff05519	1	MGM	9	alv	1871-1880	4	d27187d5	ecc047dc	1	MGM.P	0	1	landless	2	alv	1861-1870	daad7803	fb0319fb	1	PGM	3	alv	1751-1760	3bd3f7a4	87f8c037	1	none	15	ded	1841-1850
20e89c8a	92ff588f	1	MGM	1	1	landed	1	alv	inl	1881-1890	e2bbe09d	0295c8e6	1	both	alv	2	1871-1880	55b19c9e	5dfac41a	1	none	14	alv	1861-1870	0	16cc1305	f9352e94	1	both	0	1	landless	1	alv	1861-1870	47f9ac02	b6fcc743	1	MGM	3	alv	1881-1890	40613174	f248f279	1	none	12	alv	1881-1890
8882b2f9	334a6147	1	MGM	0	1	landless	1	alv	inl	1881-1890	b16e457a	84d18615	1	both	alv	4	1851-1860	a5a38ded	7265d74c	1	both	13	alv	1791-1800	4	e06b9fab	4f6522eb	1	MGM	1	1	landed	2	alv	1861-1870	65f5e88c	e9154cfe	1	none	4	alv	1871-1880	40753ed2	9480f02f	1	none	11	alv	1881-1890
ed788a2d	3df59f81	1	both	0	1	landless	1	alv	inl	1881-1890	66256bd6	b33e495b	1	MGM	alv	2	1871-1880	2097b05c	c7c915e9	1	MGM	13	alv	1841-1850	2	63c10432	0ac9687b	0	MGM	0	1	landless	1	alv	1861-1870	359dc705	0708eec4	1	PGM	4	alv	1811-1820	c57ae9ff	f47d2ade	1	both	5	alv	1841-1850
f1491d09	b934211c	1	MGM	0	1	landed	1	alv	inl	1841-1850	56a39cda	d56139bc	1	both	alv	3	1881-1890	259fd7ef	d6f2c6e4	1	none	5	alv	1881-1890	2	66b8e5a1	56a1a961	1	both	0	1	landless	1	alv	1881-1890	92d976be	a625084c	1	both	4	alv	1871-1880	5c2d64fe	4e3fc239	1	none	6	alv	1871-1880
dcebd086	51db3183	1	none	0	1	landless	1	alv	inl	1881-1890	5b8550f2	84d285a0	1	none	alv	2	1881-1890	9a6f9876	f63d36f3	1	none	10	alv	1871-1880	0	f2c7ae5a	3c402a00	1	MGM	0	1	landed	2	alv	1861-1870	d207cd1e	96e039ea	1	MGM	3	alv	1871-1880	347ec240	2d69bdb3	1	none	8	ded	1841-1850
7d706ba9	9bdfedf5	1	none	0	1	landless	1	alv	inl	1871-1880	fa98e98f	27cc1398	1	PGM	alv	2	1851-1860	f5e7a9c9	d60e9940	1	MGM	6	alv	1881-1890	3	a562b3bc	aabbe037	1	none	0	1	landless	1	alv	1871-1880	0c8a9214	ad0c5707	1	MGM	4	alv	1881-1890	ef3a1cf0	bb60c1de	1	none	14	alv	1881-1890
0af857ba	e19a70cb	0	PGM	1	1	landed	1	ded	inl	1851-1860	4d2bed27	b13895c8	1	both	alv	2	1841-1850	ec2f6edb	7cc30fc5	1	MGM	6	alv	1881-1890	3	f320121a	4e1ac0bd	1	none	1	1	landed	2	alv	1861-1870	edf5c20d	f512471f	1	PGM	4	alv	1841-1850	fadb7954	6ef86bee	1	MGM	10	alv	1871-1880
2ab949b8	fcefafc8	1	both	0	1	landed	1	alv	pul	1871-1880	3c314b3c	e8fb97d9	1	MGM	alv	4	1801-1810	5280428b	f44fa08f	1	none	14	alv	1861-1870	0	202158cf	483d9158	1	PGM.M	0	1	landed	2	alv	1871-1880	6c31bbe7	cb1123ab	1	PGM	4	ded	1851-1860	2f03aed4	1240deca	1	MGM.P	6	alv	1841-1850
bc923f6d	627ec757	1	both	0	1	landed	1	alv	inl	1871-1880	87cf6f4e	e65dd67d	1	none	alv	4	1881-1890	91e70236	7caa683f	1	none	10	alv	1871-1880	1	f03f4c17	b878d56a	0	both	1	1	landless	1	alv	1881-1890	94fd9c48	1604a66d	1	none	4	alv	1851-1860	905462a0	4fab77c5	1	PGM	6	alv	1881-1890
2671e2ba	eab93cce	1	MGM	0	1	landless	2	alv	inl	1841-1850	aa117672	03d01eb7	1	none	alv	3	1881-1890	3ce0907e	522e0339	1	none	11	alv	1841-1850	2	41bc0d4f	c2b59d7b	1	MGM	1	1	landless	1	alv	1851-1860	61342221	07d092bb	1	PGM	3	alv	1881-1890	ee4977a2	a2eacdc5	0	none	10	alv	1821-1830
43bb131c	884b5404	1	MGM	1	1	landed	2	alv	inl	1751-1760	ce8dfe72	e4eb7de7	1	both	alv	3	1851-1860	caa801a9	83011657	1	MGM	5	alv	1831-1840	0	e805d570	0fe5d530	0	both	0	2	landed	2	alv	1761-1770	a985fbe3	9ef332d1	1	both	2	alv	1881-1890	95b7582c	d0ebd4ca	1	none	8	alv	1881-1890
4bcb580d	82ab2a3b	1	MGM	1	1	landed	2	alv	pul	1861-1870	cd19ac0e	bb9d7915	1	PGM	alv	4	1841-1850	ff51c947	80d2a53e	1	none	11	alv	1831-1840	1	f7d1ad5e	fa5d1ae1	1	none	0	1	landless	2	alv	1871-1880	449cce6f	b5e227c6	1	none	2	alv	1871-1880	7964384e	a07338eb	1	PGM	6	alv	1861-1870
eaba7b0b	23170f72	1	both	0	1	landed	1	alv	pul	1831-1840	2ce61ff4	29f581bb	1	PGM	alv	2	1871-1880	3358a760	defad4f3	1	none	9	alv	1841-1850	3	d90f7d13	249ee389	1	none	1	1	landless	2	alv	1871-1880	dda5f6a2	c8ad00f8	1	none	3	alv	1831-1840	656a8067	cc792b6d	1	none	6	alv	1881-1890
c3d78870	f4575440	1	PGM	1	1	landed	1	alv	arch	1771-1780	bd858137	a2ca59f4	1	both	alv	2	1881-1890	7fa6fa53	922b09ef	1	MGM	7	alv	1761-1770	3	790b0f7d	61257a55	1	PGM	1	1	landless	1	alv	1831-1840	8c9183a2	8087a40c	1	MGM.P	3	alv	1791-1800	a8b65c7d	1f7d49a8	1	MGM	5	alv	1851-1860
635a7d26	6ec23fb5	1	none	0	1	landless	2	alv	arch	1871-1880	591ab974	84fb3c81	1	both	alv	3	1841-1850	4fbeaa8c	8ed330bb	1	none	9	alv	1881-1890	1	9477937c	be813f1a	0	none	0	1	landless	1	ded	1821-1830	e08c7a97	3b4e54f8	1	both	3	alv	1881-1890	535dbcbe	c1e9d106	1	PGM	12	alv	1871-1880
d1a9283e	1db89d17	1	MGM	1	1	landless	1	alv	inl	1871-1880	44a5afc0	44642c6b	1	none	alv	4	1851-1860	5ddfaefe	996d4b38	1	none	10	alv	1881-1890	2	40678128	8b37d5d4	1	MGM	1	1	landed	1	ded	1851-1860	389cffed	a19a1f63	1	none	2	alv	1871-1880	725b856d	2bf243c3	1	none	15	ded	1851-1860
778db455	b6facbfc	1	both	0	1	landless	2	alv	inl	1881-1890	a2fdccd8	642f327e	1	both	alv	2	1851-1860	798a43e1	220430dd	1	both	6	alv	1871-1880	2	2f2285e3	0c8572eb	1	none	1	1	landless	2	alv	1881-1890	5b0b38a2	0faa3ced	1	none	4	alv	1861-1870	dd7389d9	41cbfc53	1	MGM	7	alv	1881-1890
da8457ce	b66da8b3	1	none	0	1	landed	2	alv	pul	1801-1810	4cf80e3a	65e1c049	1	MGM	alv	4	1861-1870	0f17f305	80d2a53e	1	both	8	alv	1821-1830	2	697a6e06	46d04eb3	1	MGM.P	1	1	landed	2	alv	1861-1870	963ee626	4d30d5d0	1	none	3	alv	1861-1870	e2ff37f7	f5384ded	1	none	6	alv	1871-1880
a0f05205	1012a193	1	MGM	1	1	landed	1	alv	pul	1881-1890	b004e942	14e744f0	1	none	alv	2	1881-1890	b2b919f7	f47f4db8	1	PGM	14	alv	1871-1880	2	c18c9b71	918e4100	1	none	1	1	landed	1	alv	1871-1880	3499dec8	4a5bf427	1	both	4	alv	1881-1890	451281bb	117458fe	1	MGM	13	alv	1801-1810
200a6fbe	eab8f533	1	MGM	0	1	landless	2	alv	pul	1861-1870	0a36c1d7	86c22ad6	1	both	alv	3	1851-1860	5f1868e3	dbe2b4cb	1	MGM	11	alv	1831-1840	6	c81ff8b6	272666d9	1	both	0	1	landed	1	alv	1871-1880	27536170	4aeb8bcc	1	both	4	ded	1851-1860	08b022e5	967b8236	1	none	14	alv	1761-1770
4413460a	495ab7e8	1	PGM	1	1	landless	2	alv	inl	1861-1870	39271569	eae94c8b	1	MGM	alv	4	1861-1870	46d31fab	525c6ad9	1	both	6	alv	1871-1880	4	58498337	2ac3b267	1	none	0	1	landless	1	alv	1881-1890	130e7f51	cc990ecf	1	MGM.P	4	alv	1801-1810	02d13548	3554b505	1	PGM.M	6	alv	1771-1780
3b02c9a7	5917609e	1	none	1	1	landed	2	alv	arch	1861-1870	c93412f7	d8763696	1	both	alv	2	1851-1860	023b5ae9	30e4559b	1	none	13	alv	1841-1850	2	704c433d	447d2dce	1	both	1	1	landed	2	alv	1791-1800	ec78d659	4969502a	1	PGM	4	alv	1811-1820	e898830d	0f5a0ab1	1	MGM.P	7	alv	1881-1890
8c4a596d	f51823b1	1	both	1	1	landless	1	alv	inl	1871-1880	4517e7da	feba6062	1	MGM	alv	4	1831-1840	3f6c1995	2f5688e5	1	MGM	7	alv	1841-1850	4	f72b222b	f9a33c06	1	MGM	1	1	landless	1	alv	1881-1890	738eca96	8c97fe8c	1	MGM	3	alv	1841-1850	1fc7a92a	65c6e566	1	none	6	alv	1841-1850
192fe90d	1c271988	1	MGM	0	2	landless	1	alv	inl	1861-1870	7614da1b	635d0f01	1	MGM	ded	4	1861-1870	01da2853	26169a1a	1	none	8	alv	1871-1880	2	37cab6bc	e6866b76	1	both	1	1	landless	2	alv	1881-1890	220b62dd	79a001ed	1	PGM	2	alv	1851-1860	3036ad9c	304e0685	1	none	8	alv	1861-1870
9086c30c	bf74eb46	1	both	1	1	landed	1	alv	arch	1821-1830	71a73cc2	79cd0d54	1	both	alv	2	1811-1820	78034b39	f5cf42e7	1	MGM	15	alv	1871-1880	1	1fb62856	90ed3863	0	none	1	1	landless	2	alv	1871-1880	592b4e1a	00f305c1	1	both	3	alv	1751-1760	8ddc1d15	489941f3	1	both	11	alv	1781-1790
a7e169cf	6ae0e802	1	none	0	1	landless	1	alv	pul	1841-1850	cbee43f0	7ccc54dc	1	MGM	alv	4	1881-1890	f5b1975d	c775d958	1	MGM	10	alv	1881-1890	1	7344b233	f0ef2d10	1	both	0	1	landed	2	alv	1851-1860	58bfaaa6	f67ad0a7	1	MGM	2	alv	1881-1890	71f93e8d	c31bbf55	1	PGM.M	14	alv	1871-1880
df086bbe	b9103cb4	1	both	1	1	landless	2	alv	inl	1761-1770	7a74c6fb	29793f4d	1	MGM	alv	2	1861-1870	b66073b8	710a5f64	1	PGM	11	alv	1811-1820	1	750934c2	6cf8fc90	1	both	1	1	landed	2	alv	1861-1870	1f1f11a2	2352d97d	1	MGM	4	alv	1881-1890	861d9d7b	1129f67c	1	none	13	ded	1861-1870
b384ad9a	84dc2041	1	both	0	1	landed	1	alv	inl	1881-1890	d98ddf58	dc97a998	1	both	alv	2	1871-1880	b84ffe15	0e6893d0	1	none	6	alv	1841-1850	0	3f94793a	bd2dbfc3	1	both	1	1	landless	1	alv	1841-1850	4e7789b7	1b7d6326	1	none	3	alv	1861-1870	255f4ba7	029a662f	1	none	5	alv	1841-1850
bc68f6f9	ec222bb7	1	none	0	1	landless	1	alv	pul	1841-1850	99b48068	5455bea9	1	none	alv	2	1871-1880	7ae6a816	7e16edf3	1	none	12	alv	1871-1880	1	fca04b55	22efa92f	1	MGM.P	1	1	landed	1	alv	1751-1760	953c3dee	7c915463	1	MGM.P	2	alv	1871-1880	f487d93d	4283c2d2	1	PGM.M	9	alv	1871-1880
7329eebd	ba2a705e	0	PGM	0	1	landed	1	alv	inl	1861-1870	ba37bf9c	71b72bfb	1	none	alv	4	1871-1880	7e915700	31f72737	1	PGM	15	alv	1821-1830	3	2078d379	7c8deb3f	1	MGM	1	1	landed	1	alv	1831-1840	95c7a255	3b261989	1	MGM.P	4	alv	1881-1890	85fde9ce	16c0d05f	1	both	5	alv	1871-1880
1ecd2b0b	70c4c115	1	PGM	1	1	landless	1	alv	arch	1881-1890	bff1e4c5	c5f366c3	1	PGM	alv	2	1881-1890	c37d1a36	c1d6dfce	1	PGM	14	alv	1861-1870	3	3bbf6c9c	bb883731	1	both	0	1	landless	2	alv	1871-1880	a6599add	de6eb67f	1	both	3	alv	1871-1880	46c3321e	07f1d9f5	1	MGM	13	alv	1831-1840
ee029534	fd755111	1	MGM	1	1	landed	1	alv	arch	1851-1860	0a137d35	6298e542	1	PGM	alv	2	1751-1760	21a79dee	7d1c9404	1	none	9	alv	1861-1870	1	81162b37	2107a68d	1	both	0	2	landed	1	alv	1871-1880	edf5c20d	f512471f	1	PGM	2	alv	1851-1860	f03c36a0	3ebb5491	1	both	10	alv	1871-1880
a003bc96	3a3e7fa3	1	both	1	1	landless	2	alv	inl	1821-1830	591ab974	84fb3c81	1	PGM	alv	3	1871-1880	5f779044	d5915e2e	1	MGM	10	alv	1881-1890	1	e1ed948d	7151ac5a	1	PGM	1	1	landless	2	alv	1821-1830	a142b466	edf2d925	1	both	3	alv	1841-1850	140b679a	724b77e2	1	none	5	alv	1851-1860
29448456	627873ea	1	both	1	1	landed	1	alv	pul	1801-1810	4a814ccf	3e038228	1	both	alv	2	1841-1850	ac0673e5	024fbba3	1	MGM	6	alv	1881-1890	0	5060ad02	68453d44	1	MGM	1	1	landless	2	alv	1881-1890	2e7b486a	146012cc	1	MGM	3	alv	1881-1890	8a78c7ae	bbb86aa4	1	none	11	alv	1881-1890
1c8392be	3c34e29b	1	both	0	1	landed	1	alv	inl	1781-1790	dd108cf1	ac2f9d06	1	PGM	alv	3	1841-1850	98374cff	325f120d	1	MGM	14	alv	1821-1830	5	6a2b9abb	c10f695c	1	MGM	0	1	landed	2	alv	1861-1870	59d0786e	e800a9c6	1	PGM	3	alv	1881-1890	905462a0	4fab77c5	1	PGM	10	alv	1881-1890
5c208890	76fa8efc	1	PGM	1	1	landless	2	alv	inl	1871-1880	7b50b283	2d4d4714	1	MGM	alv	2	1861-1870	907b9019	4d14d928	1	none	5	alv	1821-1830	5	e2c95ed7	1769469f	1	both	1	1	landless	2	alv	1861-1870	43ff06b0	de6a37ef	1	MGM.P	3	alv	1881-1890	16d1a1f3	24f18274	1	none	10	alv	1801-1810
13a2c6d5	1209b840	1	none	0	2	landless	1	alv	inl	1871-1880	636cb4d1	88803bd0	1	MGM	alv	3	1881-1890	e86f060b	6e68f20d	1	none	9	alv	1881-1890	4	ad56fa14	74193a12	0	both	1	1	landless	1	alv	1821-1830	96f76fe0	e57f1269	1	none	2	alv	1851-1860	aed53916	c9f39bd8	1	none	15	alv	1831-1840
3ac6de51	656730dc	1	both	0	1	landed	2	alv	inl	1841-1850	8fc9254f	2f9c16ed	1	MGM	alv	2	1871-1880	b1faa55a	ee8f1f86	1	none	14	alv	1841-1850	0	ee4eb459	82d5aa1c	1	both	1	1	landed	2	alv	1851-1860	e6c46fa4	67eae8b6	1	PGM.M	3	alv	1861-1870	b4e36be2	f994dfa7	1	none	14	alv	1861-1870
3dfd68fd	d13f94ab	1	MGM	0	1	landed	1	alv	pul	1821-1830	37384429	410ca3fa	1	none	alv	4	1881-1890	e359395f	481f0a62	1	none	12	alv	1841-1850	4	963a0d74	73c1ce67	1	both	0	1	landless	2	alv	1831-1840	fdf7dfe3	c9fd39a0	1	none	3	alv	1831-1840	d9c257f2	1c17f531	1	both	7	alv	1851-1860
69840931	4be8d5c8	1	MGM	1	1	landed	1	alv	inl	1871-1880	2a45856f	a49bc73d	1	none	alv	3	1881-1890	de73188f	2ddccd9f	1	MGM	14	alv	1871-1880	0	fe649b89	e8206eff	1	PGM	1	1	landless	1	alv	1881-1890	bb21fa26	c35f2391	1	both	4	alv	1851-1860	7b126130	fddf3d69	1	none	8	alv	1871-1880
04f56247	33801370	1	both	0	1	landed	2	alv	pul	1861-1870	d7f57bf2	be53f86c	1	both	alv	3	1781-1790	7f3a2e35	194cb2ab	1	MGM	7	alv	1851-1860	3	a1c7b739	241530f9	1	both	0	1	landed	2	alv	1881-1890	dcf357ef	4907b600	1	both	2	alv	1851-1860	4eb85c40	d02f02f8	1	PGM	13	alv	1811-1820
d107c26a	bb8bd59d	1	none	0	1	landless	1	alv	inl	1871-1880	1782d80a	2e037cce	1	none	alv	2	1841-1850	14a46be2	9a4cf283	1	PGM	14	alv	1851-1860	0	56595496	9af72133	1	both	1	1	landed	2	alv	1831-1840	5111bf93	0788a354	1	MGM	4	alv	1861-1870	8f44361a	4eb73f40	1	none	5	alv	1801-1810
ea9c5ff2	caafe19e	1	both	1	1	landless	1	alv	inl	1881-1890	1c88b473	c174ed16	1	PGM	alv	4	1881-1890	655db5ea	1ff16bd2	1	MGM	7	alv	1851-1860	3	281bf467	9004cba6	1	none	0	1	landless	1	alv	1871-1880	92a818fd	5f9c3b26	1	both	2	alv	1851-1860	c8801a74	c4ccd296	1	none	8	alv	1831-1840
4d51d62f	8e0d6261	1	none	0	1	landless	2	alv	arch	1881-1890	2830bddb	842df059	1	MGM	alv	3	1881-1890	5f779044	d5915e2e	1	MGM	6	alv	1881-1890	1	89f83daa	a9ec8f97	1	both	1	1	landed	1	alv	1811-1820	e7226100	53c1c83b	0	none	3	alv	1861-1870	0d5d7afe	f633cf7f	1	none	12	alv	1881-1890
02aa952f	219cc14d	1	both	0	1	landless	1	alv	inl	1861-1870	1f8da54e	9fffb4f6	1	PGM	alv	4	1871-1880	843f4e7b	9828b7cb	1	PGM	10	alv	1881-1890	2	f696dcdb	b55dc02b	1	both	1	1	landed	1	alv	1881-1890	1a9354b0	04017ad3	1	none	3	alv	1881-1890	43ca551c	2cb00b74	1	MGM	14	alv	1851-1860
3fce84c8	0d374e57	1	both	0	1	landed	1	alv	inl	1841-1850	ff59b26b	8c6ed8e3	1	none	alv	3	1851-1860	259c0e26	daeae178	1	none	10	alv	1841-1850	2	2d0e4f65	db3ce584	1	both	0	1	landed	1	alv	1851-1860	cfbb9e76	f73fc63f	1	MGM	2	alv	1861-1870	f8a47837	15fb4c1c	1	MGM	9	alv	1881-1890
e829c347	7f73ddcb	1	none	1	1	landed	2	alv	arch	1881-1890	8c74ecea	f4b996ce	1	MGM	ded	4	1851-1860	8393d293	6ac6db29	1	PGM	9	alv	1861-1870	4	7cc66b63	22407a13	1	none	0	1	landed	1	alv	1851-1860	e1d4422c	dd9342e4	1	none	4	alv	1881-1890	ef293860	7e71c967	1	MGM	8	alv	1771-1780
3dacd8e3	156359ea	1	none	1	1	landless	2	alv	pul	1881-1890	e96ce78e	86c22ad6	0	both	alv	3	1871-1880	ad5b4f56	d3c23d3c	1	MGM	15	alv	1791-1800	3	bae8d297	e61eb2bc	1	PGM	1	2	landless	2	alv	1861-1870	442f848b	34c3e819	1	both	2	alv	1831-1840	43283ea4	216dd698	1	both	11	ded	1781-1790
58b6e7e0	47b93d94	1	both	1	1	landless	1	alv	inl	1871-1880	4a814ccf	3e038228	1	PGM	alv	4	1851-1860	4eb23bb1	a518cb80	1	both	6	alv	1851-1860	2	26cc32a7	2b3f3720	1	MGM.P	1	1	landless	2	alv	1881-1890	a2c50657	73d42efe	1	MGM.P	2	alv	1871-1880	63a7e4f7	d7906637	1	none	15	alv	1821-1830
28ce60a8	14ae016c	1	none	1	1	landless	1	alv	arch	1871-1880	7f601825	5ae34c74	1	MGM	alv	3	1871-1880	0afec881	1b88830e	1	both	11	alv	1871-1880	5	fa683d9a	8876ae4b	1	both	1	1	landless	2	alv	1881-1890	63c8d824	a737b67e	1	both	3	alv	1881-1890	b34d9cc0	b5b097c1	1	PGM.M	10	alv	1851-1860
26b335a1	708781e9	1	MGM	1	1	landless	2	alv	inl	1801-1810	1f6a80d5	49c1615d	1	both	alv	4	1861-1870	93b990ab	772878e5	1	both	7	alv	1881-1890	1	18a32e58	a306541f	1	MGM	1	1	landless	2	alv	1881-1890	0bc00bb2	82d7371a	1	none	2	alv	1831-1840	65c0e32f	51432636	1	none	14	alv	1851-1860
5fb26ce9	a19e408f	1	MGM	1	2	landless	2	alv	inl	1881-1890	4a814ccf	3e038228	1	PGM	alv	4	1851-1860	a7b9f5be	30dffb26	1	none	5	alv	1811-1820	3	d01da577	0745a72b	1	both	1	1	landed	2	alv	1821-1830	2705778d	9dfce574	1	MGM	2	alv	1861-1870	f195e155	220b2ed5	1	PGM.M	9	alv	1811-1820
2ebaac7e	af50ba3f	1	none	0	1	landed	2	alv	inl	1881-1890	4b6961b9	81f9ea21	1	both	alv	4	1881-1890	0c30a903	dd1ce6fc	1	MGM	11	alv	1871-1880	3	f74ae432	b9c51b27	1	none	0	1	landless	1	alv	1881-1890	b176bbd2	47809972	1	PGM	4	alv	1831-1840	c251c0f2	2748a836	1	MGM	5	alv	1791-1800
fe4f5170	3997e82b	1	MGM	1	1	landless	2	alv	inl	1871-1880	f1009ba7	89c710be	1	none	alv	2	1821-1830	f821c7ca	3326ded8	1	MGM	6	alv	1871-1880	4	afb6bddc	6d55f658	1	none	1	1	landless	2	alv	1881-1890	5e6e220a	07f5d926	1	none	2	alv	1861-1870	449301d3	ac90713a	1	PGM	13	alv	1881-1890
ce0ba0db	e8c8bb4c	1	both	0	1	landed	1	alv	arch	1851-1860	49400dfc	aa685b03	1	both	alv	3	1841-1850	ec7034cb	6a2cd9ee	1	MGM	15	alv	1851-1860	2	156e3d0b	b558b19c	1	MGM	1	1	landless	2	alv	1871-1880	2840c4aa	d5f1bdfb	1	none	3	alv	1851-1860	e51f961c	41a9a407	1	MGM	6	alv	1871-1880
c4ccf08a	85811246	1	MGM	0	1	landless	2	alv	inl	1851-1860	0c361d0a	6b05e49e	1	both	alv	2	1881-1890	2158cd2b	8141fed1	1	none	11	alv	1881-1890	2	d0502da3	a0cfa5f8	1	none	0	1	landless	1	alv	1881-1890	225b897d	34e99700	1	none	3	alv	1881-1890	852d4307	5f81b50d	1	none	12	alv	1871-1880
57c9a2e6	a817254e	1	MGM	0	1	landed	2	alv	pul	1871-1880	3ca5ef79	525bb840	1	none	alv	3	1851-1860	ea176c8a	8f41826c	1	none	7	alv	1881-1890	4	13801996	a1b744d3	1	none	1	1	landed	2	alv	1821-1830	00b797f7	9db99e63	1	MGM	4	alv	1861-1870	999a133d	6ec26ee0	1	none	15	alv	1831-1840
7c38bba5	c3361145	1	both	1	1	landed	2	alv	pul	1821-1830	fa98e98f	27cc1398	1	PGM	alv	3	1841-1850	e3f8f37b	8ce937d3	1	none	15	alv	1861-1870	0	c0624a47	ae2aa786	1	none	1	1	landed	2	alv	1871-1880	a1c46139	def4d19a	1	PGM	2	alv	1851-1860	ad57a636	c31ee956	1	none	12	ded	1851-1860
e152df16	d402fa0a	1	MGM	1	1	landed	2	alv	arch	1851-1860	f241b670	e493e46e	1	both	alv	2	1771-1780	9ff59695	0f5b778b	1	none	13	alv	1871-1880	7	54c198a0	5e4e60da	1	PGM.M	0	1	landed	1	alv	1851-1860	4e058bc5	ecca4a30	1	none	4	alv	1871-1880	9cffe50d	5601d534	1	none	15	ded	1851-1860
b2fc9843	e3d36293	1	PGM	0	1	landed	1	alv	inl	1861-1870	0830f313	85972cf5	1	both	alv	4	1851-1860	16b562f0	0326d750	1	none	10	alv	1881-1890	4	46c67190	8f71cd8c	1	MGM	0	2	landed	1	ded	1831-1840	9a341ee7	670b970f	1	MGM	3	alv	1861-1870	ca9b3349	9ee5a22a	1	MGM	6	alv	1881-1890
356dde57	6e5949c3	1	PGM	1	1	landed	2	alv	pul	1871-1880	26a2b22b	d710b539	1	MGM	alv	3	1861-1870	7c456661	466b61af	1	none	15	alv	1881-1890	0	fe86f06b	f07bd188	1	none	0	1	landed	2	alv	1871-1880	7915ef03	0ca98ba3	1	none	4	alv	1821-1830	e6d32f8c	93ac00cb	1	MGM	14	alv	1871-1880
2dd54dcb	e55d96be	1	both	0	1	landed	2	alv	pul	1841-1850	7e876cc1	509b697e	1	PGM	alv	4	1881-1890	a5d9345c	972676dc	1	both	6	alv	1841-1850	6	cc21576b	251ab2e8	1	MGM	0	1	landed	1	alv	1881-1890	778d3687	67852cd3	1	none	4	alv	1871-1880	8e601e85	896225de	1	none	7	alv	1811-1820
f067bf88	42215e94	1	MGM	0	1	landed	2	alv	inl	1841-1850	358eee61	003993fc	1	PGM	alv	4	1861-1870	0de9be9d	afb8369c	1	MGM	11	alv	1881-1890	3	812521c6	26d74395	1	PGM	0	1	landless	2	alv	1861-1870	ed10f23a	e76d39de	1	PGM.M	2	alv	1881-1890	3f740060	9e27b2a1	1	both	6	alv	1871-1880
deb346bc	a35f8dda	1	PGM	1	1	landed	1	alv	arch	1861-1870	bd35eddd	2597471e	1	PGM	alv	3	1871-1880	163cd0bd	c2970775	1	none	9	alv	1851-1860	3	2d9d0cc8	3fcda7db	0	none	1	1	landless	2	alv	1821-1830	4f922ae7	33727dc8	1	both	3	alv	1841-1850	e632212c	99bf0f81	1	MGM	6	alv	1861-1870
720f00ff	5e0ab39e	1	both	1	1	landed	1	alv	inl	1851-1860	0867b37a	d194148e	1	none	alv	2	1881-1890	1061eb65	3379ddf1	1	MGM	14	alv	1841-1850	1	cd7865b7	624ffd3a	1	PGM	1	1	landed	1	alv	1871-1880	cc838ac1	9f22a72e	1	MGM	4	alv	1801-1810	16b0bfda	525388e8	1	both	15	alv	1821-1830
18b7ca70	5ca7da45	1	both	1	1	landless	1	alv	arch	1881-1890	da2fd902	3e09bac0	1	MGM	alv	2	1871-1880	58e11a53	717af1b9	1	none	7	alv	1791-1800	1	68ccdfcc	bd31c9f3	1	MGM.P	1	1	landed	2	alv	1871-1880	810e8b52	9a22d313	1	both	2	alv	1871-1880	4727cc9c	aaa7aaca	1	PGM	8	alv	1881-1890
5d3aaef9	21a9675f	1	MGM	1	1	landed	2	alv	inl	1841-1850	6ef45b5a	4bf42957	1	both	alv	2	1881-1890	5096d50d	53a35ac0	1	none	7	alv	1851-1860	2	1de66738	bb3d1a72	0	MGM	0	1	landed	1	ded	1851-1860	4f86a760	a47f84b8	1	PGM	2	alv	1881-1890	c6f68ff0	42d559e3	1	none	7	alv	1881-1890
f44f232a	a6cc5405	1	both	0	1	landed	2	alv	arch	1821-1830	a6820db2	b564c580	1	MGM	alv	3	1871-1880	b1755dbc	6d60803b	1	none	6	alv	1791-1800	0	1c8da851	74432d05	1	none	1	1	landless	1	alv	1861-1870	a5dd7ed1	660ae5a3	1	none	4	alv	1881-1890	14969bea	dce0d77a	1	PGM	13	alv	1881-1890
ad5d63d3	2c26a062	1	none	1	1	landless	1	alv	inl	1881-1890	4aa8cb11	2894c603	1	both	alv	4	1881-1890	6b5c14e7	7808fe59	1	none	11	alv	1881-1890	2	856beb5f	d0546e7e	1	none	1	1	landed	2	alv	1861-1870	6cfe5e1e	22820cce	1	none	4	alv	1871-1880	3ed64260	1b9a53c7	1	MGM	12	alv	1851-1860
4be84f28	f9f1ceaf	1	PGM	0	1	landless	2	alv	inl	1851-1860	af33e71b	f4183e24	1	PGM	alv	4	1791-1800	92b236c4	e5d72fbb	1	none	11	alv	1861-1870	5	6a5446e4	9435a9a4	1	both	1	1	landless	1	alv	1851-1860	d3706039	ef52e27a	1	both	4	alv	1861-1870	234f40ce	7167582c	1	none	13	alv	1881-1890
9a1bc7a5	8342cab1	1	MGM	0	1	landed	2	alv	inl	1771-1780	bed99452	ec258719	1	MGM	alv	4	1881-1890	53ef0842	7d775e2d	1	none	6	alv	1881-1890	4	9a5b1668	a68ed4dc	1	none	1	1	landless	2	alv	1851-1860	26f99312	d39d05ed	1	MGM	4	alv	1851-1860	cfc6ef0b	e67d25e6	1	none	10	ded	1821-1830
60239ebf	058ab499	0	both	1	1	landed	1	alv	arch	1841-1850	56dac4c9	4e8f18b0	1	PGM	alv	3	1871-1880	4390cb16	37ebea27	1	none	8	alv	1881-1890	2	b88b3184	2a9fb589	1	PGM	0	1	landless	2	alv	1851-1860	2705778d	9dfce574	1	MGM	2	alv	1851-1860	4290254e	c8cc74f4	1	both	8	alv	1881-1890
95c17d3a	fe838705	1	both	0	1	landless	1	alv	inl	1821-1830	75122101	44c837cc	1	PGM	alv	3	1881-1890	68cb2687	002cde01	1	none	11	alv	1871-1880	4	3d13b045	19a0b7c8	1	MGM	0	1	landed	2	alv	1881-1890	b7c6de4d	7d2bec07	1	PGM	4	alv	1831-1840	67446eb3	2d38295d	1	none	15	ded	1871-1880
f0b7ebdc	9d46ebf2	1	both	1	1	landed	2	alv	inl	1871-1880	39db0ebc	bf6338c6	1	both	alv	3	1871-1880	98374cff	325f120d	1	MGM	7	alv	1831-1840	4	e605d55c	3371c1aa	1	PGM	1	1	landless	1	alv	1861-1870	49b4c20e	4450c5ff	1	both	3	alv	1881-1890	4164c632	8d2600b7	1	none	15	alv	1831-1840
cb036b81	124bf4ed	1	PGM	0	1	landless	2	alv	pul	1871-1880	05cce43f	279849e8	1	MGM	alv	2	1861-1870	9926e03f	197c378b	1	PGM	8	alv	1811-1820	2	f8fcdaca	b22dc717	0	MGM.P	0	1	landless	2	alv	1851-1860	70d79ed4	dd928dc4	1	none	3	alv	1881-1890	fbc443ae	885436c8	1	MGM	11	alv	1731-1740
9114d207	fc2a1b54	0	none	0	1	landless	1	alv	pul	1871-1880	fdddf2e8	1221e7c3	1	none	alv	2	1871-1880	ffb08777	609dcdea	1	none	9	alv	1861-1870	1	27818596	17b1f718	1	MGM	1	1	landed	1	alv	1841-1850	53da57d2	5d0981d2	1	none	2	alv	1841-1850	7e14dbfb	e1d54784	1	none	12	alv	1871-1880
c31294e8	ba494c01	1	PGM	0	1	landed	1	alv	inl	1861-1870	9598e935	69ce218d	1	both	alv	4	1791-1800	4acb4638	aed1b895	1	none	9	alv	1771-1780	1	5fb25f0d	ef121fca	1	MGM	1	1	landed	2	alv	1881-1890	57085270	f5cb9011	1	none	2	dis	1861-1870	e03b5eb9	358a7e8d	1	MGM	5	alv	1841-1850
84d24868	14ae016c	1	none	1	2	landless	2	dis	arch	1861-1870	4c5ec8df	89b5212e	1	both	alv	2	1771-1780	41968d5f	8bd470dc	1	none	14	alv	1871-1880	1	541d7f70	5aad5ceb	1	both	1	1	landed	1	alv	1861-1870	5ea6a2e9	4ba3ebdb	1	MGM.P	2	alv	1861-1870	afadfbfa	7e75a48b	1	none	11	ded	1881-1890
8a86bc1c	55f6b0a8	1	none	0	1	landed	1	alv	arch	1871-1880	d455be75	093c772a	1	none	alv	4	1871-1880	b12d3394	7d0ae0b9	1	both	5	alv	1851-1860	3	f0aaff40	26f49997	1	PGM.M	1	1	landed	1	alv	1861-1870	1b350aea	1b3b6176	1	none	4	alv	1881-1890	16d1a1f3	24f18274	1	none	6	alv	1801-1810
c1ce5724	4668fefa	1	both	1	1	landless	2	alv	inl	1881-1890	cbf367b4	9fd376f0	1	PGM	alv	2	1861-1870	c77f0f46	618a1dc6	1	none	5	alv	1861-1870	4	b1e2ed6e	e51ef2d7	1	MGM	0	1	landed	1	alv	1841-1850	2498858f	7b67d0bd	1	both	3	alv	1791-1800	05f54b5f	382b0564	1	both	15	alv	1871-1880
5637d5ca	1d7aa4bf	1	both	0	2	landless	2	alv	pul	1881-1890	0f640a9d	609bc04e	1	PGM	alv	2	1841-1850	d9ccc615	3fe35912	1	MGM	6	alv	1841-1850	3	156e3d0b	b558b19c	1	MGM	1	1	landless	2	alv	1871-1880	8b804786	d3a0fe3a	1	PGM.M	4	alv	1871-1880	f848a012	2c618150	1	MGM	14	ded	1881-1890
80c6501b	4b72e782	1	MGM	1	1	landed	1	alv	inl	1791-1800	8627b398	f6d2c9fe	1	both	alv	3	1881-1890	9d8125c8	028076ba	1	none	10	alv	1871-1880	3	2262dab8	c0726dc0	1	none	1	1	landed	2	alv	1871-1880	f90dfa3f	89ff6d1e	1	MGM.P	4	alv	1851-1860	984f2d14	1cc20974	1	both	6	alv	1881-1890
dd8b2d04	51654246	1	MGM	0	1	landed	2	alv	inl	1801-1810	1abb045b	03d01eb7	1	none	alv	4	1871-1880	94b369ef	7808fe59	1	none	11	alv	1881-1890	1	ef7a14d3	6916e7b1	1	none	0	1	landed	1	alv	1811-1820	0f62444b	53953895	1	PGM.M	3	alv	1851-1860	c6025484	094c8560	1	both	7	alv	1851-1860
2a4d7cd4	c66736e6	1	none	1	1	landless	2	alv	arch	1851-1860	5545dc2a	5cebbf63	1	none	alv	4	1881-1890	fbb9da3c	525c6ad9	1	MGM	6	alv	1871-1880	1	a9bbc31a	2fc12714	1	PGM	0	1	landed	2	alv	1861-1870	b1b2e808	0dfe89f8	1	both	2	alv	1851-1860	641ff7f3	f13ceb70	1	none	13	alv	1821-1830
c8277419	e9bf8012	0	MGM	0	1	landed	1	alv	inl	1861-1870	7610b2df	ea70d9bf	1	MGM	alv	2	1841-1850	907b9019	4d14d928	1	none	8	alv	1821-1830	3	38786f26	e20e3f7a	1	both	0	1	landed	2	alv	1871-1880	20d8c6e2	984fae69	1	MGM.P	4	alv	1871-1880	fb628ce6	0259ce24	1	MGM.P	5	alv	1881-1890
9554a076	cdf0b5fc	1	both	0	1	landless	1	alv	inl	1821-1830	7df65da6	833a191b	1	both	ded	4	1841-1850	1883fccb	0fdda4fc	1	MGM	7	alv	1881-1890	4	704c433d	447d2dce	0	both	0	2	landed	1	alv	1781-1790	2caee6fb	f1431217	1	MGM	4	alv	1881-1890	eaf79e05	f8decbd2	1	MGM	5	alv	1861-1870
d0bc470e	eb2f3f06	1	MGM	1	1	landless	1	alv	inl	1881-1890	2d8d7a98	44df6337	1	PGM	alv	2	1881-1890	66518db9	67bb343d	1	PGM	10	alv	1881-1890	3	f8b21ff3	33fd1c47	1	MGM.P	1	1	landed	1	alv	1861-1870	45a27f29	1fb35fba	1	both	3	alv	1871-1880	7b65f6b7	670a7c07	1	PGM.M	9	alv	1861-1870
ab349810	08779c70	1	none	0	2	landed	2	alv	arch	1821-1830	128b2397	6ce5ef49	1	MGM	alv	2	1851-1860	0b2acf40	b196e5a9	1	none	9	alv	1881-1890	1	0c6f0976	a0fe192e	1	both	0	1	landed	2	alv	1771-1780	6cfe5e1e	22820cce	1	none	2	alv	1881-1890	81099c86	74055719	1	PGM	8	alv	1871-1880
c97eb86b	791567ce	1	both	1	1	landless	1	alv	pul	1881-1890	a0ca7a86	466fd9a7	1	both	alv	2	1841-1850	83646c28	78dbf07c	1	none	11	alv	1831-1840	0	ee6e6723	56556ab8	1	MGM	0	1	landed	1	alv	1841-1850	67460fc2	9149ea90	1	MGM	2	alv	1841-1850	7c4d697d	6efd995e	1	MGM	5	alv	1831-1840
d7ce6b2f	4621e5fc	1	both	0	1	landed	1	alv	inl	1811-1820	83cd783e	eed45daf	1	none	alv	3	1841-1850	496fcf83	013bf2ff	1	both	5	alv	1871-1880	6	fb93f136	3f167549	1	none	1	1	landed	1	alv	1881-1890	5de79982	0a49e12c	1	both	3	alv	1821-1830	b04c43cb	d7e13541	1	both	7	alv	1841-1850
9f8a2255	b66f7c40	0	both	0	1	landless	2	alv	inl	1831-1840	236a0b88	e022ccd3	1	MGM	alv	4	1871-1880	ad77bdd9	51a1e1fc	1	none	12	alv	1821-1830	3	2fc8b827	b71f0c17	1	PGM.M	1	1	landed	1	alv	1811-1820	ca9f9a10	91a5a789	1	both	2	alv	1791-1800	56dee187	db038df0	1	MGM	8	alv	1881-1890
5637d5ca	1d7aa4bf	1	both	0	2	landless	1	alv	pul	1881-1890	6ba4915e	b478b561	1	PGM	alv	2	1871-1880	f15663ff	5f98fd0e	1	both	5	alv	1881-1890	1	0707300d	0c747cd1	1	MGM	1	1	landed	2	alv	1881-1890	6f0cda2f	ebad04dc	1	none	3	alv	1801-1810	89df06a1	b827696d	1	none	7	alv	1821-1830
5665a1aa	2946329a	1	none	0	1	landed	2	alv	inl	1831-1840	0bf73fba	ef8a53c9	1	both	alv	3	1851-1860	e30ca767	55b14941	1	none	14	alv	1871-1880	0	ee4eb459	82d5aa1c	1	MGM	1	1	landed	2	alv	1851-1860	22367d29	285beb47	1	none	4	alv	1831-1840	0672f7cd	e4096024	1	none	12	alv	1851-1860
418c0a34	487d1989	1	PGM	0	1	landless	1	alv	inl	1821-1830	cbee43f0	7ccc54dc	1	MGM	alv	3	1881-1890	b2b919f7	f47f4db8	1	PGM	11	alv	1871-1880	2	2a729328	68312c20	1	both	1	1	landed	2	alv	1851-1860	969c71f7	55b3f677	1	PGM	4	ded	1851-1860	a5dadbff	bcaa46b3	1	PGM	6	alv	1811-1820
cb036b81	124bf4ed	1	PGM	0	1	landless	2	alv	pul	1881-1890	eab11409	a2c1d59e	1	both	alv	4	1871-1880	238c5b48	390db018	1	none	11	alv	1781-1790	0	95d80cd8	e26bf142	1	none	1	1	landless	1	alv	1881-1890	e0045d99	92df9ca1	1	both	2	alv	1841-1850	2ffca6c4	6afd6008	1	none	8	alv	1851-1860
8cc7d528	87d95e35	1	both	1	1	landed	2	alv	inl	1881-1890	c6d1e7d6	0e0c30fa	1	PGM	alv	3	1861-1870	fd3b8680	cdb629c7	1	both	5	alv	1881-1890	0	776fa46a	68667796	1	none	0	1	landless	1	alv	1871-1880	1b712564	1d966220	1	MGM	4	alv	1861-1870	a677c1d5	f5827780	1	none	10	alv	1871-1880
ae2a6624	a6cc5405	1	none	0	1	landed	1	alv	arch	1851-1860	64433d12	73bf28cf	1	both	alv	2	1851-1860	5f4dff38	75f4082f	1	MGM	6	alv	1861-1870	2	9fc1ad1f	72633615	1	none	1	1	landless	1	alv	1871-1880	003a9c0a	e4dce001	1	both	2	alv	1851-1860	ef293860	7e71c967	1	MGM.P	10	alv	1771-1780
4f883473	32e5ef2a	1	both	1	1	landless	2	alv	inl	1861-1870	59118dec	0ce33216	1	PGM	alv	2	1811-1820	bbbeec9e	854ecb0b	1	MGM	6	alv	1881-1890	1	3305930c	ddcf3147	1	none	1	1	landed	2	alv	1831-1840	f5d725a0	597c4e48	1	both	2	alv	1881-1890	4a471bc4	0fd07909	1	none	8	alv	1881-1890
902a368c	2bfe1d26	1	both	0	1	landed	2	alv	pul	1841-1850	557d7680	add2d10e	1	both	alv	3	1841-1850	bfdb9107	187e4de9	1	both	13	alv	1871-1880	4	02b8ef51	a2192a1c	1	MGM	1	1	landless	2	alv	1881-1890	48822a78	bf39f9e8	1	PGM	3	alv	1841-1850	d7b30c94	dafee5ae	1	PGM	13	alv	1871-1880
26b335a1	708781e9	0	MGM	0	1	landless	1	alv	inl	1821-1830	0072677c	d88b3976	1	none	alv	4	1871-1880	fddee2cf	b83a847f	1	none	15	alv	1871-1880	4	26f4e009	167df922	0	MGM	1	1	landed	1	alv	1871-1880	679ffa58	f7cdf913	1	PGM.M	4	ded	1871-1880	1a281b17	543bb4e8	1	none	5	alv	1871-1880
9f8a2255	b66f7c40	1	none	1	1	landless	2	alv	inl	1851-1860	242d276c	e142c23f	1	none	alv	4	1851-1860	181c36e2	a9ec67a8	1	PGM	11	alv	1871-1880	2	1197c9aa	2b655fd7	1	none	0	1	landless	2	alv	1871-1880	64270fef	dac223f9	1	both	2	alv	1881-1890	cfa48d8b	4cd923b4	0	MGM	8	alv	1871-1880
da8457ce	b66da8b3	1	MGM	0	1	landed	1	alv	pul	1791-1800	e9abd655	d5fd17cc	1	none	alv	3	1861-1870	e359395f	481f0a62	1	MGM	5	alv	1841-1850	4	50760cab	a461af9b	0	none	0	1	landless	1	alv	1861-1870	2b000d89	3b261989	1	both	4	alv	1881-1890	ee4977a2	a2eacdc5	1	MGM	9	alv	1821-1830
a195e107	8920874b	1	MGM	0	1	landed	2	alv	pul	1841-1850	72c067ba	1c12e0cf	1	both	alv	2	1841-1850	3707c8cf	c1c36fa7	1	both	9	alv	1871-1880	2	c00f5551	45298da2	1	both	0	1	landless	2	alv	1851-1860	43ff06b0	de6a37ef	1	both	2	alv	1871-1880	318bcc72	c5f885ca	1	MGM	12	alv	1851-1860
b41334f4	7bddaedc	1	none	0	1	landless	1	alv	pul	1881-1890	6786943f	721637bb	1	none	alv	4	1881-1890	23d248c9	c427e743	1	none	12	alv	1881-1890	1	480d6e35	5ebbe89b	1	none	1	1	landless	1	alv	1861-1870	8668b8a1	d311e2c1	1	none	4	alv	1851-1860	7487c8fe	8ccffa85	1	MGM	13	alv	1841-1850
374579d9	1f023f7f	1	none	0	1	landed	1	alv	arch	1851-1860	c6d1e7d6	0e0c30fa	0	PGM	alv	3	1861-1870	8dc012dd	a7837a8a	1	MGM	10	alv	1801-1810	5	5bb37d1e	de7e3f99	0	PGM	0	1	landed	1	alv	1781-1790	9e003fdd	5a62c04a	0	PGM	4	ded	1851-1860	49cee244	bc4adfb7	1	MGM	14	alv	1881-1890
c97283bc	62c32242	1	both	1	1	landed	2	alv	inl	1761-1770	bd4aa310	9e9ee67d	1	PGM	dis	3	1881-1890	fbb3f1dd	9816d0d3	1	MGM	9	alv	1881-1890	2	d954e29b	447d2dce	1	none	0	1	landed	1	alv	1801-1810	d79648e7	fcc39f2e	1	none	2	alv	1881-1890	d1425e89	9c76d56f	1	MGM	15	alv	1811-1820
d107c26a	bb8bd59d	1	none	1	1	landless	2	alv	inl	1861-1870	6b35ba97	1a5e810b	1	MGM	alv	2	1841-1850	f9757186	88198d08	1	none	8	alv	1851-1860	1	b6aa189b	da6f6f36	1	both	1	1	landed	2	alv	1851-1860	e7aa9240	52969a47	1	none	4	alv	1881-1890	35d72755	5f53b752	1	PGM	6	dis	1881-1890
c773ce2f	d6ebcf62	1	PGM	1	1	landless	2	alv	inl	1871-1880	df0825fe	98ebefdc	1	both	alv	3	1841-1850	107a7856	8222a253	1	PGM	15	ded	1881-1890	0	6250489f	669ab988	1	none	1	1	landless	2	alv	1821-1830	2a14ee89	59de5adf	1	both	2	alv	1881-1890	05fcf4ee	5b738a20	1	PGM	7	alv	1871-1880
bda08d53	d620bea8	1	PGM	1	1	landless	1	alv	arch	1881-1890	5f3b8974	5401befe	1	both	alv	2	1881-1890	a262557a	f8282454	1	both	6	alv	1861-1870	4	3bc1e594	be580d01	1	MGM	0	1	landed	2	alv	1851-1860	c3305047	7e773f0c	1	both	2	alv	1881-1890	76693b82	7af3003b	1	none	7	alv	1861-1870
4bdd2b92	f5be7517	0	both	0	1	landed	1	alv	inl	1841-1850	8e3c35f0	add2d10e	1	both	alv	2	1841-1850	272fd8b5	e0c4e82f	1	none	11	alv	1851-1860	2	fca04b55	22efa92f	1	MGM.P	0	1	landed	2	alv	1751-1760	3c1b0ecb	a21ef204	1	MGM	3	alv	1871-1880	b3ee537b	11f27150	1	PGM	11	alv	1871-1880
071278f6	1fd5965e	1	PGM	0	1	landless	2	alv	inl	1811-1820	19ef8c2a	635d0f01	1	PGM	alv	2	1871-1880	7f12d92f	b8d3ccee	1	PGM	9	alv	1871-1880	4	ccf682aa	2d92b6dd	1	PGM	0	1	landed	1	ded	1851-1860	d831ed5e	461c0033	1	both	3	alv	1881-1890	3ed64260	1b9a53c7	1	MGM	11	alv	1861-1870
72bc1a59	7da2df54	1	both	1	1	landless	2	alv	inl	1781-1790	93eb44e3	30b14d55	1	both	alv	3	1881-1890	db7da906	31f666af	1	none	7	alv	1851-1860	2	73a44158	11a99553	1	MGM	1	1	landed	2	alv	1881-1890	92cb57cf	c9e1a4c5	0	none	3	alv	1871-1880	2fb05775	11289b2b	1	none	15	alv	1811-1820
30b783d8	30cf8a5f	1	none	1	1	landless	2	alv	pul	1881-1890	794cb131	7aefef2a	1	MGM	alv	2	1881-1890	07cf86db	051cd4fd	1	none	12	alv	1851-1860	2	12a80507	7145339a	1	none	0	1	landed	1	alv	1861-1870	afc9cb21	1da3b034	1	PGM.M	4	alv	1811-1820	bf08a020	485b8cc6	1	none	12	alv	1881-1890
c8c08296	a8d48a0e	1	MGM	0	1	landed	2	alv	arch	1841-1850	16c2b473	e3164fbb	1	none	ded	4	1851-1860	9a6f9876	f63d36f3	1	none	15	alv	1871-1880	1	864daea7	30b11d40	1	PGM	1	1	landless	1	alv	1841-1850	fdf7dfe3	c9fd39a0	1	PGM	2	alv	1821-1830	61ac6948	965a904b	1	none	11	alv	1861-1870
5700d9bc	0930b68a	0	both	0	2	landed	2	alv	arch	1841-1850	fb03f38d	144d20ab	1	both	alv	2	1881-1890	798adebe	29897692	1	none	14	alv	1801-1810	1	d9fd2a29	44444b48	1	PGM	0	1	landless	1	alv	1801-1810	dd7c5eff	8c1b6c60	1	both	2	alv	1841-1850	f27c3049	efc7c424	1	both	10	alv	1881-1890
a9b6e63e	e26b02fa	1	both	1	1	landless	1	alv	pul	1861-1870	b15d228e	a4270ab2	1	PGM	alv	3	1851-1860	b876b883	e06af3ab	1	MGM	6	alv	1851-1860	4	32283ad7	8d3c5156	1	both	0	1	landless	1	alv	1871-1880	0ddc5d4d	2c652cc3	1	MGM	2	alv	1821-1830	42cd0329	7a7796a6	1	none	10	alv	1841-1850
b99487e3	7b04befa	1	both	0	1	landed	1	alv	pul	1881-1890	003342b2	2b19693a	0	PGM	ded	3	1851-1860	b876b883	e06af3ab	1	none	14	alv	1851-1860	0	19dee51e	85ee1662	1	both	1	1	landed	2	alv	1851-1860	9eae624f	6fddc19b	1	PGM	3	alv	1861-1870	16d1a1f3	24f18274	0	none	6	alv	1791-1800
df18a877	c49f21d2	1	PGM	0	1	landless	1	alv	inl	1881-1890	71ed205e	38459072	1	both	alv	3	1821-1830	51b37981	b97ac13c	1	MGM	12	alv	1861-1870	1	d9fd2a29	44444b48	1	none	1	1	landless	1	alv	1811-1820	28b03e23	d4c99ffa	1	both	4	dis	1871-1880	b179e1e7	a338603f	1	PGM.M	6	alv	1811-1820
e729e6e0	d4d71998	1	none	0	1	landless	1	alv	inl	1871-1880	090da638	db9cba6b	1	both	alv	4	1871-1880	69ea91d9	89c788ed	1	MGM	14	alv	1871-1880	4	b54ba4f0	263f855a	1	MGM	0	1	landless	2	alv	1841-1850	cdb23e61	53b0e49b	1	none	4	alv	1821-1830	e6d32f8c	93ac00cb	1	MGM	9	alv	1871-1880
2bc31b9e	7127dbee	1	PGM	0	1	landless	2	alv	inl	1881-1890	05459319	7ed82eb2	1	PGM	alv	3	1851-1860	ec689963	e0b5feea	1	none	9	alv	1861-1870	2	480d6e35	5ebbe89b	1	both	1	1	landless	1	alv	1861-1870	7d33a0b6	09e7ae50	1	both	3	alv	1861-1870	ebfa7ac6	600ee453	1	both	8	alv	1881-1890
bff46820	8fe13cf6	1	both	1	1	landless	1	alv	pul	1871-1880	05ac3776	b51b6ef7	1	PGM	alv	2	1861-1870	abcf115c	d6acf6a0	1	PGM	7	alv	1881-1890	3	5456a82c	3b52e492	1	PGM	1	1	landless	1	alv	1861-1870	bca7205e	56bfa043	1	MGM	3	alv	1881-1890	861d9d7b	1129f67c	1	none	8	ded	1861-1870
f84e541f	2609ab4f	1	none	0	1	landless	1	alv	inl	1881-1890	e0c102ff	f40be710	1	none	alv	2	1851-1860	814de597	30de925e	1	MGM	12	alv	1831-1840	3	5ac6f255	f4a05e04	1	both	0	1	landed	1	alv	1791-1800	d6545c68	b8c56164	1	MGM.P	4	alv	1851-1860	0fe2fbb7	a6e2330f	1	MGM	9	alv	1751-1760
666f207a	6ee8acab	1	none	0	1	landless	1	alv	arch	1861-1870	36c9ed04	699c3a1e	1	MGM	alv	2	1881-1890	88378a70	c2734733	1	both	7	alv	1841-1850	2	e8cf3d19	0b8ac9f9	1	both	1	1	landless	1	alv	1861-1870	e036c2d5	29c4615d	1	PGM	2	alv	1791-1800	7e02fa63	164331b8	1	MGM	8	alv	1811-1820
2a9d2704	20e89734	1	both	0	1	landed	1	alv	pul	1821-1830	19ef8c2a	635d0f01	1	both	alv	2	1851-1860	c5b88369	4ac836cc	1	none	12	alv	1851-1860	4	c585c5d9	b754ec8a	1	PGM.M	0	1	landless	2	alv	1801-1810	5b0b38a2	0faa3ced	1	PGM	3	alv	1861-1870	0da5e720	7442c76b	1	PGM	10	alv	1871-1880
72103d84	61992dfa	1	both	1	1	landless	2	alv	inl	1851-1860	9545c470	3c28ae0a	1	both	alv	2	1731-1740	08d11492	ea48b2bb	1	none	12	alv	1871-1880	0	1197c9aa	2b655fd7	1	none	1	1	landless	1	alv	1881-1890	1338e9ce	c0ac0573	1	MGM.P	2	alv	1811-1820	4dbe0295	9934188c	1	none	14	ded	1881-1890
32f73570	783c39e4	1	PGM	0	1	landed	1	alv	arch	1861-1870	a8791dad	5ca3f578	1	MGM	alv	3	1761-1770	9e2d0d98	fd1fad37	1	none	6	alv	1851-1860	2	26f4e009	167df922	1	MGM	1	1	landed	1	alv	1871-1880	b0fe5311	f56ced04	1	MGM	3	alv	1841-1850	ae7ce1c5	1f0a6828	1	both	5	alv	1831-1840
c337261d	5e118c63	1	both	1	1	landless	1	alv	inl	1841-1850	434f7c38	c0d40fff	1	none	alv	2	1871-1880	fecee635	bfcf28de	1	MGM	6	alv	1801-1810	2	68ccdfcc	bd31c9f3	1	MGM.P	1	1	landed	1	alv	1871-1880	69ae1e2e	92cac62b	1	both	4	alv	1811-1820	83e13e48	628cc997	1	none	9	alv	1881-1890
3b7553c4	74dab892	1	MGM	1	1	landless	1	alv	arch	1881-1890	e96ce78e	86c22ad6	1	both	alv	2	1861-1870	931646f4	a86f3193	1	both	9	alv	1871-1880	4	7422cb34	edfcc2f7	1	both	0	1	landed	2	alv	1841-1850	5bf6122e	e57f1269	1	PGM.M	4	alv	1851-1860	929e3a89	d05bec7d	1	both	14	ded	1861-1870
d30397b2	171c8aa9	1	both	1	1	landed	2	alv	inl	1831-1840	9598e935	69ce218d	1	both	alv	4	1791-1800	87f0a428	c8b320eb	1	PGM	9	alv	1861-1870	3	01dc0ac4	d9c355eb	1	MGM	0	1	landless	1	alv	1851-1860	7fcd4e0e	1bd835b2	1	none	4	alv	1841-1850	b7badcaf	37089e29	1	MGM	8	alv	1841-1850
5c21b09b	2ff49502	1	both	1	1	landless	1	alv	inl	1881-1890	e524bc1c	c4ad3d36	1	none	alv	2	1871-1880	92b236c4	e5d72fbb	1	none	13	alv	1871-1880	5	5756b1d9	48301733	1	PGM	0	1	landless	2	alv	1871-1880	2cec9200	b8521c64	1	MGM.P	3	alv	1861-1870	b4e36be2	f994dfa7	1	none	12	ded	1871-1880
58af4ade	07b47cb0	1	PGM	1	1	landless	2	alv	inl	1851-1860	2c22f8dd	031a6830	1	PGM	alv	2	1831-1840	ebae9cc6	15d23100	1	both	13	alv	1821-1830	3	9e72f5b3	ee2706b2	1	both	1	1	landless	2	alv	1871-1880	f5d725a0	597c4e48	1	both	2	alv	1881-1890	ccbfe8e0	16991b5b	1	none	13	alv	1871-1880
671f5f7e	9ca4bd78	1	both	0	1	landless	2	alv	inl	1831-1840	4572395b	f35a1fdd	1	PGM	alv	2	1881-1890	ca73b543	16393e1e	1	none	13	alv	1871-1880	0	7217968e	3cf24553	1	both	1	1	landed	1	alv	1851-1860	7264a254	88469bf2	1	both	2	alv	1881-1890	4bbad37a	525d6537	1	PGM	8	alv	1841-1850
24b6815d	f3e9b28f	1	MGM	0	1	landed	1	alv	inl	1851-1860	6d5668c5	af4ab4c3	1	MGM	alv	4	1841-1850	8bc812e7	cdb98a37	1	PGM	13	alv	1831-1840	1	3752ae30	ac432898	1	none	0	2	landless	1	alv	1831-1840	33223d6d	89ad7de4	1	both	2	alv	1861-1870	48fad80e	b936f79a	1	none	11	alv	1881-1890
05220f33	2348b3cf	1	both	1	1	landless	2	alv	pul	1871-1880	3ac2136e	7a81213f	1	MGM	alv	4	1861-1870	64a188b9	602130ca	1	none	13	alv	1871-1880	0	281bf467	9004cba6	1	none	1	2	landless	2	alv	1871-1880	75161fcd	72b13760	1	both	4	alv	1781-1790	cfbe44b3	f994dfa7	1	none	6	alv	1871-1880
607b3bf0	a8e9d1fb	0	none	0	1	landless	2	alv	arch	1851-1860	591ab974	84fb3c81	1	both	alv	2	1861-1870	d48a1b1b	9768d65f	1	none	15	alv	1801-1810	0	5756b1d9	48301733	1	PGM	1	1	landless	2	alv	1881-1890	0ef5f8bc	911b1e42	1	MGM	2	alv	1841-1850	1a755c4d	8e42dbc4	1	PGM	11	alv	1881-1890
8aed5de0	fc0c3894	1	MGM	1	2	landed	1	alv	arch	1841-1850	e10e060c	0dbf5c8b	1	both	alv	4	1761-1770	c0d1eb63	61b6380a	1	PGM	7	alv	1871-1880	4	4b6ba0e1	7104a4c5	1	PGM	0	1	landless	2	alv	1881-1890	4bb87eda	5ff6fc11	1	none	2	alv	1881-1890	8ddc1d15	489941f3	1	PGM.M	14	alv	1781-1790
f26f3770	b1f31329	1	both	0	1	landless	1	alv	inl	1851-1860	e1337ecb	68f03da0	1	PGM	alv	3	1771-1780	58e11a53	717af1b9	1	none	12	alv	1791-1800	0	ed517697	cf4b7d57	0	none	1	1	landless	2	alv	1851-1860	eaf78878	8d8cc378	1	none	3	alv	1831-1840	57271da9	2b942d3c	1	MGM	5	alv	1881-1890
fadbe04f	e2ac52b3	1	PGM	1	1	landless	1	alv	inl	1801-1810	12004d91	f494970d	1	both	alv	2	1871-1880	a6603515	872233e8	1	MGM	6	alv	1831-1840	2	1bf629c0	35404bae	1	PGM	0	1	landless	2	alv	1871-1880	e01c5f19	76e80754	1	both	4	alv	1771-1780	fb56f2d1	c4745ef6	1	none	7	alv	1881-1890
756f239d	ec414889	1	both	0	1	landless	1	alv	inl	1861-1870	9f415192	82d2f935	1	PGM	alv	4	1771-1780	43db1b88	b4d34be6	1	MGM	8	alv	1861-1870	1	d756ed45	9bb03a2e	1	both	1	1	landed	2	alv	1821-1830	fa8d2393	80d0c08b	1	MGM	3	alv	1841-1850	752a5f2c	0c74dc5f	1	MGM	7	alv	1881-1890
bd705082	3e51f5bf	1	none	0	1	landless	1	alv	inl	1851-1860	18680009	8ad471b1	1	MGM	alv	4	1841-1850	496fcf83	013bf2ff	1	none	7	alv	1881-1890	4	58498337	2ac3b267	1	none	1	1	landless	1	alv	1881-1890	b0fe5311	f56ced04	1	MGM	4	alv	1841-1850	5cfdfac0	f496d154	1	none	13	alv	1871-1880
53cc8e5e	9960c8ee	1	MGM	0	1	landless	2	alv	arch	1821-1830	2daa67bc	0283c505	1	none	alv	3	1881-1890	2021c67e	8ed61d80	1	MGM	10	alv	1871-1880	5	7e9eadc1	c04a918b	1	MGM.P	1	1	landed	1	alv	1841-1850	98a762f5	01ef999e	1	PGM	2	alv	1851-1860	e88db22f	d25d462c	1	none	14	alv	1881-1890
20910fe0	dfbd6a6b	1	PGM	1	1	landless	1	alv	pul	1821-1830	3c314b3c	e8fb97d9	1	MGM	alv	4	1801-1810	2021c67e	8ed61d80	1	MGM	13	alv	1881-1890	3	4e38122b	344d2568	1	both	0	1	landed	1	alv	1861-1870	e58490c2	fb76a1b0	1	both	2	alv	1871-1880	905462a0	4fab77c5	1	PGM	8	alv	1881-1890
f0b7ebdc	9d46ebf2	1	both	0	1	landed	1	alv	inl	1881-1890	50590add	f3e27b94	1	both	alv	2	1831-1840	55af0f20	e9536a5e	1	none	7	alv	1861-1870	0	a256c3dd	d1a7ca50	1	none	0	2	landless	1	alv	1871-1880	f165bfde	dffb4a6e	1	MGM	2	alv	1861-1870	b04c43cb	d7e13541	1	none	11	alv	1861-1870
1abff39b	84dc2041	1	both	1	1	landless	2	alv	inl	1881-1890	bc6f1b8b	d0bf3b46	1	MGM	alv	4	1851-1860	aac99f2a	57fe3f21	1	PGM	10	alv	1881-1890	0	11d33091	12b24e93	1	PGM	0	1	landless	1	alv	1851-1860	7b11d6d6	f33efa5e	1	PGM	2	alv	1861-1870	d6da3215	53dd8b1d	1	both	9	alv	1851-1860
5b0e0459	3371d76d	0	none	1	1	landless	1	alv	inl	1881-1890	a092e6f7	78e0ce53	1	PGM	alv	4	1851-1860	6bb59433	85a8cdea	1	none	12	alv	1751-1760	2	c084ef84	1b10475d	1	MGM.P	0	1	landed	1	alv	1861-1870	3d13c17d	2379092e	0	PGM.M	2	alv	1811-1820	ccbfe8e0	16991b5b	1	none	10	alv	1861-1870
ae731055	5e10b8ba	1	PGM	0	1	landless	1	alv	inl	1881-1890	5f496410	748fe8ab	1	none	alv	2	1881-1890	c38ad956	b97ac13c	1	none	14	alv	1871-1880	3	d34d0ed7	a5d8745a	0	MGM.P	1	1	landless	2	alv	1851-1860	3614ef4d	8d176343	1	MGM	2	alv	1851-1860	1c8e670a	33c18027	1	none	12	alv	1881-1890
9abdeaa5	f731f761	1	both	0	1	landed	1	alv	pul	1861-1870	abf53eb1	4281939c	1	none	alv	4	1851-1860	1bd26aec	ee738062	1	PGM	12	alv	1861-1870	3	699d6d2a	ba97406c	1	none	1	1	landless	1	alv	1871-1880	b309ccfa	79cb2f57	1	none	4	ded	1871-1880	6562aa67	2c09c5b7	1	MGM.P	12	alv	1871-1880
3dacd8e3	156359ea	1	none	1	1	landless	2	alv	pul	1871-1880	f9ce5e06	9e136b6b	1	none	alv	4	1851-1860	b4351d97	66ff7f05	1	both	10	alv	1861-1870	2	53d9b7af	10fb6887	1	MGM.P	1	1	landed	2	alv	1791-1800	65c336c0	498028fa	0	PGM.M	3	alv	1871-1880	95600d5e	87e3d540	1	none	13	alv	1821-1830
3dfd68fd	d13f94ab	1	MGM	0	1	landed	2	alv	pul	1821-1830	3f009262	91505418	1	none	alv	4	1831-1840	e4a55869	a4d5a4ab	1	both	14	alv	1791-1800	0	cd696dc1	84de85b9	1	both	0	1	landed	2	alv	1841-1850	bedd0ccd	401523a0	1	PGM.M	4	alv	1761-1770	0ffe4916	edfab3af	1	PGM.M	5	alv	1881-1890
bbd8d54c	cccaf497	1	none	1	1	landless	1	alv	inl	1881-1890	472c0ff8	0347f046	1	PGM	alv	4	1881-1890	9ba20188	4d14d928	1	none	11	alv	1821-1830	2	a123911a	7585e835	1	MGM	0	1	landed	2	alv	1791-1800	6d68f672	4582a8ca	1	both	2	alv	1831-1840	1805ad29	a961c4c0	1	none	14	alv	1801-1810
eb5b3441	381af6fc	1	none	0	1	landed	1	alv	inl	1851-1860	c2f71dc6	20d4501e	1	MGM	alv	3	1791-1800	ee8ff377	1ac1b6ec	1	none	9	alv	1881-1890	1	3da6b10b	60c9efeb	0	both	0	1	landed	1	alv	1861-1870	5b0b38a2	0faa3ced	1	none	4	alv	1871-1880	75e34e5b	63476589	1	both	7	alv	1851-1860
a0989682	ccbe8757	1	MGM	0	1	landless	1	alv	inl	1831-1840	f6031299	2040a62e	1	both	alv	2	1791-1800	453d014b	1d018fbb	1	none	15	alv	1841-1850	1	6d0e9194	6eafb943	1	MGM	1	1	landed	1	alv	1881-1890	da34c8d9	90289b48	1	none	3	alv	1871-1880	f2925ff5	58341b81	1	MGM	6	alv	1831-1840
4cab2692	1e90a35d	1	MGM	0	1	landed	1	alv	pul	1871-1880	c775c029	6ae80952	1	both	alv	3	1781-1790	aa7a6efa	c562355a	1	MGM	10	alv	1861-1870	4	06bd53aa	d225b515	1	both	0	1	landed	2	alv	1881-1890	83d5afb9	4f67d26b	1	MGM	3	alv	1861-1870	fbb38e43	e79400f6	1	none	15	alv	1811-1820
e4751175	260648ae	1	both	1	1	landless	2	alv	inl	1841-1850	f9ce5e06	9e136b6b	1	none	alv	4	1861-1870	7d5d91d2	639556e2	1	MGM	5	alv	1881-1890	1	1cd148d9	0eaf0955	1	none	0	2	landless	2	alv	1841-1850	5482eb1e	71960a2e	1	PGM.M	3	alv	1781-1790	ad57a636	c31ee956	1	none	8	alv	1851-1860
5ccd0202	1a60edf8	1	MGM	1	1	landless	1	alv	arch	1871-1880	7d0c4c80	db6a0cea	1	PGM	alv	4	1851-1860	a9740ff1	f78e6f63	1	none	11	alv	1841-1850	2	2bf7f700	0df22dad	1	both	1	1	landed	2	alv	1841-1850	7688c129	8371b6be	1	MGM	2	alv	1881-1890	f6390270	a7af6f41	1	MGM.P	9	alv	1841-1850
c9774c34	fbcc230d	1	both	1	1	landless	2	alv	pul	1871-1880	b20200a2	a2ba2b2b	1	none	ded	4	1831-1840	f16342e2	63490580	1	MGM	6	alv	1851-1860	3	3d13b045	19a0b7c8	1	MGM	1	1	landed	1	alv	1881-1890	38f1ece3	1f9d7e3b	1	MGM	4	alv	1811-1820	02d13548	3554b505	1	PGM.M	5	alv	1771-1780
760c3505	3011160e	1	both	0	1	landed	2	alv	pul	1871-1880	13d256ba	e8ac5eb4	1	MGM	alv	3	1871-1880	92b236c4	e5d72fbb	1	none	7	alv	1881-1890	4	e0c73a40	37439580	1	both	0	1	landless	1	alv	1861-1870	6c8e205e	d28fdb29	1	MGM.P	2	alv	1871-1880	a6ec7e18	5785152a	1	MGM	13	alv	1881-1890
5ce9bd6a	a512764e	1	MGM	1	1	landless	2	alv	inl	1871-1880	c96058cc	e659636e	1	none	ded	3	1881-1890	395f4878	cc5a250d	1	MGM	8	alv	1871-1880	3	cef53974	b0838661	1	PGM	0	1	landless	1	alv	1821-1830	a0e00721	1d1d0d6a	1	MGM	2	ded	1851-1860	13c29146	caa91f8b	1	PGM	10	dis	1881-1890
9ccf7e31	1b99a61d	1	both	0	1	landless	1	alv	arch	1841-1850	d47261bf	17d2d82f	1	PGM	alv	2	1871-1880	20343810	0a894023	1	both	12	alv	1881-1890	2	470e07e8	fbd1537d	0	PGM	0	1	landless	1	ded	1831-1840	e08c7a97	3b4e54f8	1	both	2	alv	1881-1890	23e08778	c3d0a717	1	both	10	alv	1851-1860
778552d7	2daab12f	1	both	1	1	landless	1	alv	inl	1851-1860	9ddcfd49	ccf82826	1	none	alv	3	1881-1890	b1c68aaf	9d2770d1	1	none	12	alv	1881-1890	2	b13d3be8	73b2487b	1	both	1	1	landless	1	alv	1861-1870	a25b9b05	265737e4	1	MGM	4	alv	1881-1890	a3c68080	4f5b7c6a	1	none	10	alv	1851-1860
65f0a56b	ec712c73	0	both	0	1	landed	1	alv	inl	1851-1860	bff1e4c5	c5f366c3	1	PGM	alv	4	1881-1890	315b604f	236d5230	1	none	10	alv	1851-1860	4	d6f9eeb0	ac98dc91	1	both	0	1	landless	2	alv	1881-1890	f7ac48e5	a92b1cb9	1	both	2	alv	1861-1870	b3a2c41d	6fd92b46	1	MGM.P	12	alv	1871-1880
5b0e0459	3371d76d	1	none	1	1	landless	1	alv	inl	1871-1880	d80144fa	9a373156	1	both	alv	3	1871-1880	98640e68	f728ee07	1	none	12	alv	1841-1850	3	b6585dbb	e327e28e	1	both	0	1	landed	2	alv	1791-1800	40327348	a21781d7	1	MGM	3	alv	1801-1810	cde116c6	fa6062b2	1	PGM.M	6	alv	1811-1820
e6492469	a1b91572	1	both	0	1	landed	2	alv	inl	1881-1890	24677509	d0f4d68d	1	PGM	alv	4	1881-1890	44eb5e24	a6468704	1	MGM	14	alv	1881-1890	1	61b39737	44740091	1	both	1	1	landless	1	alv	1881-1890	b19ef572	bfbe272b	1	both	3	alv	1841-1850	7f51c748	58b6d645	1	none	15	alv	1871-1880
556482eb	857993fd	1	none	1	1	landless	2	alv	pul	1871-1880	7610b2df	ea70d9bf	1	MGM	alv	4	1841-1850	8c621cd2	b122dc28	1	none	15	alv	1871-1880	5	7b3845c9	f87f1365	1	none	1	1	landless	1	alv	1831-1840	5e31011e	1c08e11e	1	both	3	alv	1851-1860	c9458c18	f97a4833	1	PGM.M	15	alv	1861-1870
b8febdb7	9052cb0a	1	both	1	1	landed	2	alv	arch	1801-1810	5850aae1	5a950c71	1	PGM	alv	4	1831-1840	7c3d2796	a37653b8	1	none	13	alv	1861-1870	5	29776bff	63b55b0c	1	both	1	1	landed	2	alv	1851-1860	2b000d89	3b261989	1	both	2	alv	1871-1880	3fc8e15d	d05bec7d	1	MGM.P	10	alv	1871-1880
9032263f	ff0b6126	1	MGM	0	1	landless	1	alv	arch	1881-1890	cff3ca89	402c082e	1	both	alv	3	1881-1890	5096d50d	53a35ac0	1	none	9	alv	1851-1860	2	d08fba1b	c783f777	1	MGM	0	1	landed	2	alv	1841-1850	83d5afb9	4f67d26b	1	MGM	2	alv	1861-1870	31f75c18	49cb5aab	1	none	13	alv	1731-1740
52fe3792	6111eb6d	1	MGM	0	1	landed	2	alv	pul	1871-1880	c40b9839	ede82464	1	MGM	alv	4	1881-1890	cd85d3fd	b1154299	1	both	9	alv	1881-1890	1	2cce4ec0	95602317	1	both	1	1	landless	1	alv	1841-1850	8938c8a7	41545da8	1	PGM	3	alv	1881-1890	5ea33df0	aaa5bae2	1	both	5	alv	1821-1830
eb1559bb	b802a5b1	1	PGM	1	1	landless	1	alv	inl	1881-1890	4a814ccf	3e038228	1	both	alv	2	1841-1850	f14110df	378091d3	1	PGM	9	alv	1771-1780	3	ea17f61c	90db2e20	1	both	0	1	landless	2	alv	1881-1890	ad9e3a39	85f10bcc	1	none	2	alv	1861-1870	5ba37bad	bfc6d6f1	1	PGM	9	alv	1831-1840
da5c8807	1f3f6c04	1	MGM	0	1	landless	2	alv	inl	1861-1870	fe43b306	fb31f55e	1	MGM	alv	2	1841-1850	92b87124	7b08aeb5	1	PGM	10	alv	1841-1850	5	20fdff80	af37e95c	0	both	1	1	landed	1	alv	1851-1860	112714b9	08c7d4a3	1	none	3	alv	1861-1870	f2925ff5	58341b81	1	MGM	7	alv	1831-1840
1c66da93	a495bae3	1	both	0	1	landed	1	alv	arch	1831-1840	ad6d5f08	add99c73	1	PGM	alv	2	1881-1890	8dc012dd	a7837a8a	1	MGM	9	alv	1791-1800	5	bd6c4d4d	81039e50	1	both	0	1	landed	1	alv	1841-1850	6ef03984	1242bef4	1	MGM	4	alv	1791-1800	f9d24c23	dd51f813	1	none	13	alv	1851-1860
a2ccc04c	3c3bc6ad	1	both	0	1	landed	2	alv	inl	1871-1880	aad11b02	3930a196	1	PGM	alv	2	1801-1810	3ce0907e	522e0339	1	none	10	alv	1831-1840	3	df66ac5a	86d76e15	1	MGM	0	1	landed	2	alv	1811-1820	b47c6b9d	ec26c73f	1	both	4	alv	1881-1890	9d963f84	1553b5e6	1	none	14	alv	1871-1880
fc8c8719	f20d8802	0	PGM	1	1	landed	2	alv	inl	1851-1860	c1986e67	47d2c72d	1	none	alv	4	1831-1840	612b065c	6c289b0e	1	none	5	alv	1811-1820	1	5b83867c	088d9000	1	PGM.M	1	1	landless	2	alv	1871-1880	0f707147	f9aec41f	1	MGM	4	alv	1881-1890	bdc48ac3	16d785f7	1	MGM	14	alv	1881-1890
4fe1968a	e8c8bb4c	1	both	1	1	landed	2	alv	arch	1841-1850	e763f8c1	b478b561	1	none	alv	3	1871-1880	a72469e4	e57588c7	1	PGM	12	alv	1851-1860	4	718d84fd	f8fcf6b8	1	MGM	1	1	landed	1	alv	1831-1840	c179c6fe	9b5fb82e	1	none	3	alv	1881-1890	a8ab41ef	b66fd4bb	1	MGM.P	15	alv	1841-1850
2b811ba4	3587c76e	1	none	1	1	landed	2	alv	inl	1861-1870	9ddcfd49	ccf82826	1	none	alv	3	1881-1890	25630b87	9595f13d	1	none	11	alv	1881-1890	2	48f7d15e	140250ee	0	PGM	1	1	landless	1	alv	1881-1890	2056b2fb	3f9a919b	1	MGM	4	ded	1851-1860	c57ae9ff	f47d2ade	1	MGM.P	12	alv	1841-1850
5082134e	47b93d94	1	MGM	1	1	landed	2	alv	inl	1881-1890	b971c4aa	a1128084	1	none	alv	3	1881-1890	23290bee	f8683307	1	MGM	7	alv	1831-1840	4	0643b266	33a58e25	1	both	0	1	landed	1	alv	1871-1880	6e34fbb0	2f216582	1	none	3	alv	1841-1850	c6d8a1d1	1d669140	1	none	10	alv	1831-1840
bb472ccc	83e2bb3f	1	MGM	1	1	landed	2	alv	inl	1861-1870	997d10f5	e3413298	1	none	alv	4	1861-1870	7f79200b	2822b395	1	MGM	14	alv	1811-1820	2	18b697c0	bda6ebf0	0	both	0	1	landed	1	alv	1831-1840	d502d68f	50bbd37c	1	both	2	alv	1841-1850	7c4d697d	6efd995e	1	both	7	alv	1831-1840
29448456	627873ea	1	both	1	1	landed	2	alv	pul	1811-1820	e2424f7f	18622c3e	1	MGM	alv	2	1851-1860	f67a7458	18346a0e	1	none	13	alv	1851-1860	3	fe64f38f	6d5dff8c	1	PGM.M	1	1	landed	2	alv	1881-1890	6a8493d0	3ad46e8b	1	MGM	2	alv	1881-1890	6f8f2de3	c851ef93	1	PGM.M	15	ded	1791-1800
c6e407a6	1ae5316f	1	both	1	1	landless	1	alv	inl	1771-1780	dc81e10b	01c61c03	1	none	alv	2	1881-1890	52dcf88a	dc2a203d	1	none	5	alv	1851-1860	3	384709cb	bb2d5b03	1	MGM	1	1	landed	2	alv	1851-1860	e8a2258f	78b50960	1	none	2	alv	1841-1850	0e1af237	46457cfb	1	none	5	ded	1861-1870
f1cb7e3b	0b07fb67	1	MGM	0	1	landed	1	alv	arch	1841-1850	e81c8bca	769012ce	1	MGM	alv	3	1871-1880	d48a1b1b	9768d65f	1	both	6	alv	1791-1800	2	e09c4247	029926c8	1	both	0	1	landless	2	alv	1831-1840	df8efb2c	355c7961	1	both	3	ded	1791-1800	fc283e96	280b5e4e	1	MGM	12	alv	1811-1820
0d92d4f4	b77239af	1	both	1	1	landed	1	alv	arch	1791-1800	f44ff3eb	6cfcf3d0	1	PGM	alv	3	1871-1880	52dcf88a	dc2a203d	1	none	8	alv	1851-1860	3	11622e04	0b6a88f4	1	MGM	0	1	landed	1	alv	1761-1770	5e61b759	a42b2868	1	MGM.P	2	alv	1881-1890	b5457686	bea6bbd9	1	none	14	ded	1871-1880
dba90aaf	1ba06d83	1	both	1	1	landless	2	alv	pul	1871-1880	26eaf1c5	29abaa48	1	none	ded	4	1871-1880	3c15f312	76c20565	1	none	11	alv	1881-1890	1	45fdc225	6d6ad7e6	0	both	0	1	landed	1	alv	1851-1860	cfa372bf	1da165bb	1	PGM	4	alv	1831-1840	287b68e3	fb87f5c7	1	both	14	alv	1861-1870
49db5b49	c961fa89	1	PGM	1	1	landed	1	alv	inl	1881-1890	8f8f72cb	b9a76a66	1	none	alv	2	1871-1880	4d35fb63	523e37a6	1	MGM	12	alv	1831-1840	1	bc572186	16099a3e	1	both	1	1	landed	2	alv	1871-1880	4de1c96c	a3e5c4e1	1	both	4	alv	1811-1820	61ac6948	965a904b	1	none	13	alv	1861-1870
4fe1968a	e8c8bb4c	1	MGM	0	1	landed	1	alv	arch	1851-1860	337a401c	9f9df23c	1	none	alv	4	1831-1840	f8c3160b	fd813627	1	none	11	alv	1881-1890	1	a487cc37	ae2aa786	1	none	1	1	landless	1	alv	1861-1870	64270fef	dac223f9	1	both	3	alv	1871-1880	2289d96d	0be32d72	1	MGM	10	alv	1881-1890
22e624ec	0e5d6ebc	1	both	1	1	landed	2	alv	inl	1881-1890	f233b223	a0271c0e	1	none	alv	2	1871-1880	d599f864	62c4d77f	1	PGM	6	alv	1871-1880	2	e365295b	6b9a2fee	0	both	0	1	landed	1	alv	1841-1850	69ae1e2e	92cac62b	1	both	2	alv	1811-1820	5e57de20	10bfc400	1	PGM	13	alv	1841-1850
7f0fc65c	776a874c	1	MGM	0	1	landless	2	alv	arch	1841-1850	338684e2	4c6e3fd0	1	MGM	alv	2	1861-1870	061c8ed6	bdad6d1b	1	PGM	8	alv	1861-1870	0	9be8f63f	d530e09c	1	MGM	1	1	landed	1	alv	1831-1840	be5a1dac	0f7bb13d	1	PGM	2	alv	1811-1820	88a81e5c	6c0d83aa	1	PGM	10	alv	1851-1860
4bdd2b92	f5be7517	1	none	0	1	landed	2	alv	inl	1871-1880	7a74c6fb	29793f4d	0	MGM	alv	4	1861-1870	eab38ea4	aa52696b	1	both	5	alv	1881-1890	4	9340efc2	8ab5b1bd	1	PGM	0	1	landless	1	alv	1861-1870	a68478d1	cdcb1e0d	1	PGM	2	alv	1851-1860	1d689d92	e3644a99	1	both	12	alv	1881-1890
[truncated: 42,236 more rows]
[truncated: 1 more columns]
