# Supplementary material for: Offspring fertility and grandchild survival enhanced by maternal grandmothers in a pre-industrial human society
Source: Sci Rep. 2021 Feb 11;11:3652. doi: 10.1038/s41598-021-83353-3 (PMC7878921; doi:10.1038/s41598-021-83353-3)
Supplement: Supplementary file 4 — Supplementary Information 4. [file 41598_2021_83353_MOESM4_ESM.csv]

birth	ageFig	age	mumtype	bOrder	living_sibs	mumid	birth2	age2	ageFig2	tlb2	mumtype2	prevkid2	kidBord2	ID2	mumid2	bcohort2	tlbFig
0	16	-1.05375877253067	b.both	16	8	5f9292b8	1	2.5736191638694	39	-3.07194079951175	d.pgm	1	8	4147b055	9235ba39	1781-1790	1
0	17	-0.906377969808046	b.both	16	8	5f9292b8	1	-5.4263808361306	31	-1.07194079951175	d.pgm	1	4	86f86c8d	5b304b82	1781-1790	3
0	18	-0.75899716708542	b.both	16	6	5f9292b8	0	11.5736191638694	48	1.92805920048825	a.none	1	3	5a75884f	20bf3ee1	1791-1800	6
0	19	-0.611616364362794	b.both	16	6	5f9292b8	0	-4.4263808361306	32	-3.07194079951175	a.none	1	4	7490c6ad	0f7f6acf	1851-1860	1
0	20	-0.464235561640168	b.both	16	6	5f9292b8	0	-12.4263808361306	24	-3.07194079951175	b.both	1	4	ce6ad8f1	a1dbb363	1861-1870	1
0	21	-0.316854758917542	b.both	16	6	5f9292b8	1	-10.4263808361306	26	-2.07194079951175	d.pgm	1	2	56fc5faa	0b231080	1701-1710	2
0	22	-0.169473956194917	b.both	16	6	5f9292b8	0	12.5736191638694	49	5.92805920048825	a.none	1	7	0cb8e37b	59d82f8f	1821-1830	10
0	23	-0.0220931534722908	b.both	16	6	5f9292b8	1	1.5736191638694	38	2.92805920048825	a.none	0	5	fe893222	a144d03c	1861-1870	7
0	24	0.125287649250335	b.both	16	5	5f9292b8	0	1.5736191638694	38	-2.07194079951175	a.none	1	7	3752ae30	f48f3372	1801-1810	2
0	25	0.272668451972961	b.both	16	5	5f9292b8	0	-5.4263808361306	31	-3.07194079951175	c.mgm	1	6	1bf0e895	bf07bd8c	1821-1830	1
0	26	0.420049254695587	b.both	16	5	5f9292b8	0	8.5736191638694	45	-1.07194079951175	a.none	0	9	e2c95ed7	8fa5ed88	1831-1840	3
0	27	0.567430057418212	b.both	16	5	5f9292b8	0	8.5736191638694	45	-0.0719407995117489	c.mgm	1	9	2087868f	23d8f11c	1841-1850	4
1	28	0.714810860140838	b.both	16	5	5f9292b8	0	12.5736191638694	49	0.928059200488251	a.none	1	10	96d07080	c1811d5e	1841-1850	5
0	16	-1.05375877253067	b.both	7	6	b92bec66	0	3.5736191638694	40	-2.07194079951175	c.mgm	0	4	6db7dc2b	8d4b0820	1851-1860	2
0	17	-0.906377969808046	b.both	7	4	b92bec66	0	10.5736191638694	47	5.92805920048825	c.mgm	0	8	39498c86	e0f57bb8	1831-1840	10
0	18	-0.75899716708542	b.both	7	4	b92bec66	0	-3.4263808361306	33	-2.07194079951175	c.mgm	1	6	b9ee39c1	32844509	1841-1850	2
0	19	-0.611616364362794	b.both	7	4	b92bec66	1	-15.4263808361306	21	-3.07194079951175	d.pgm	1	2	d000de15	960b02a5	1831-1840	1
0	20	-0.464235561640168	b.both	7	3	b92bec66	0	12.5736191638694	49	5.92805920048825	a.none	1	7	9a35b5bf	aa4e664b	1811-1820	10
0	21	-0.316854758917542	c.mum	7	2	b92bec66	0	-6.4263808361306	30	-3.07194079951175	d.pgm	1	6	995818e2	70bb1581	1851-1860	1
0	22	-0.169473956194917	c.mum	7	2	b92bec66	0	-0.426380836130605	36	-2.07194079951175	d.pgm	1	4	895c67d3	f67fffbb	1831-1840	2
1	23	-0.0220931534722908	c.mum	7	2	b92bec66	0	6.5736191638694	43	0.928059200488251	a.none	0	9	052db272	e72f0e66	1851-1860	5
0	16	-1.05375877253067	a.none	1	4	599230e2	0	-2.4263808361306	34	-3.07194079951175	b.both	1	9	16cc1305	9e3d47ac	1841-1850	1
0	17	-0.906377969808046	a.none	1	4	599230e2	0	2.5736191638694	39	-3.07194079951175	d.pgm	1	4	9529afaa	891e25d9	1831-1840	1
0	18	-0.75899716708542	a.none	1	4	599230e2	0	-2.4263808361306	34	-3.07194079951175	d.pgm	0	4	06d2fd87	f72b4288	1811-1820	1
0	19	-0.611616364362794	a.none	1	4	599230e2	0	5.5736191638694	42	2.92805920048825	d.pgm	1	5	1bf629c0	26a9b716	1841-1850	7
0	20	-0.464235561640168	a.none	1	4	599230e2	0	7.5736191638694	44	-2.07194079951175	a.none	0	6.5	fc8b1928	80660ace	1771-1780	2
0	21	-0.316854758917542	a.none	1	4	599230e2	1	-7.4263808361306	29	-1.07194079951175	c.mgm	1	5	86555dda	2277f964	1831-1840	3
1	22	-0.169473956194917	a.none	1	4	599230e2	0	-5.4263808361306	31	-3.07194079951175	b.both	1	6	7a4638d4	a8c28bda	1761-1770	1
0	16	-1.05375877253067	b.both	6	5	bffcd18b	0	-3.4263808361306	33	-3.07194079951175	d.pgm	0	5	5188de3b	ca8a8484	1801-1810	1
0	17	-0.906377969808046	b.both	6	5	bffcd18b	0	-0.426380836130605	36	-2.07194079951175	a.none	1	4	480d6e35	e6bab696	1831-1840	2
0	18	-0.75899716708542	b.both	6	5	bffcd18b	0	-3.4263808361306	33	-1.07194079951175	d.pgm	1	4	4c95a9b2	79a78c94	1841-1850	3
0	19	-0.611616364362794	b.both	6	5	bffcd18b	0	-5.4263808361306	31	-2.07194079951175	a.none	0	4	298c899d	781e1067	1851-1860	2
0	20	-0.464235561640168	b.both	6	5	bffcd18b	1	1.5736191638694	38	-2.07194079951175	a.none	1	3	c53dd33e	da81ed29	1841-1850	2
0	21	-0.316854758917542	b.both	6	5	bffcd18b	0	12.5736191638694	49	-2.07194079951175	c.mgm	0	12	2289af04	d1e63c01	1801-1810	2
0	22	-0.169473956194917	b.both	6	5	bffcd18b	0	-10.4263808361306	26	-3.07194079951175	a.none	0	3	36a07ce3	30bdbd4e	1821-1830	1
0	23	-0.0220931534722908	b.both	6	5	bffcd18b	0	-3.4263808361306	33	-3.07194079951175	d.pgm	1	2	812521c6	31d3f1b3	1821-1830	1
0	24	0.125287649250335	b.both	6	5	bffcd18b	0	4.5736191638694	41	3.92805920048825	a.none	1	5	78e706be	a186f81b	1821-1830	8
1	25	0.272668451972961	b.both	6	5	bffcd18b	0	-0.426380836130605	36	-3.07194079951175	b.both	1	6	81e0cef8	6d97363b	1851-1860	1
0	16	-1.05375877253067	b.both	8	5	bffcd18b	0	2.5736191638694	39	-2.07194079951175	d.pgm	1	9	9e09181a	d2f70f96	1841-1850	2
0	17	-0.906377969808046	b.both	8	5	bffcd18b	0	-10.4263808361306	26	-3.07194079951175	c.mgm	1	6	cd7865b7	91bdef7a	1831-1840	1
0	18	-0.75899716708542	b.both	8	5	bffcd18b	0	11.5736191638694	48	1.92805920048825	a.none	0	9	303d0c27	5f80cad0	1801-1810	6
0	19	-0.611616364362794	b.both	8	5	bffcd18b	1	-7.4263808361306	29	-2.07194079951175	a.none	1	3	c18c9b71	e4d1e480	1841-1850	2
0	20	-0.464235561640168	b.both	8	5	bffcd18b	1	-9.4263808361306	27	-3.07194079951175	b.both	0	5.5	bdc86bcc	665c91f0	1861-1870	1
0	21	-0.316854758917542	b.both	8	5	bffcd18b	0	11.5736191638694	48	1.92805920048825	a.none	0	5	ad386828	4593c584	1841-1850	6
0	22	-0.169473956194917	b.both	8	5	bffcd18b	0	-8.4263808361306	28	-3.07194079951175	c.mgm	1	4	a9f20d5d	56ecaab0	1801-1810	1
0	23	-0.0220931534722908	b.both	8	5	bffcd18b	1	1.5736191638694	38	-1.07194079951175	c.mgm	1	6	4c499221	c3197e19	1841-1850	3
0	24	0.125287649250335	b.both	8	5	bffcd18b	0	9.5736191638694	46	3.92805920048825	a.none	1	5	6a5446e4	c934a17b	1821-1830	8
0	25	0.272668451972961	b.both	8	5	bffcd18b	0	8.5736191638694	45	-2.07194079951175	a.none	0	9	f320121a	67c3c940	1821-1830	2
1	26	0.420049254695587	b.both	8	5	bffcd18b	0	9.5736191638694	46	-3.07194079951175	d.pgm	1	5	559590d6	576bdeb8	1831-1840	1
0	16	-1.05375877253067	b.both	7	5	bff00f9b	0	-13.4263808361306	23	-2.07194079951175	c.mgm	1	3	e3afb5ef	c934a17b	1831-1840	2
0	17	-0.906377969808046	b.both	7	5	bff00f9b	1	0.573619163869395	37	-1.07194079951175	a.none	1	3	e8432c68	fa84b867	1811-1820	3
0	18	-0.75899716708542	b.both	7	5	bff00f9b	0	10.5736191638694	47	-0.0719407995117489	a.none	1	12	cbaa3268	b1f193af	1841-1850	4
0	19	-0.611616364362794	b.both	7	4	bff00f9b	0	4.5736191638694	41	-3.07194079951175	a.none	1	9	2d9d0cc8	35c68922	1801-1810	1
0	20	-0.464235561640168	b.both	7	4	bff00f9b	0	0.573619163869395	37	-3.07194079951175	d.pgm	1	3	4d9e2799	7fdd943b	1851-1860	1
0	21	-0.316854758917542	b.both	7	4	bff00f9b	0	-6.4263808361306	30	-3.07194079951175	b.both	1	5	cacccea5	5f31f887	1831-1840	1
0	22	-0.169473956194917	b.both	7	4	bff00f9b	1	-6.4263808361306	30	-3.07194079951175	d.pgm	1	3	b25220b3	2bc4d439	1821-1830	1
0	23	-0.0220931534722908	b.both	7	4	bff00f9b	0	7.5736191638694	44	-0.0719407995117489	c.mgm	0	6.5	3bf3b292	9be5e426	1801-1810	4
0	24	0.125287649250335	d.mil	7	4	bff00f9b	0	8.5736191638694	45	4.92805920048825	c.mgm	1	7	0cb8e37b	59d82f8f	1821-1830	9
0	25	0.272668451972961	d.mil	7	4	bff00f9b	0	-10.4263808361306	26	-2.07194079951175	b.both	0	5	b1717d21	15d04e98	1841-1850	2
0	26	0.420049254695587	d.mil	7	3	bff00f9b	0	-2.4263808361306	34	-2.07194079951175	d.pgm	1	4	28873dce	19d1fb32	1831-1840	2
0	27	0.567430057418212	d.mil	7	3	bff00f9b	0	11.5736191638694	48	0.928059200488251	a.none	0	12	b3d52176	6d3bc96e	1861-1870	5
0	28	0.714810860140838	d.mil	7	3	bff00f9b	1	2.5736191638694	39	-2.07194079951175	d.pgm	0	9	f696dcdb	3491f35f	1851-1860	2
0	29	0.862191662863464	d.mil	7	3	bff00f9b	0	12.5736191638694	49	5.92805920048825	a.none	1	3	c5b33950	c9ad79be	1841-1850	10
0	30	1.00957246558609	d.mil	7	3	bff00f9b	0	12.5736191638694	49	5.92805920048825	c.mgm	0	8	e19271a7	b870f328	1851-1860	10
0	31	1.15695326830872	d.mil	7	3	bff00f9b	0	2.5736191638694	39	5.92805920048825	a.none	1	3	2f2285e3	d0826aa9	1861-1870	10
1	32	1.30433407103134	d.mil	7	3	bff00f9b	0	2.5736191638694	39	-3.07194079951175	a.none	1	9	e3afb5ef	c934a17b	1831-1840	1
0	16	-1.05375877253067	b.both	1	5	cd97e14f	0	9.5736191638694	46	5.92805920048825	a.none	0	5	94afc978	ff6d15f6	1831-1840	10
0	17	-0.906377969808046	b.both	1	5	cd97e14f	0	-3.4263808361306	33	-3.07194079951175	c.mgm	1	6	df66ac5a	145a5ca7	1781-1790	1
0	18	-0.75899716708542	b.both	1	5	cd97e14f	0	2.5736191638694	39	-3.07194079951175	a.none	1	9	6aeca973	fbf5402b	1831-1840	1
0	19	-0.611616364362794	c.mum	1	5	cd97e14f	1	0.573619163869395	37	-2.07194079951175	b.both	1	7	00afd668	2b50defd	1821-1830	2
0	20	-0.464235561640168	c.mum	1	5	cd97e14f	0	-9.4263808361306	27	-1.07194079951175	b.both	1	3	b2e16717	8e3f86a6	1761-1770	3
1	21	-0.316854758917542	c.mum	1	5	cd97e14f	0	0.573619163869395	37	5.92805920048825	b.both	1	4	fc853e22	cef12745	1831-1840	10
0	16	-1.05375877253067	c.mum	4	4	3e87a478	1	-7.4263808361306	29	-1.07194079951175	b.both	1	3	5060ad02	8f564ed7	1841-1850	3
0	17	-0.906377969808046	c.mum	4	3	3e87a478	0	1.5736191638694	38	-2.07194079951175	a.none	1	4	3f40a119	69899d53	1831-1840	2
0	18	-0.75899716708542	c.mum	4	3	3e87a478	1	-13.4263808361306	23	-1.07194079951175	b.both	0	2	9007891f	91bdef7a	1831-1840	3
0	19	-0.611616364362794	c.mum	4	3	3e87a478	0	5.5736191638694	42	-1.07194079951175	c.mgm	1	4	29718f8d	6b56a2b9	1761-1770	3
0	20	-0.464235561640168	c.mum	4	3	3e87a478	0	5.5736191638694	42	-2.07194079951175	a.none	1	6	7e0f41c3	7ea056f6	1821-1830	2
1	21	-0.316854758917542	c.mum	4	3	3e87a478	0	13.5736191638694	50	5.92805920048825	d.pgm	1	7	c128a644	51d7c8f5	1841-1850	10
0	16	-1.05375877253067	b.both	6	3	3e87a478	0	-15.4263808361306	21	-2.07194079951175	b.both	1	2	2ef82157	d4bfd143	1771-1780	2
0	17	-0.906377969808046	b.both	6	3	3e87a478	1	-4.4263808361306	32	-1.07194079951175	a.none	1	4	bc9cbfbc	289305d1	1841-1850	3
0	18	-0.75899716708542	b.both	6	3	3e87a478	1	4.5736191638694	41	-2.07194079951175	a.none	1	6	a8b52931	3e6ee41a	1841-1850	2
0	19	-0.611616364362794	b.both	6	3	3e87a478	0	-9.4263808361306	27	-3.07194079951175	a.none	0	4	0cb31baf	1328087a	1841-1850	1
0	20	-0.464235561640168	b.both	6	3	3e87a478	0	2.5736191638694	39	4.92805920048825	a.none	0	3	016c6b33	1b5bec51	1821-1830	9
0	21	-0.316854758917542	b.both	6	3	3e87a478	0	13.5736191638694	50	5.92805920048825	a.none	1	7	3c2ded78	b815aa3c	1841-1850	10
0	22	-0.169473956194917	b.both	6	3	3e87a478	0	4.5736191638694	41	-3.07194079951175	a.none	0	8	7490c6ad	0f7f6acf	1851-1860	1
0	23	-0.0220931534722908	b.both	6	3	3e87a478	0	-7.4263808361306	29	-3.07194079951175	c.mgm	1	4	656c8d86	d95c7cf9	1851-1860	1
0	24	0.125287649250335	b.both	6	3	3e87a478	0	-14.4263808361306	22	-2.07194079951175	d.pgm	1	4	e7201a78	bf5c722e	1851-1860	2
0	25	0.272668451972961	b.both	6	3	3e87a478	0	13.5736191638694	50	-0.0719407995117489	a.none	0	11	2d9d0cc8	35c68922	1801-1810	4
0	26	0.420049254695587	b.both	6	3	3e87a478	0	-4.4263808361306	32	-3.07194079951175	a.none	1	3	3303314d	a97f5e62	1821-1830	1
0	27	0.567430057418212	b.both	6	3	3e87a478	0	11.5736191638694	48	0.928059200488251	d.pgm	1	7	bb407185	97c0c60b	1841-1850	5
0	28	0.714810860140838	b.both	6	3	3e87a478	0	-10.4263808361306	26	-2.07194079951175	c.mgm	1	4	324e0d3d	7d096197	1851-1860	2
0	29	0.862191662863464	b.both	6	3	3e87a478	1	-7.4263808361306	29	-1.07194079951175	b.both	0	3	3104d7fa	95266db2	1831-1840	3
0	30	1.00957246558609	b.both	6	2	3e87a478	0	5.5736191638694	42	-2.07194079951175	a.none	1	10	6aeca973	fbf5402b	1831-1840	2
0	31	1.15695326830872	b.both	6	2	3e87a478	0	5.5736191638694	42	-3.07194079951175	c.mgm	1	10	f80c9ac5	a5af5da1	1801-1810	1
0	32	1.30433407103134	b.both	6	2	3e87a478	1	-12.4263808361306	24	-2.07194079951175	a.none	1	3	83215447	09ca9185	1801-1810	2
0	33	1.45171487375397	b.both	6	2	3e87a478	0	7.5736191638694	44	-2.07194079951175	a.none	1	11	c0042952	3d924f47	1841-1850	2
0	34	1.59909567647659	b.both	6	1	3e87a478	0	1.5736191638694	38	-2.07194079951175	a.none	1	6	58112d5a	1fb87680	1851-1860	2
0	35	1.74647647919922	b.both	6	1	3e87a478	0	13.5736191638694	50	5.92805920048825	a.none	1	8	0efd4b1d	dab243a1	1841-1850	10
0	36	1.89385728192184	b.both	6	1	3e87a478	1	-1.4263808361306	35	-1.07194079951175	b.both	1	6	34f0877c	3cf05c2e	1811-1820	3
0	37	2.04123808464447	b.both	6	1	3e87a478	0	-1.4263808361306	35	-2.07194079951175	b.both	0	5	e3262a81	2491ba79	1821-1830	2
0	38	2.1886188873671	b.both	6	1	3e87a478	0	-5.4263808361306	31	-3.07194079951175	b.both	0	3	e0ead527	e035b7fe	1861-1870	1
1	39	2.33599969008972	c.mum	6	1	3e87a478	0	6.5736191638694	43	-3.07194079951175	a.none	0	7	5a597652	4efe8e87	1851-1860	1
0	16	-1.05375877253067	c.mum	5	4	0a50785c	0	6.5736191638694	43	3.92805920048825	d.pgm	1	3	e34b29e7	18c35ac3	1781-1790	8
0	17	-0.906377969808046	c.mum	5	4	0a50785c	0	-1.4263808361306	35	-2.07194079951175	b.both	1	3	4a47f96f	7f0306d7	1811-1820	2
0	18	-0.75899716708542	c.mum	5	4	0a50785c	0	-0.426380836130605	36	-2.07194079951175	d.pgm	1	2	e87b72dc	ac065e92	1831-1840	2
0	19	-0.611616364362794	c.mum	5	4	0a50785c	0	4.5736191638694	41	-3.07194079951175	a.none	1	3	5d68e160	1fd1d487	1781-1790	1
0	20	-0.464235561640168	c.mum	5	4	0a50785c	0	3.5736191638694	40	-2.07194079951175	c.mgm	1	5	6a5446e4	c934a17b	1821-1830	2
0	21	-0.316854758917542	c.mum	5	4	0a50785c	1	-2.4263808361306	34	-1.07194079951175	a.none	0	6	d9fd2a29	4e93a123	1781-1790	3
0	16	-1.05375877253067	b.both	6	3	33d4c7da	0	-8.4263808361306	28	-3.07194079951175	c.mgm	1	3	718d84fd	47d71975	1811-1820	1
0	17	-0.906377969808046	b.both	6	3	33d4c7da	1	-10.4263808361306	26	-2.07194079951175	b.both	1	2	e644f3cc	05130a22	1831-1840	2
0	18	-0.75899716708542	b.both	6	3	33d4c7da	0	-11.4263808361306	25	-2.07194079951175	b.both	1	3	336686d3	a77e759f	1861-1870	2
0	19	-0.611616364362794	b.both	6	3	33d4c7da	1	-4.4263808361306	32	-3.07194079951175	b.both	0	8	3876ebf7	261707c5	1851-1860	1
0	20	-0.464235561640168	b.both	6	3	33d4c7da	0	-3.4263808361306	33	-3.07194079951175	b.both	1	4	52b8f479	efd7479a	1821-1830	1
0	21	-0.316854758917542	b.both	6	3	33d4c7da	0	10.5736191638694	47	3.92805920048825	a.none	0	8	b9dd2476	e42b4659	1811-1820	8
1	22	-0.169473956194917	b.both	6	3	33d4c7da	1	-1.4263808361306	35	-1.07194079951175	a.none	0	2	fc8b1928	80660ace	1771-1780	3
0	16	-1.05375877253067	b.both	7	7	e68a1668	1	-3.4263808361306	33	-2.07194079951175	b.both	1	3	f7ce1d99	720ba53b	1841-1850	2
0	17	-0.906377969808046	b.both	7	7	e68a1668	0	11.5736191638694	48	-1.07194079951175	a.none	1	11	1a041a14	01ede080	1821-1830	3
0	18	-0.75899716708542	b.both	7	7	e68a1668	0	6.5736191638694	43	0.928059200488251	b.both	1	10	0643b266	1cea934c	1841-1850	5
0	19	-0.611616364362794	b.both	7	7	e68a1668	0	10.5736191638694	47	4.92805920048825	a.none	1	5	584d43c5	2bbd3df4	1801-1810	9
0	20	-0.464235561640168	b.both	7	7	e68a1668	0	-5.4263808361306	31	-3.07194079951175	d.pgm	1	6	8f0c4eca	4a097133	1831-1840	1
0	21	-0.316854758917542	b.both	7	6	e68a1668	0	2.5736191638694	39	-3.07194079951175	a.none	0	7	298c899d	781e1067	1851-1860	1
0	22	-0.169473956194917	b.both	7	6	e68a1668	0	12.5736191638694	49	5.92805920048825	a.none	1	4	480d6e35	e6bab696	1831-1840	10
0	23	-0.0220931534722908	b.both	7	6	e68a1668	0	-5.4263808361306	31	-2.07194079951175	a.none	0	6	37ed34eb	ab5dec3a	1861-1870	2
0	24	0.125287649250335	b.both	7	6	e68a1668	0	-6.4263808361306	30	-1.07194079951175	b.both	1	3	519191b4	4643a0aa	1831-1840	3
1	25	0.272668451972961	b.both	7	6	e68a1668	0	7.5736191638694	44	-2.07194079951175	c.mgm	0	9	2df57ca0	9f3fd0f9	1861-1870	2
0	16	-1.05375877253067	d.mil	4	2	cca3f437	0	-7.4263808361306	29	-2.07194079951175	c.mgm	1	5	aad37bd5	4a1ccba8	1811-1820	2
0	17	-0.906377969808046	d.mil	4	2	cca3f437	0	9.5736191638694	46	-1.07194079951175	c.mgm	1	11	1bf0e895	bf07bd8c	1821-1830	3
0	18	-0.75899716708542	d.mil	4	2	cca3f437	0	-11.4263808361306	25	-3.07194079951175	c.mgm	1	4	87a07515	5211194b	1821-1830	1
0	19	-0.611616364362794	d.mil	4	2	cca3f437	0	5.5736191638694	42	-1.07194079951175	d.pgm	1	9	e185bf0f	51a5caa7	1791-1800	3
0	20	-0.464235561640168	d.mil	4	2	cca3f437	0	-0.426380836130605	36	-2.07194079951175	c.mgm	1	8	8d454d41	3c0d3290	1781-1790	2
0	21	-0.316854758917542	d.mil	4	2	cca3f437	1	-0.426380836130605	36	1.92805920048825	a.none	1	4	e3080ee1	24b3f6bd	1851-1860	6
0	22	-0.169473956194917	d.mil	4	2	cca3f437	0	10.5736191638694	47	5.92805920048825	a.none	1	5	cb5a52f9	91e0f509	1841-1850	10
0	23	-0.0220931534722908	d.mil	4	2	cca3f437	0	2.5736191638694	39	5.92805920048825	c.mgm	1	3	35e601ec	759a0caf	1851-1860	10
0	24	0.125287649250335	d.mil	4	2	cca3f437	1	0.573619163869395	37	0.928059200488251	d.pgm	1	8	bae8d297	b2f5dce5	1841-1850	5
0	25	0.272668451972961	d.mil	4	1	cca3f437	0	0.573619163869395	37	-3.07194079951175	c.mgm	0	6	15c01195	819e5024	1821-1830	1
0	26	0.420049254695587	d.mil	4	0	cca3f437	0	3.5736191638694	40	5.92805920048825	a.none	0	5	b938d35a	2d210a5b	1861-1870	10
1	27	0.567430057418212	d.mil	4	0	cca3f437	0	-8.4263808361306	28	-3.07194079951175	d.pgm	1	3	ae5e5994	57889ce5	1791-1800	1
0	16	-1.05375877253067	b.both	4	6	b1c09153	0	1.5736191638694	38	-3.07194079951175	a.none	1	4	85674dd5	59a20c8f	1801-1810	1
0	17	-0.906377969808046	b.both	4	6	b1c09153	0	-2.4263808361306	34	0.928059200488251	a.none	0	6	8b0a32f3	1ab57502	1841-1850	5
0	18	-0.75899716708542	b.both	4	6	b1c09153	0	3.5736191638694	40	-3.07194079951175	b.both	1	10	2d0e4f65	4878dfa1	1821-1830	1
0	19	-0.611616364362794	b.both	4	6	b1c09153	0	-19.4263808361306	17	-1.07194079951175	b.both	0	2	4c95a9b2	79a78c94	1841-1850	3
0	20	-0.464235561640168	b.both	4	6	b1c09153	0	2.5736191638694	39	-2.07194079951175	c.mgm	1	6	7bb2b01b	4e3e57e2	1821-1830	2
0	21	-0.316854758917542	b.both	4	6	b1c09153	0	11.5736191638694	48	2.92805920048825	c.mgm	0	11	38786f26	45823824	1851-1860	7
0	22	-0.169473956194917	b.both	4	5	b1c09153	0	-3.4263808361306	33	-3.07194079951175	a.none	1	2	2b46179e	dfeb4485	1841-1850	1
0	23	-0.0220931534722908	b.both	4	3	b1c09153	0	-10.4263808361306	26	-2.07194079951175	c.mgm	1	3	67c9a929	5091ffbe	1861-1870	2
1	24	0.125287649250335	b.both	4	3	b1c09153	0	-9.4263808361306	27	-3.07194079951175	c.mgm	0	4	26cc32a7	a774346b	1861-1870	1
0	16	-1.05375877253067	c.mum	4	6	a30507e9	0	-12.4263808361306	24	-3.07194079951175	d.pgm	1	2	172327cc	2c6020de	1851-1860	1
0	17	-0.906377969808046	c.mum	4	6	a30507e9	0	0.573619163869395	37	-1.07194079951175	b.both	1	7	8151e746	7acc3343	1801-1810	3
0	18	-0.75899716708542	c.mum	4	6	a30507e9	0	-0.426380836130605	36	-2.07194079951175	a.none	1	3	e8432c68	fa84b867	1811-1820	2
0	19	-0.611616364362794	c.mum	4	6	a30507e9	0	-14.4263808361306	22	-2.07194079951175	a.none	1	2	52df865f	7bc4228d	1821-1830	2
0	20	-0.464235561640168	a.none	4	5	a30507e9	0	5.5736191638694	42	5.92805920048825	b.both	1	4	a92fd896	00ea1344	1861-1870	10
0	21	-0.316854758917542	a.none	4	5	a30507e9	0	10.5736191638694	47	0.928059200488251	a.none	1	7	94bd72a4	8310082b	1791-1800	5
0	22	-0.169473956194917	a.none	4	5	a30507e9	1	0.573619163869395	37	1.92805920048825	c.mgm	0	6	67c9a929	5091ffbe	1861-1870	6
0	23	-0.0220931534722908	a.none	4	4	a30507e9	1	-0.426380836130605	36	-0.0719407995117489	a.none	1	5	8d683893	dafce69f	1841-1850	4
0	24	0.125287649250335	a.none	4	4	a30507e9	0	0.573619163869395	37	2.92805920048825	c.mgm	1	3	563e2f55	e9492a19	1851-1860	7
0	25	0.272668451972961	a.none	4	4	a30507e9	0	8.5736191638694	45	3.92805920048825	a.none	1	3.5	894c78b6	61d83d8f	1821-1830	8
1	26	0.420049254695587	a.none	4	4	a30507e9	0	11.5736191638694	48	3.92805920048825	a.none	1	9	d8ac498f	79f9e03d	1821-1830	8
0	16	-1.05375877253067	b.both	7	2	0557edab	0	11.5736191638694	48	0.928059200488251	a.none	1	8	be0b711f	5d455af6	1821-1830	5
0	17	-0.906377969808046	b.both	7	2	0557edab	1	-8.4263808361306	28	-2.07194079951175	d.pgm	1	4	052db272	e72f0e66	1851-1860	2
0	18	-0.75899716708542	b.both	7	2	0557edab	0	-12.4263808361306	24	-3.07194079951175	d.pgm	1	2	fd58665b	b72fe0e0	1851-1860	1
0	19	-0.611616364362794	b.both	7	2	0557edab	0	0.573619163869395	37	-3.07194079951175	d.pgm	0	10	c5694479	ec3eb201	1851-1860	1
0	20	-0.464235561640168	b.both	7	2	0557edab	0	3.5736191638694	40	-3.07194079951175	a.none	0	10	c331fb0f	5eeb1a86	1861-1870	1
0	21	-0.316854758917542	b.both	7	2	0557edab	0	7.5736191638694	44	-1.07194079951175	a.none	1	7	963bcbae	580a8397	1781-1790	3
0	22	-0.169473956194917	b.both	7	2	0557edab	1	-7.4263808361306	29	-0.0719407995117489	c.mgm	1	2	cbcd5c4c	09a0960c	1801-1810	4
0	23	-0.0220931534722908	b.both	7	2	0557edab	1	-3.4263808361306	33	-3.07194079951175	d.pgm	1	6	9e09181a	d2f70f96	1841-1850	1
0	24	0.125287649250335	b.both	7	2	0557edab	0	8.5736191638694	45	-0.0719407995117489	c.mgm	1	8	7963bb56	e7bdc223	1841-1850	4
0	25	0.272668451972961	b.both	7	2	0557edab	1	3.5736191638694	40	-0.0719407995117489	c.mgm	1	6	5060ad02	8f564ed7	1841-1850	4
0	26	0.420049254695587	b.both	7	2	0557edab	0	-4.4263808361306	32	-3.07194079951175	d.pgm	0	3	5756b1d9	94505a54	1841-1850	1
0	27	0.567430057418212	b.both	7	2	0557edab	0	7.5736191638694	44	-3.07194079951175	a.none	0	11	06bd53aa	25b554b7	1861-1870	1
0	28	0.714810860140838	b.both	7	2	0557edab	0	12.5736191638694	49	2.92805920048825	a.none	1	5	0fb891fc	a144d03c	1841-1850	7
0	29	0.862191662863464	b.both	7	2	0557edab	0	-11.4263808361306	25	-3.07194079951175	c.mgm	1	3	ee6e6723	12fe16d2	1821-1830	1
1	30	1.00957246558609	b.both	7	2	0557edab	0	2.5736191638694	39	1.92805920048825	d.pgm	1	7	fe649b89	0e1b3dba	1831-1840	6
0	16	-1.05375877253067	a.none	3	3	60993b14	0	2.5736191638694	39	-1.07194079951175	d.pgm	0	5	7e0f41c3	7ea056f6	1821-1830	3
0	17	-0.906377969808046	a.none	3	3	60993b14	0	-4.4263808361306	32	-3.07194079951175	c.mgm	1	5	4fbab794	1fe3c15c	1851-1860	1
0	18	-0.75899716708542	a.none	3	3	60993b14	0	-3.4263808361306	33	-3.07194079951175	b.both	1	8	c5694479	ec3eb201	1851-1860	1
0	19	-0.611616364362794	a.none	3	3	60993b14	0	-11.4263808361306	25	-2.07194079951175	b.both	1	2	3104d7fa	95266db2	1831-1840	2
0	20	-0.464235561640168	a.none	3	3	60993b14	1	-6.4263808361306	30	-0.0719407995117489	c.mgm	1	3	8a9b4afe	d6b9e7c4	1851-1860	4
0	21	-0.316854758917542	a.none	3	3	60993b14	0	4.5736191638694	41	-2.07194079951175	c.mgm	1	4	a144cd01	60e8656c	1821-1830	2
1	22	-0.169473956194917	a.none	3	3	60993b14	0	3.5736191638694	40	-3.07194079951175	c.mgm	1	9	67b5b451	90d0f810	1761-1770	1
0	16	-1.05375877253067	a.none	5	3	60993b14	0	8.5736191638694	45	-1.07194079951175	c.mgm	0	8	62c3adca	f21aded7	1831-1840	3
0	17	-0.906377969808046	a.none	5	3	60993b14	1	-9.4263808361306	27	-1.07194079951175	b.both	1	3	8fd56608	a4e67d01	1851-1860	3
0	18	-0.75899716708542	a.none	5	3	60993b14	0	11.5736191638694	48	1.92805920048825	c.mgm	0	12	b6fdc9ed	c584e03f	1861-1870	6
0	19	-0.611616364362794	a.none	5	3	60993b14	1	1.5736191638694	38	-2.07194079951175	c.mgm	1	6	cba0b25a	d0287594	1841-1850	2
0	20	-0.464235561640168	a.none	5	3	60993b14	1	1.5736191638694	38	-2.07194079951175	a.none	1	3	cec2221c	021220c9	1821-1830	2
0	21	-0.316854758917542	a.none	5	3	60993b14	1	-7.4263808361306	29	-1.07194079951175	d.pgm	1	3	2a476d41	cd22f80c	1841-1850	3
0	22	-0.169473956194917	a.none	5	3	60993b14	0	6.5736191638694	43	-3.07194079951175	b.both	0	6	5101f463	3d9c499a	1851-1860	1
0	23	-0.0220931534722908	a.none	5	3	60993b14	0	1.5736191638694	38	-2.07194079951175	d.pgm	1	4	5756b1d9	94505a54	1841-1850	2
0	24	0.125287649250335	a.none	5	3	60993b14	0	13.5736191638694	50	5.92805920048825	a.none	0	5	156f1f88	24faa6d2	1741-1750	10
0	25	0.272668451972961	a.none	5	3	60993b14	1	-4.4263808361306	32	-2.07194079951175	c.mgm	1	5	e1765237	63dcaf08	1841-1850	2
0	26	0.420049254695587	a.none	5	3	60993b14	1	-7.4263808361306	29	-1.07194079951175	d.pgm	1	4	0a26eee4	317b9b6a	1861-1870	3
0	27	0.567430057418212	a.none	5	3	60993b14	0	11.5736191638694	48	5.92805920048825	d.pgm	1	5	1bf629c0	26a9b716	1841-1850	10
0	28	0.714810860140838	a.none	5	3	60993b14	1	-5.4263808361306	31	-3.07194079951175	d.pgm	0	2	8d7622c5	54675cfe	1831-1840	1
0	29	0.862191662863464	a.none	5	3	60993b14	0	-0.426380836130605	36	-2.07194079951175	a.none	1	7	d9fd2a29	4e93a123	1781-1790	2
0	30	1.00957246558609	a.none	5	3	60993b14	1	0.573619163869395	37	-3.07194079951175	c.mgm	1	8	750934c2	f943a19c	1831-1840	1
0	31	1.15695326830872	a.none	5	3	60993b14	0	11.5736191638694	48	4.92805920048825	a.none	1	4	587ed6fd	89b69168	1811-1820	9
0	32	1.30433407103134	a.none	5	3	60993b14	1	-14.4263808361306	22	-3.07194079951175	c.mgm	0	3	c8cf82e2	ae2938b2	1831-1840	1
0	33	1.45171487375397	a.none	5	3	60993b14	0	-5.4263808361306	31	-3.07194079951175	d.pgm	0	3	ccf682aa	bd52fc70	1811-1820	1
1	34	1.59909567647659	a.none	5	3	60993b14	0	-9.4263808361306	27	-2.07194079951175	d.pgm	0	2	b25220b3	2bc4d439	1821-1830	2
0	16	-1.05375877253067	b.both	1	5	63d69f38	0	-11.4263808361306	25	-1.07194079951175	d.pgm	1	4	995818e2	70bb1581	1851-1860	3
0	17	-0.906377969808046	b.both	1	5	63d69f38	1	-3.4263808361306	33	0.928059200488251	c.mgm	0	3	dda449b3	bf4d13e7	1821-1830	5
0	18	-0.75899716708542	b.both	1	5	63d69f38	0	8.5736191638694	45	-2.07194079951175	a.none	0	8	fe6eb733	2bdfbe23	1821-1830	2
0	19	-0.611616364362794	b.both	1	5	63d69f38	0	-1.4263808361306	35	-3.07194079951175	c.mgm	1	4	82d60d94	021613cc	1821-1830	1
0	20	-0.464235561640168	b.both	1	5	63d69f38	1	2.5736191638694	39	-2.07194079951175	b.both	0	9	ed09911f	a43db155	1851-1860	2
0	21	-0.316854758917542	b.both	1	5	63d69f38	0	-0.426380836130605	36	1.92805920048825	c.mgm	1	3	563e2f55	e9492a19	1851-1860	6
0	22	-0.169473956194917	b.both	1	5	63d69f38	0	-10.4263808361306	26	-3.07194079951175	b.both	1	2	bc3ea50b	3fa0ecd3	1791-1800	1
0	23	-0.0220931534722908	b.both	1	5	63d69f38	1	-9.4263808361306	27	-3.07194079951175	b.both	1	2	b6aa189b	6783cc34	1831-1840	1
0	24	0.125287649250335	b.both	1	5	63d69f38	0	4.5736191638694	41	1.92805920048825	d.pgm	1	6	27183003	8a420a4d	1801-1810	6
0	25	0.272668451972961	b.both	1	5	63d69f38	0	-9.4263808361306	27	2.92805920048825	b.both	0	3	40cbaa2d	21d4a67a	1851-1860	7
0	26	0.420049254695587	b.both	1	5	63d69f38	0	8.5736191638694	45	2.92805920048825	c.mgm	0	6	2856f9fa	edbaf61f	1831-1840	7
1	27	0.567430057418212	b.both	1	5	63d69f38	0	9.5736191638694	46	0.928059200488251	c.mgm	1	12	11622e04	14ef1c0f	1731-1740	5
0	16	-1.05375877253067	a.none	2	3	acddc90f	1	-5.4263808361306	31	-2.07194079951175	b.both	1	5	cacccea5	5f31f887	1831-1840	2
0	17	-0.906377969808046	a.none	2	3	acddc90f	0	4.5736191638694	41	-3.07194079951175	c.mgm	0	10	05dea5d5	41acffb9	1851-1860	1
0	18	-0.75899716708542	a.none	2	3	acddc90f	1	-4.4263808361306	32	-2.07194079951175	d.pgm	1	3	38f08842	c994e06f	1741-1750	2
0	19	-0.611616364362794	a.none	2	3	acddc90f	0	8.5736191638694	45	-1.07194079951175	d.pgm	0	9	54a41836	5e645e73	1851-1860	3
0	20	-0.464235561640168	a.none	2	3	acddc90f	0	-14.4263808361306	22	-3.07194079951175	a.none	0	3	9477937c	3e48e2e1	1781-1790	1
0	21	-0.316854758917542	a.none	2	3	acddc90f	0	4.5736191638694	41	-2.07194079951175	c.mgm	0	6	36d46275	bdc16887	1841-1850	2
0	22	-0.169473956194917	a.none	2	3	acddc90f	0	6.5736191638694	43	5.92805920048825	a.none	1	4	56fc5faa	0b231080	1701-1710	10
0	23	-0.0220931534722908	a.none	2	3	acddc90f	0	-9.4263808361306	27	-3.07194079951175	d.pgm	1	2	95f69cba	0b231080	1711-1720	1
0	24	0.125287649250335	a.none	2	3	acddc90f	0	1.5736191638694	38	-3.07194079951175	a.none	0	5	8580970f	6b87d79a	1841-1850	1
0	25	0.272668451972961	a.none	2	3	acddc90f	0	9.5736191638694	46	2.92805920048825	a.none	0	7	4298a49c	07f8baa6	1851-1860	7
0	26	0.420049254695587	a.none	2	3	acddc90f	0	-4.4263808361306	32	-2.07194079951175	a.none	0	5	3ea5a771	c694f7ab	1821-1830	2
0	27	0.567430057418212	a.none	2	3	acddc90f	0	2.5736191638694	39	3.92805920048825	a.none	1	4	f87f59e3	b749f399	1831-1840	8
0	28	0.714810860140838	a.none	2	3	acddc90f	0	1.5736191638694	38	-2.07194079951175	c.mgm	1	3	9d7ab3ed	dd83cd71	1851-1860	2
1	29	0.862191662863464	a.none	2	3	acddc90f	0	-2.4263808361306	34	-3.07194079951175	c.mgm	1	6	786f62dc	772f306f	1791-1800	1
0	16	-1.05375877253067	b.both	7.5	4	e67d29b7	0	-3.4263808361306	33	2.92805920048825	a.none	1	2	733a2f2e	adc93b79	1821-1830	7
0	17	-0.906377969808046	b.both	7.5	4	e67d29b7	0	6.5736191638694	43	-2.07194079951175	a.none	0	8	3a6dc72f	dfdd5893	1841-1850	2
0	18	-0.75899716708542	b.both	7.5	4	e67d29b7	0	5.5736191638694	42	0.928059200488251	d.pgm	1	5	726fd040	164302fd	1821-1830	5
0	19	-0.611616364362794	b.both	7.5	4	e67d29b7	0	9.5736191638694	46	-2.07194079951175	a.none	0	12	c05c133b	d0ed4712	1851-1860	2
0	20	-0.464235561640168	b.both	7.5	4	e67d29b7	0	1.5736191638694	38	-0.0719407995117489	c.mgm	1	6	49a41abd	c9b247da	1841-1850	4
0	21	-0.316854758917542	b.both	7.5	4	e67d29b7	1	0.573619163869395	37	-1.07194079951175	b.both	1	7	22799613	88760946	1841-1850	3
0	22	-0.169473956194917	b.both	7.5	4	e67d29b7	1	0.573619163869395	37	1.92805920048825	d.pgm	0	2	6cdaae3d	88ff4522	1791-1800	6
0	23	-0.0220931534722908	b.both	7.5	4	e67d29b7	0	-5.4263808361306	31	-3.07194079951175	d.pgm	1	4	e14e49d3	9b77b13e	1821-1830	1
0	24	0.125287649250335	b.both	7.5	3	e67d29b7	0	10.5736191638694	47	-0.0719407995117489	c.mgm	0	8	a939f218	6d6cb08b	1851-1860	4
0	25	0.272668451972961	b.both	7.5	3	e67d29b7	1	-7.4263808361306	29	-3.07194079951175	d.pgm	1	7	113757b2	eb99c8f5	1841-1850	1
0	26	0.420049254695587	b.both	7.5	3	e67d29b7	0	4.5736191638694	41	-3.07194079951175	c.mgm	0	9	8531b122	ea611fa7	1851-1860	1
0	27	0.567430057418212	b.both	7.5	3	e67d29b7	0	-1.4263808361306	35	-3.07194079951175	c.mgm	1	7	8531b122	ea611fa7	1851-1860	1
1	28	0.714810860140838	d.mil	7.5	3	e67d29b7	0	3.5736191638694	40	-1.07194079951175	a.none	1	9	1197c9aa	ff57cc7b	1851-1860	3
0	16	-1.05375877253067	b.both	1	1	4dc781da	0	-7.4263808361306	29	-3.07194079951175	c.mgm	1	4	cf3dc7d5	009b6004	1861-1870	1
0	17	-0.906377969808046	b.both	1	1	4dc781da	0	10.5736191638694	47	4.92805920048825	c.mgm	0	6	b8d9350c	703b0d04	1841-1850	9
0	18	-0.75899716708542	b.both	1	1	4dc781da	0	-0.426380836130605	36	3.92805920048825	a.none	1	4	1ab55ab5	b9c705a9	1851-1860	8
0	19	-0.611616364362794	b.both	1	1	4dc781da	0	-4.4263808361306	32	-3.07194079951175	d.pgm	0	5	86f86c8d	5b304b82	1781-1790	1
1	20	-0.464235561640168	b.both	1	1	4dc781da	0	6.5736191638694	43	-1.07194079951175	a.none	1	8	b9a505d5	747ff99e	1791-1800	3
0	16	-1.05375877253067	b.both	5	4	0cc16e68	0	2.5736191638694	39	2.92805920048825	a.none	1	6.5	dea97566	7a2e8341	1831-1840	7
0	17	-0.906377969808046	b.both	5	3	0cc16e68	0	12.5736191638694	49	0.928059200488251	d.pgm	1	11	9e09181a	d2f70f96	1841-1850	5
0	18	-0.75899716708542	b.both	5	3	0cc16e68	0	-11.4263808361306	25	-0.0719407995117489	a.none	0	2	fa96f41b	273e60af	1841-1850	4
0	19	-0.611616364362794	b.both	5	3	0cc16e68	0	-5.4263808361306	31	-3.07194079951175	d.pgm	1	5	223b001b	1f85e146	1831-1840	1
0	20	-0.464235561640168	b.both	5	3	0cc16e68	0	-2.4263808361306	34	-3.07194079951175	c.mgm	0	5	21410809	119d6f2c	1771-1780	1
1	21	-0.316854758917542	b.both	5	3	0cc16e68	0	-11.4263808361306	25	-2.07194079951175	c.mgm	1	3	349834dc	961641de	1861-1870	2
0	16	-1.05375877253067	d.mil	4	6	36f8004f	0	12.5736191638694	49	-3.07194079951175	a.none	0	14	3207fdd5	c34d6437	1851-1860	1
0	17	-0.906377969808046	d.mil	4	6	36f8004f	0	9.5736191638694	46	2.92805920048825	a.none	1	7	3c2ded78	b815aa3c	1841-1850	7
0	18	-0.75899716708542	d.mil	4	6	36f8004f	0	-1.4263808361306	35	-1.07194079951175	d.pgm	1	8	bae8d297	b2f5dce5	1841-1850	3
0	19	-0.611616364362794	d.mil	4	6	36f8004f	0	5.5736191638694	42	-0.0719407995117489	a.none	1	3	29bd2434	6b975c4a	1831-1840	4
0	20	-0.464235561640168	d.mil	4	6	36f8004f	1	-1.4263808361306	35	-2.07194079951175	c.mgm	0	6	a546a66b	04dc4637	1841-1850	2
0	21	-0.316854758917542	d.mil	4	6	36f8004f	1	-14.4263808361306	22	-2.07194079951175	b.both	1	2	e4cbf4ab	c5fb3f4a	1861-1870	2
1	22	-0.169473956194917	d.mil	4	6	36f8004f	0	2.5736191638694	39	1.92805920048825	a.none	1	5	78e706be	a186f81b	1821-1830	6
0	16	-1.05375877253067	d.mil	5	6	36f8004f	1	4.5736191638694	41	0.928059200488251	c.mgm	1	5	2741556c	dc131dcd	1811-1820	5
0	17	-0.906377969808046	d.mil	5	6	36f8004f	1	7.5736191638694	44	-1.07194079951175	a.none	0	8	298c899d	781e1067	1851-1860	3
0	18	-0.75899716708542	d.mil	5	6	36f8004f	0	13.5736191638694	50	5.92805920048825	a.none	0	5	47b7966d	e64ec16b	1811-1820	10
0	19	-0.611616364362794	d.mil	5	6	36f8004f	0	8.5736191638694	45	3.92805920048825	a.none	0	6	9340efc2	f8290fc7	1821-1830	8
0	20	-0.464235561640168	d.mil	5	6	36f8004f	0	12.5736191638694	49	5.92805920048825	a.none	0	3	7861d0b6	386de314	1821-1830	10
0	21	-0.316854758917542	d.mil	5	6	36f8004f	0	-0.426380836130605	36	-3.07194079951175	a.none	1	5	340adb55	661e79cf	1851-1860	1
0	22	-0.169473956194917	d.mil	5	6	36f8004f	0	8.5736191638694	45	0.928059200488251	d.pgm	0	11	28bfd4e0	b37835ec	1851-1860	5
0	23	-0.0220931534722908	d.mil	5	5	36f8004f	0	0.573619163869395	37	-1.07194079951175	a.none	1	7	89d7083f	61d72afa	1811-1820	3
1	24	0.125287649250335	d.mil	5	5	36f8004f	0	1.5736191638694	38	0.928059200488251	a.none	1	3	2fe601c0	73f9a5af	1841-1850	5
0	16	-1.05375877253067	d.mil	7	6	36f8004f	1	0.573619163869395	37	-1.07194079951175	b.both	1	5	963a0d74	0cd9eb5c	1811-1820	3
0	17	-0.906377969808046	d.mil	7	6	36f8004f	0	-9.4263808361306	27	-2.07194079951175	c.mgm	1	4	20c89418	f8acdbc7	1841-1850	2
0	18	-0.75899716708542	d.mil	7	6	36f8004f	1	-4.4263808361306	32	-2.07194079951175	d.pgm	1	5	27aad752	543aff50	1841-1850	2
0	19	-0.611616364362794	a.none	7	6	36f8004f	0	-3.4263808361306	33	-2.07194079951175	b.both	1	4	a4ab75c1	e69a83dd	1841-1850	2
0	20	-0.464235561640168	a.none	7	5	36f8004f	0	-12.4263808361306	24	-3.07194079951175	c.mgm	0	3	962be21f	41998e95	1861-1870	1
0	21	-0.316854758917542	a.none	7	5	36f8004f	1	-4.4263808361306	32	-2.07194079951175	a.none	1	5	3752ae30	f48f3372	1801-1810	2
0	22	-0.169473956194917	a.none	7	5	36f8004f	0	5.5736191638694	42	4.92805920048825	a.none	1	5	78e706be	a186f81b	1821-1830	9
0	23	-0.0220931534722908	a.none	7	5	36f8004f	0	-11.4263808361306	25	-3.07194079951175	c.mgm	1	2	4fbab794	1fe3c15c	1851-1860	1
0	24	0.125287649250335	a.none	7	4	36f8004f	0	7.5736191638694	44	4.92805920048825	a.none	1	4	8ddb3deb	a89eba7c	1841-1850	9
1	25	0.272668451972961	a.none	7	4	36f8004f	0	4.5736191638694	41	-1.07194079951175	b.both	1	9	4b3cc8f9	4f9e109a	1801-1810	3
0	16	-1.05375877253067	b.both	7	7	a6b2cea8	0	-3.4263808361306	33	-3.07194079951175	b.both	0	6	8fd56608	a4e67d01	1851-1860	1
0	17	-0.906377969808046	b.both	7	7	a6b2cea8	0	-7.4263808361306	29	4.92805920048825	b.both	0	3	40cbaa2d	21d4a67a	1851-1860	9
0	18	-0.75899716708542	b.both	7	7	a6b2cea8	0	10.5736191638694	47	-1.07194079951175	a.none	1	7	776fa46a	1658bafc	1841-1850	3
0	19	-0.611616364362794	b.both	7	7	a6b2cea8	1	4.5736191638694	41	-0.0719407995117489	a.none	1	3	ddd86c8b	6e2ebe86	1841-1850	4
0	20	-0.464235561640168	b.both	7	7	a6b2cea8	1	-4.4263808361306	32	2.92805920048825	b.both	0	3	25b0dd96	041516b4	1861-1870	7
0	21	-0.316854758917542	b.both	7	7	a6b2cea8	0	-7.4263808361306	29	-2.07194079951175	b.both	1	2	a3de5433	963c32c9	1801-1810	2
0	22	-0.169473956194917	b.both	7	7	a6b2cea8	0	3.5736191638694	40	5.92805920048825	a.none	1	4	ac4773e9	e5ea4be2	1831-1840	10
0	23	-0.0220931534722908	b.both	7	7	a6b2cea8	0	12.5736191638694	49	5.92805920048825	a.none	1	3	89eec1b9	9a090b01	1811-1820	10
0	24	0.125287649250335	b.both	7	7	a6b2cea8	0	9.5736191638694	46	4.92805920048825	a.none	0	5	47b7966d	e64ec16b	1811-1820	9
0	25	0.272668451972961	b.both	7	7	a6b2cea8	0	12.5736191638694	49	0.928059200488251	c.mgm	1	7	bbcef760	7fb5a150	1821-1830	5
0	26	0.420049254695587	b.both	7	7	a6b2cea8	0	13.5736191638694	50	5.92805920048825	d.pgm	1	3	bde08eeb	c9240791	1831-1840	10
0	27	0.567430057418212	b.both	7	7	a6b2cea8	0	-6.4263808361306	30	-3.07194079951175	a.none	1	2	9fc1ad1f	fa8b1422	1841-1850	1
0	28	0.714810860140838	b.both	7	7	a6b2cea8	0	-10.4263808361306	26	-3.07194079951175	c.mgm	1	6	df7b3c51	699a4cf2	1831-1840	1
0	29	0.862191662863464	b.both	7	7	a6b2cea8	0	13.5736191638694	50	3.92805920048825	a.none	0	4	6cdaae3d	88ff4522	1791-1800	8
0	30	1.00957246558609	b.both	7	6	a6b2cea8	1	-6.4263808361306	30	-3.07194079951175	b.both	1	2	c09c8694	4f25dc51	1781-1790	1
0	31	1.15695326830872	b.both	7	6	a6b2cea8	1	-3.4263808361306	33	-1.07194079951175	d.pgm	0	5	6d673fdd	54489fd6	1861-1870	3
1	32	1.30433407103134	b.both	7	6	a6b2cea8	0	11.5736191638694	48	5.92805920048825	a.none	1	4.5	ca764720	2fab5a95	1811-1820	10
0	16	-1.05375877253067	b.both	8	7	a6b2cea8	0	-14.4263808361306	22	-3.07194079951175	b.both	1	5	313183d6	a9ebc21b	1851-1860	1
0	17	-0.906377969808046	b.both	8	7	a6b2cea8	0	-1.4263808361306	35	-3.07194079951175	b.both	1	10	20fdff80	421db73d	1811-1820	1
0	18	-0.75899716708542	b.both	8	7	a6b2cea8	1	6.5736191638694	43	-1.07194079951175	a.none	0	9	74bba691	e14baf43	1851-1860	3
0	19	-0.611616364362794	b.both	8	7	a6b2cea8	0	0.573619163869395	37	-2.07194079951175	d.pgm	1	6	a27c64cb	7b6f71ec	1841-1850	2
0	20	-0.464235561640168	b.both	8	7	a6b2cea8	0	-10.4263808361306	26	-2.07194079951175	b.both	1	4	94c39719	18fcc26f	1811-1820	2
0	21	-0.316854758917542	b.both	8	7	a6b2cea8	1	-4.4263808361306	32	-2.07194079951175	c.mgm	1	2	498e5a80	e42b4659	1811-1820	2
0	22	-0.169473956194917	b.both	8	7	a6b2cea8	0	-0.426380836130605	36	-1.07194079951175	a.none	1	2	699d6d2a	989abcfc	1841-1850	3
0	23	-0.0220931534722908	b.both	8	7	a6b2cea8	0	5.5736191638694	42	1.92805920048825	a.none	1	7	24f854e6	25400b82	1731-1740	6
0	24	0.125287649250335	b.both	8	7	a6b2cea8	0	-3.4263808361306	33	-3.07194079951175	d.pgm	1	6	97557a0f	c5911944	1851-1860	1
1	25	0.272668451972961	b.both	8	7	a6b2cea8	0	9.5736191638694	46	-3.07194079951175	a.none	1	10	7422cb34	35e7af9b	1811-1820	1
0	16	-1.05375877253067	a.none	5	4	e81f3e69	0	-10.4263808361306	26	-3.07194079951175	d.pgm	1	3	c0624a47	ff7f7574	1831-1840	1
0	17	-0.906377969808046	a.none	5	4	e81f3e69	0	-12.4263808361306	24	-3.07194079951175	d.pgm	1	2	11a23b25	2d985cb0	1831-1840	1
0	18	-0.75899716708542	a.none	5	4	e81f3e69	0	13.5736191638694	50	5.92805920048825	a.none	0	8	72da9996	c6141767	1851-1860	10
0	19	-0.611616364362794	a.none	5	4	e81f3e69	0	9.5736191638694	46	-1.07194079951175	a.none	0	9	2a5cc05c	2a319326	1851-1860	3
0	20	-0.464235561640168	a.none	5	4	e81f3e69	1	-6.4263808361306	30	-2.07194079951175	c.mgm	0	5	26cc32a7	a774346b	1861-1870	2
0	21	-0.316854758917542	a.none	5	4	e81f3e69	0	-6.4263808361306	30	-0.0719407995117489	d.pgm	0	2	2986301b	3e3e2f58	1821-1830	4
0	22	-0.169473956194917	a.none	5	4	e81f3e69	1	7.5736191638694	44	0.928059200488251	d.pgm	1	4	4658ebf6	89fddad0	1841-1850	5
0	23	-0.0220931534722908	a.none	5	4	e81f3e69	1	-4.4263808361306	32	-1.07194079951175	a.none	1	4	1b62093c	9221d0ec	1841-1850	3
0	24	0.125287649250335	a.none	5	4	e81f3e69	0	4.5736191638694	41	-3.07194079951175	c.mgm	1	2	59245f8f	adef23f1	1831-1840	1
0	25	0.272668451972961	a.none	5	4	e81f3e69	1	-11.4263808361306	25	-1.07194079951175	b.both	1	4	d2d7e77b	6080d605	1851-1860	3
0	26	0.420049254695587	a.none	5	4	e81f3e69	0	10.5736191638694	47	5.92805920048825	b.both	1	9	1f53ad09	0a2e7a49	1811-1820	10
0	27	0.567430057418212	a.none	5	4	e81f3e69	1	-5.4263808361306	31	-2.07194079951175	a.none	1	5	2d9ceb32	00336f44	1851-1860	2
0	28	0.714810860140838	a.none	5	4	e81f3e69	0	-10.4263808361306	26	-2.07194079951175	b.both	1	4	b5c74007	f67f6fd1	1821-1830	2
0	29	0.862191662863464	a.none	5	4	e81f3e69	0	-13.4263808361306	23	-3.07194079951175	b.both	0	2	7e94ad90	d09749b5	1831-1840	1
0	30	1.00957246558609	a.none	5	4	e81f3e69	0	-2.4263808361306	34	-3.07194079951175	d.pgm	1	6	5bb37d1e	f71c5792	1751-1760	1
0	31	1.15695326830872	a.none	5	4	e81f3e69	1	-14.4263808361306	22	-2.07194079951175	d.pgm	1	2	39a1c2b2	5a175b07	1861-1870	2
0	32	1.30433407103134	a.none	5	4	e81f3e69	0	-0.426380836130605	36	-2.07194079951175	b.both	1	6	e805d570	65d9cdc7	1741-1750	2
0	33	1.45171487375397	a.none	5	4	e81f3e69	1	4.5736191638694	41	-1.07194079951175	c.mgm	0	7	ac208806	51e63cb5	1851-1860	3
0	34	1.59909567647659	a.none	5	4	e81f3e69	0	5.5736191638694	42	-2.07194079951175	b.both	0	7	1b0779a3	cb889c92	1811-1820	2
0	35	1.74647647919922	a.none	5	4	e81f3e69	1	-9.4263808361306	27	-3.07194079951175	b.both	0	4	73e6052e	b6bddd6b	1821-1830	1
0	36	1.89385728192184	a.none	5	4	e81f3e69	0	-11.4263808361306	25	-2.07194079951175	d.pgm	1	2	a02752bb	04400dcc	1841-1850	2
0	37	2.04123808464447	a.none	5	4	e81f3e69	0	5.5736191638694	42	-2.07194079951175	c.mgm	1	9	6c78272a	dedb6b6d	1801-1810	2
0	38	2.1886188873671	a.none	5	4	e81f3e69	1	-1.4263808361306	35	-0.0719407995117489	d.pgm	1	3	fa4737f0	64a13487	1781-1790	4
0	39	2.33599969008972	a.none	5	4	e81f3e69	0	9.5736191638694	46	-0.0719407995117489	b.both	1	5	89f83daa	8afa2e85	1771-1780	4
0	40	2.48338049281235	a.none	5	4	e81f3e69	0	9.5736191638694	46	0.928059200488251	a.none	1	6	74c30e31	6b419a0b	1821-1830	5
0	41	2.63076129553497	a.none	5	4	e81f3e69	1	1.5736191638694	38	-1.07194079951175	b.both	0	8	33544d57	65938889	1861-1870	3
0	42	2.7781420982576	a.none	5	4	e81f3e69	0	2.5736191638694	39	-1.07194079951175	a.none	1	8	b5c74007	f67f6fd1	1821-1830	3
0	43	2.92552290098023	a.none	5	4	e81f3e69	1	-1.4263808361306	35	0.928059200488251	b.both	0	3	5101f463	3d9c499a	1851-1860	5
0	44	3.07290370370285	a.none	5	4	e81f3e69	0	11.5736191638694	48	5.92805920048825	a.none	1	8	57ee85eb	6b72fe99	1811-1820	10
0	45	3.22028450642548	a.none	5	4	e81f3e69	1	-1.4263808361306	35	-2.07194079951175	b.both	1	5	83b90bdf	abcf98e5	1851-1860	2
0	46	3.3676653091481	a.none	5	4	e81f3e69	1	6.5736191638694	43	-0.0719407995117489	a.none	1	9	63766fa5	b020edfd	1831-1840	4
0	47	3.51504611187073	a.none	5	4	e81f3e69	0	-0.426380836130605	36	-2.07194079951175	d.pgm	1	4	74c30e31	6b419a0b	1821-1830	2
0	48	3.66242691459335	a.none	5	4	e81f3e69	0	-13.4263808361306	23	-3.07194079951175	a.none	1	2	e3080ee1	24b3f6bd	1851-1860	1
0	49	3.80980771731598	a.none	5	4	e81f3e69	0	-8.4263808361306	28	-2.07194079951175	b.both	0	2	dbd588f4	8b22090d	1801-1810	2
0	16	-1.05375877253067	b.both	1	5	80a3d5b0	0	-2.4263808361306	34	-3.07194079951175	a.none	1	8	cbaa3268	b1f193af	1841-1850	1
0	17	-0.906377969808046	b.both	1	5	80a3d5b0	1	-10.4263808361306	26	-2.07194079951175	c.mgm	0	2	482bf3f7	e997f209	1771-1780	2
0	18	-0.75899716708542	b.both	1	5	80a3d5b0	1	-5.4263808361306	31	-1.07194079951175	d.pgm	0	2	fed71f39	4f67f9d2	1771-1780	3
0	19	-0.611616364362794	b.both	1	5	80a3d5b0	0	2.5736191638694	39	-3.07194079951175	b.both	1	7	e805d570	65d9cdc7	1741-1750	1
0	20	-0.464235561640168	b.both	1	5	80a3d5b0	0	11.5736191638694	48	-0.0719407995117489	a.none	1	11	f31be9a5	d7a5fd2f	1771-1780	4
0	21	-0.316854758917542	b.both	1	4	80a3d5b0	1	-10.4263808361306	26	-2.07194079951175	c.mgm	0	3	26cc32a7	a774346b	1861-1870	2
0	22	-0.169473956194917	b.both	1	4	80a3d5b0	1	-11.4263808361306	25	-3.07194079951175	d.pgm	0	4	a1c7b739	c5aab1fe	1861-1870	1
0	23	-0.0220931534722908	b.both	1	4	80a3d5b0	0	-4.4263808361306	32	-3.07194079951175	b.both	1	4	9a35b5bf	aa4e664b	1811-1820	1
0	24	0.125287649250335	b.both	1	4	80a3d5b0	0	-3.4263808361306	33	-3.07194079951175	a.none	1	2	db58b5db	d754cff8	1811-1820	1
0	25	0.272668451972961	b.both	1	4	80a3d5b0	0	2.5736191638694	39	-2.07194079951175	c.mgm	1	5	dda449b3	bf4d13e7	1821-1830	2
1	26	0.420049254695587	b.both	1	4	80a3d5b0	0	-7.4263808361306	29	0.928059200488251	b.both	1	2	3da5e868	c30692e8	1861-1870	5
0	16	-1.05375877253067	c.mum	2	5	80a3d5b0	0	3.5736191638694	40	-2.07194079951175	a.none	0	9	37cab6bc	203c87a3	1851-1860	2
0	17	-0.906377969808046	c.mum	2	4	80a3d5b0	0	-3.4263808361306	33	-3.07194079951175	d.pgm	1	5	0e5c383b	4df74cd6	1821-1830	1
0	18	-0.75899716708542	c.mum	2	4	80a3d5b0	0	12.5736191638694	49	0.928059200488251	d.pgm	0	10	50f7c4d5	f9252391	1841-1850	5
0	19	-0.611616364362794	c.mum	2	4	80a3d5b0	1	-2.4263808361306	34	-1.07194079951175	a.none	0	6	a72c2d2e	7a864531	1861-1870	3
0	20	-0.464235561640168	c.mum	2	4	80a3d5b0	1	-2.4263808361306	34	-2.07194079951175	c.mgm	1	5	7963bb56	e7bdc223	1841-1850	2
0	21	-0.316854758917542	c.mum	2	4	80a3d5b0	0	-9.4263808361306	27	-3.07194079951175	c.mgm	0	5	a026d8e8	7d1d5a98	1861-1870	1
0	22	-0.169473956194917	c.mum	2	4	80a3d5b0	0	0.573619163869395	37	-3.07194079951175	c.mgm	1	6.5	9ed83837	d9c77e8c	1821-1830	1
0	23	-0.0220931534722908	c.mum	2	4	80a3d5b0	1	2.5736191638694	39	-1.07194079951175	d.pgm	1	9	6f11b827	290ca9d3	1751-1760	3
0	24	0.125287649250335	c.mum	2	4	80a3d5b0	0	-2.4263808361306	34	-3.07194079951175	a.none	1	8	58498337	2a4a1be2	1841-1850	1
0	25	0.272668451972961	c.mum	2	4	80a3d5b0	1	-10.4263808361306	26	-1.07194079951175	b.both	1	3	77b8e504	eee5589f	1741-1750	3
0	26	0.420049254695587	c.mum	2	4	80a3d5b0	1	-5.4263808361306	31	-1.07194079951175	d.pgm	1	7	3ef04d2c	531d8dde	1741-1750	3
0	27	0.567430057418212	c.mum	2	4	80a3d5b0	0	1.5736191638694	38	-2.07194079951175	d.pgm	1	5	9922496c	9dcd0d2c	1761-1770	2
0	28	0.714810860140838	c.mum	2	4	80a3d5b0	0	-18.4263808361306	18	-3.07194079951175	b.both	1	2	732263a9	05ad64d0	1861-1870	1
0	29	0.862191662863464	c.mum	2	4	80a3d5b0	0	-2.4263808361306	34	-3.07194079951175	a.none	1	5	78e706be	a186f81b	1821-1830	1
0	30	1.00957246558609	c.mum	2	4	80a3d5b0	1	7.5736191638694	44	-1.07194079951175	a.none	1	8	281bf467	f01baf72	1831-1840	3
0	31	1.15695326830872	c.mum	2	4	80a3d5b0	0	-10.4263808361306	26	-3.07194079951175	b.both	1	2	2289af04	d1e63c01	1801-1810	1
0	32	1.30433407103134	c.mum	2	4	80a3d5b0	1	-11.4263808361306	25	-1.07194079951175	c.mgm	1	3	f2b1c8b8	f3f5cbe1	1861-1870	3
0	33	1.45171487375397	c.mum	2	4	80a3d5b0	0	8.5736191638694	45	-0.0719407995117489	d.pgm	1	9	22d38d1d	74f83a54	1801-1810	4
0	34	1.59909567647659	c.mum	2	4	80a3d5b0	1	-4.4263808361306	32	-0.0719407995117489	a.none	1	5	ef7a14d3	8ef40a87	1781-1790	4
0	35	1.74647647919922	c.mum	2	4	80a3d5b0	0	6.5736191638694	43	1.92805920048825	c.mgm	0	5	bb136667	ec11df88	1831-1840	6
0	36	1.89385728192184	c.mum	2	4	80a3d5b0	1	5.5736191638694	42	-1.07194079951175	a.none	1	6	202158cf	ffd576db	1841-1850	3
0	37	2.04123808464447	c.mum	2	4	80a3d5b0	0	-5.4263808361306	31	5.92805920048825	c.mgm	1	2	9be8f63f	3cc4a9ce	1811-1820	10
0	38	2.1886188873671	c.mum	2	4	80a3d5b0	0	13.5736191638694	50	1.92805920048825	c.mgm	1	8	47309792	de6bb596	1831-1840	6
0	39	2.33599969008972	c.mum	2	4	80a3d5b0	0	-6.4263808361306	30	-3.07194079951175	c.mgm	1	5	18a32e58	95eea9b3	1851-1860	1
0	40	2.48338049281235	c.mum	2	4	80a3d5b0	0	6.5736191638694	43	5.92805920048825	b.both	1	4	a92fd896	00ea1344	1861-1870	10
0	41	2.63076129553497	c.mum	2	4	80a3d5b0	0	0.573619163869395	37	-0.0719407995117489	a.none	1	6	76348b30	a1f8818f	1841-1850	4
0	42	2.7781420982576	c.mum	2	4	80a3d5b0	0	6.5736191638694	43	-3.07194079951175	b.both	1	11	0b8f54fb	5211194b	1811-1820	1
0	43	2.92552290098023	c.mum	2	3	80a3d5b0	0	8.5736191638694	45	2.92805920048825	c.mgm	0	5	a6d63e3a	57d2e35f	1851-1860	7
0	44	3.07290370370285	c.mum	2	3	80a3d5b0	0	6.5736191638694	43	-2.07194079951175	c.mgm	0	11	c05c133b	d0ed4712	1851-1860	2
0	45	3.22028450642548	c.mum	2	3	80a3d5b0	0	8.5736191638694	45	-3.07194079951175	a.none	0	9	281bf467	f01baf72	1831-1840	1
0	46	3.3676653091481	c.mum	2	3	80a3d5b0	1	-7.4263808361306	29	-0.0719407995117489	c.mgm	1	2	1c8da851	02a3f50e	1821-1830	4
0	47	3.51504611187073	c.mum	2	3	80a3d5b0	1	1.5736191638694	38	-1.07194079951175	a.none	0	8	26cc32a7	a774346b	1861-1870	3
0	48	3.66242691459335	c.mum	2	3	80a3d5b0	0	-3.4263808361306	33	-3.07194079951175	b.both	1	5	a487cc37	ff7f7574	1831-1840	1
0	49	3.80980771731598	c.mum	2	3	80a3d5b0	1	-1.4263808361306	35	-2.07194079951175	a.none	1	5	f58ec154	2a4a1be2	1851-1860	2
0	50	3.95718852003861	a.none	2	3	80a3d5b0	0	0.573619163869395	37	2.92805920048825	c.mgm	1	3	cc21576b	d8ce1506	1851-1860	7
0	16	-1.05375877253067	b.both	3	4	80a3d5b0	0	-8.4263808361306	28	-3.07194079951175	b.both	1	3	59af87b2	82eada54	1861-1870	1
0	17	-0.906377969808046	b.both	3	4	80a3d5b0	0	9.5736191638694	46	-1.07194079951175	a.none	0	7	d144a620	8c7e98ff	1851-1860	3
0	18	-0.75899716708542	b.both	3	4	80a3d5b0	1	-13.4263808361306	23	-1.07194079951175	c.mgm	1	2	c9282cf2	52d9bc58	1821-1830	3
0	19	-0.611616364362794	b.both	3	4	80a3d5b0	0	-7.4263808361306	29	-3.07194079951175	c.mgm	1	3	7bb2b01b	4e3e57e2	1821-1830	1
0	20	-0.464235561640168	b.both	3	4	80a3d5b0	0	2.5736191638694	39	-3.07194079951175	c.mgm	0	6	01dc0ac4	8ecfe834	1811-1820	1
0	21	-0.316854758917542	b.both	3	4	80a3d5b0	0	5.5736191638694	42	-3.07194079951175	c.mgm	1	10	51ba021a	9e862980	1801-1810	1
0	22	-0.169473956194917	b.both	3	4	80a3d5b0	1	-9.4263808361306	27	-3.07194079951175	b.both	0	2	dda9bc88	609fd28e	1831-1840	1
0	23	-0.0220931534722908	b.both	3	4	80a3d5b0	1	-6.4263808361306	30	-2.07194079951175	c.mgm	1	5	54a3e22d	1e9d6aff	1721-1730	2
0	24	0.125287649250335	b.both	3	4	80a3d5b0	0	-2.4263808361306	34	-1.07194079951175	c.mgm	1	4	c084ef84	726f2620	1821-1830	3
0	25	0.272668451972961	b.both	3	4	80a3d5b0	0	6.5736191638694	43	5.92805920048825	a.none	1	6.5	dea97566	7a2e8341	1831-1840	10
0	26	0.420049254695587	b.both	3	4	80a3d5b0	0	-0.426380836130605	36	-0.0719407995117489	d.pgm	0	4	28873dce	19d1fb32	1831-1840	4
0	27	0.567430057418212	b.both	3	4	80a3d5b0	0	6.5736191638694	43	-1.07194079951175	a.none	1	5	566fb3f4	bd23e2b6	1831-1840	3
1	28	0.714810860140838	b.both	3	4	80a3d5b0	0	1.5736191638694	38	-3.07194079951175	a.none	1	9	412a21c1	699a4cf2	1821-1830	1
0	16	-1.05375877253067	b.both	6	4	066e96d1	0	-4.4263808361306	32	-3.07194079951175	c.mgm	0	4	e2ee3bfb	78979ed4	1841-1850	1
0	17	-0.906377969808046	b.both	6	4	066e96d1	0	-8.4263808361306	28	-1.07194079951175	a.none	1	3	5ca7f061	9f2d2ac0	1861-1870	3
0	18	-0.75899716708542	b.both	6	4	066e96d1	0	7.5736191638694	44	-2.07194079951175	a.none	0	8	816aa451	f8a36d26	1861-1870	2
0	19	-0.611616364362794	b.both	6	3	066e96d1	0	-3.4263808361306	33	-0.0719407995117489	b.both	0	4	b206976b	32c6383e	1861-1870	4
0	20	-0.464235561640168	b.both	6	3	066e96d1	0	9.5736191638694	46	-1.07194079951175	a.none	1	8	c084ef84	726f2620	1821-1830	3
0	21	-0.316854758917542	b.both	6	3	066e96d1	1	-7.4263808361306	29	-2.07194079951175	b.both	1	2	e19271a7	b870f328	1851-1860	2
0	22	-0.169473956194917	b.both	6	3	066e96d1	0	8.5736191638694	45	-0.0719407995117489	d.pgm	1	8	aac73ecd	924d9609	1781-1790	4
0	23	-0.0220931534722908	b.both	6	3	066e96d1	1	-6.4263808361306	30	-0.0719407995117489	a.none	1	5	3919a9b3	90846aa8	1851-1860	4
0	24	0.125287649250335	b.both	6	3	066e96d1	0	8.5736191638694	45	1.92805920048825	a.none	1	7	fbf149a4	8d5ac0ad	1801-1810	6
0	25	0.272668451972961	b.both	6	3	066e96d1	0	10.5736191638694	47	5.92805920048825	a.none	1	8	5ac6f255	cf08864d	1771-1780	10
0	26	0.420049254695587	b.both	6	3	066e96d1	0	10.5736191638694	47	4.92805920048825	c.mgm	0	6	2856f9fa	edbaf61f	1831-1840	9
0	27	0.567430057418212	b.both	6	2	066e96d1	0	3.5736191638694	40	-3.07194079951175	d.pgm	1	8	0e5c383b	4df74cd6	1821-1830	1
0	28	0.714810860140838	b.both	6	1	066e96d1	0	1.5736191638694	38	-2.07194079951175	b.both	0	5	955e7023	8d4b0820	1851-1860	2
0	29	0.862191662863464	b.both	6	1	066e96d1	1	-2.4263808361306	34	-2.07194079951175	a.none	1	4	13801996	b5f71ef3	1781-1790	2
1	30	1.00957246558609	b.both	6	1	066e96d1	0	7.5736191638694	44	2.92805920048825	a.none	0	6	9340efc2	f8290fc7	1821-1830	7
0	16	-1.05375877253067	b.both	3	4	4cc08988	1	-9.4263808361306	27	-2.07194079951175	b.both	0	4	7053f811	8f4dcc96	1821-1830	2
0	17	-0.906377969808046	b.both	3	4	4cc08988	0	-10.4263808361306	26	-3.07194079951175	b.both	1	2	e0ead527	e035b7fe	1861-1870	1
0	18	-0.75899716708542	b.both	3	4	4cc08988	1	-1.4263808361306	35	-2.07194079951175	a.none	0	7	23fc32f6	1a24253b	1861-1870	2
0	19	-0.611616364362794	b.both	3	4	4cc08988	0	-0.426380836130605	36	-3.07194079951175	d.pgm	1	3	08bf831f	5a921c58	1841-1850	1
0	20	-0.464235561640168	b.both	3	4	4cc08988	0	-3.4263808361306	33	-3.07194079951175	b.both	0	8	a1d54993	338a9899	1851-1860	1
0	21	-0.316854758917542	b.both	3	4	4cc08988	1	9.5736191638694	46	-1.07194079951175	d.pgm	0	9	ce235256	9e0e4fa1	1851-1860	3
0	22	-0.169473956194917	b.both	3	4	4cc08988	0	11.5736191638694	48	0.928059200488251	a.none	1	9	a487cc37	ff7f7574	1831-1840	5
0	23	-0.0220931534722908	b.both	3	4	4cc08988	0	11.5736191638694	48	5.92805920048825	a.none	1	5	21b86495	d9ed3a12	1821-1830	10
0	24	0.125287649250335	b.both	3	4	4cc08988	1	-5.4263808361306	31	-1.07194079951175	c.mgm	1	2	e9faab61	4e7699e9	1841-1850	3
1	25	0.272668451972961	b.both	3	4	4cc08988	1	3.5736191638694	40	-0.0719407995117489	a.none	0	7	9a5b1668	374ea550	1821-1830	4
0	16	-1.05375877253067	b.both	4	4	4cc08988	0	-2.4263808361306	34	-0.0719407995117489	a.none	0	5	3a592eb6	9fd35948	1831-1840	4
0	17	-0.906377969808046	b.both	4	4	4cc08988	0	-9.4263808361306	27	-3.07194079951175	a.none	1	2	733a2f2e	adc93b79	1821-1830	1
0	18	-0.75899716708542	b.both	4	4	4cc08988	0	-7.4263808361306	29	-3.07194079951175	b.both	0	3	e3262a81	2491ba79	1821-1830	1
0	19	-0.611616364362794	b.both	4	4	4cc08988	0	-9.4263808361306	27	-2.07194079951175	b.both	1	3	dea97566	7a2e8341	1831-1840	2
0	20	-0.464235561640168	b.both	4	4	4cc08988	0	13.5736191638694	50	5.92805920048825	a.none	0	9	00afd668	2b50defd	1821-1830	10
0	21	-0.316854758917542	b.both	4	4	4cc08988	0	-3.4263808361306	33	2.92805920048825	a.none	0	4	0cb31baf	1328087a	1841-1850	7
0	22	-0.169473956194917	b.both	4	4	4cc08988	0	-7.4263808361306	29	-3.07194079951175	c.mgm	1	5	df66ac5a	145a5ca7	1781-1790	1
0	23	-0.0220931534722908	c.mum	4	4	4cc08988	0	-1.4263808361306	35	2.92805920048825	b.both	1	3	3b75f897	64ace8f8	1811-1820	7
0	24	0.125287649250335	c.mum	4	4	4cc08988	0	11.5736191638694	48	-1.07194079951175	a.none	1	8	556baffe	d047d9f0	1751-1760	3
0	25	0.272668451972961	c.mum	4	4	4cc08988	0	12.5736191638694	49	2.92805920048825	a.none	1	3	a123911a	fc6bc71b	1761-1770	7
0	26	0.420049254695587	c.mum	4	4	4cc08988	0	-11.4263808361306	25	-3.07194079951175	d.pgm	1	3	d9fd2a29	4e93a123	1781-1790	1
1	27	0.567430057418212	c.mum	4	4	4cc08988	0	-4.4263808361306	32	-3.07194079951175	a.none	1	6	25a7da33	7fdd943b	1851-1860	1
0	16	-1.05375877253067	b.both	10	7	f2259efc	0	5.5736191638694	42	-3.07194079951175	d.pgm	1	10	4147b055	9235ba39	1781-1790	1
0	17	-0.906377969808046	b.both	10	6	f2259efc	0	6.5736191638694	43	-3.07194079951175	a.none	1	5	ad386828	4593c584	1841-1850	1
0	18	-0.75899716708542	b.both	10	6	f2259efc	0	-0.426380836130605	36	-3.07194079951175	b.both	0	6	56595496	f566817f	1801-1810	1
0	19	-0.611616364362794	b.both	10	6	f2259efc	1	-11.4263808361306	25	-1.07194079951175	c.mgm	1	2	a9f20d5d	56ecaab0	1801-1810	3
0	20	-0.464235561640168	b.both	10	6	f2259efc	0	-11.4263808361306	25	-3.07194079951175	c.mgm	1	3	dec2da25	37076701	1861-1870	1
0	21	-0.316854758917542	b.both	10	6	f2259efc	0	7.5736191638694	44	0.928059200488251	b.both	0	6	d7308e66	f8e958d8	1851-1860	5
0	22	-0.169473956194917	b.both	10	6	f2259efc	1	-2.4263808361306	34	-1.07194079951175	b.both	0	4	2cce4ec0	1a838d18	1811-1820	3
0	23	-0.0220931534722908	b.both	10	6	f2259efc	0	8.5736191638694	45	-2.07194079951175	a.none	1	11	c6989a77	20b2d372	1771-1780	2
1	24	0.125287649250335	b.both	10	6	f2259efc	0	-0.426380836130605	36	-3.07194079951175	c.mgm	0	8	bff83ce4	61128d49	1811-1820	1
0	16	-1.05375877253067	b.both	6	8	4ba8de6e	0	1.5736191638694	38	-2.07194079951175	b.both	0	4	713a820b	5697b7d1	1851-1860	2
0	17	-0.906377969808046	b.both	6	8	4ba8de6e	0	-0.426380836130605	36	-1.07194079951175	b.both	1	5	19dee51e	c867bae1	1831-1840	3
0	18	-0.75899716708542	b.both	6	8	4ba8de6e	0	1.5736191638694	38	-0.0719407995117489	d.pgm	1	5	4c95a9b2	79a78c94	1841-1850	4
0	19	-0.611616364362794	b.both	6	8	4ba8de6e	1	-5.4263808361306	31	-2.07194079951175	a.none	1	3	4298a49c	07f8baa6	1851-1860	2
0	20	-0.464235561640168	b.both	6	8	4ba8de6e	0	10.5736191638694	47	-3.07194079951175	d.pgm	1	7	5456a82c	b34f8ebb	1821-1830	1
0	21	-0.316854758917542	b.both	6	8	4ba8de6e	1	-2.4263808361306	34	-1.07194079951175	c.mgm	0	4	f9ef5f6a	d7fd4ce6	1831-1840	3
0	22	-0.169473956194917	b.both	6	8	4ba8de6e	0	0.573619163869395	37	3.92805920048825	d.pgm	1	4	9b9c39ca	290ca9d3	1751-1760	8
0	23	-0.0220931534722908	b.both	6	8	4ba8de6e	0	-8.4263808361306	28	-3.07194079951175	d.pgm	1	7	e7201a78	bf5c722e	1851-1860	1
0	24	0.125287649250335	b.both	6	8	4ba8de6e	0	12.5736191638694	49	3.92805920048825	c.mgm	1	7	e8cf3d19	bb311945	1841-1850	8
0	25	0.272668451972961	b.both	6	8	4ba8de6e	0	5.5736191638694	42	-2.07194079951175	c.mgm	0	4	cc5ff56a	1e9d6aff	1711-1720	2
0	26	0.420049254695587	b.both	6	7	4ba8de6e	0	2.5736191638694	39	-1.07194079951175	a.none	1	7	8ecd475c	2e650ab8	1851-1860	3
0	27	0.567430057418212	b.both	6	7	4ba8de6e	0	0.573619163869395	37	-1.07194079951175	a.none	0	8	017f02cf	aafed508	1861-1870	3
0	28	0.714810860140838	b.both	6	7	4ba8de6e	0	0.573619163869395	37	-2.07194079951175	a.none	1	4	8ddb3deb	a89eba7c	1841-1850	2
0	29	0.862191662863464	b.both	6	7	4ba8de6e	0	-1.4263808361306	35	-2.07194079951175	a.none	1	5	f2f0db58	fd87e5a5	1821-1830	2
1	30	1.00957246558609	b.both	6	7	4ba8de6e	0	9.5736191638694	46	-0.0719407995117489	a.none	1	9	303d0c27	5f80cad0	1801-1810	4
0	16	-1.05375877253067	b.both	6	3	6d573807	0	-2.4263808361306	34	-3.07194079951175	b.both	1	6	259f4961	5d6479dd	1781-1790	1
0	17	-0.906377969808046	b.both	6	3	6d573807	0	-7.4263808361306	29	-1.07194079951175	b.both	1	4	72b11a92	26b68e22	1811-1820	3
0	18	-0.75899716708542	b.both	6	3	6d573807	0	9.5736191638694	46	2.92805920048825	d.pgm	1	9	e185bf0f	51a5caa7	1791-1800	7
0	19	-0.611616364362794	b.both	6	3	6d573807	0	-4.4263808361306	32	2.92805920048825	d.pgm	1	4	80e794fe	0b79bbb5	1811-1820	7
0	20	-0.464235561640168	b.both	6	2	6d573807	0	12.5736191638694	49	2.92805920048825	c.mgm	0	6	300474c5	809f15b6	1811-1820	7
0	21	-0.316854758917542	b.both	6	2	6d573807	0	-0.426380836130605	36	-2.07194079951175	d.pgm	1	5.5	d165f27c	6b975c4a	1841-1850	2
0	22	-0.169473956194917	b.both	6	2	6d573807	0	4.5736191638694	41	-1.07194079951175	a.none	1	9	4f49463b	5b1d001c	1781-1790	3
0	23	-0.0220931534722908	b.both	6	2	6d573807	0	-3.4263808361306	33	-3.07194079951175	a.none	1	5	bc9cbfbc	289305d1	1841-1850	1
0	24	0.125287649250335	b.both	6	2	6d573807	0	-3.4263808361306	33	-3.07194079951175	b.both	0	8	38786f26	45823824	1851-1860	1
1	25	0.272668451972961	b.both	6	2	6d573807	0	6.5736191638694	43	-3.07194079951175	a.none	1	6	b1014089	582bd5b0	1781-1790	1
0	16	-1.05375877253067	b.both	3	2	3e179cae	0	-4.4263808361306	32	0.928059200488251	a.none	1	3	f74ae432	56946243	1861-1870	5
0	17	-0.906377969808046	b.both	3	2	3e179cae	0	-12.4263808361306	24	-3.07194079951175	c.mgm	1	4	119290df	5d8f7e46	1791-1800	1
0	18	-0.75899716708542	b.both	3	1	3e179cae	0	-7.4263808361306	29	-2.07194079951175	d.pgm	1	2	ce235256	9e0e4fa1	1851-1860	2
0	19	-0.611616364362794	b.both	3	1	3e179cae	0	-9.4263808361306	27	-3.07194079951175	b.both	0	4	8afcea7f	32234014	1861-1870	1
0	20	-0.464235561640168	b.both	3	1	3e179cae	1	0.573619163869395	37	-1.07194079951175	a.none	1	4	153586b6	60a72125	1821-1830	3
0	21	-0.316854758917542	b.both	3	1	3e179cae	0	4.5736191638694	41	0.928059200488251	d.pgm	0	4	f62fedde	6b32da0a	1751-1760	5
0	22	-0.169473956194917	d.mil	3	1	3e179cae	0	8.5736191638694	45	-1.07194079951175	a.none	1	8	26bcf0ff	03de34cf	1841-1850	3
0	23	-0.0220931534722908	d.mil	3	0	3e179cae	0	7.5736191638694	44	-3.07194079951175	b.both	0	7	03b33076	8b78a576	1811-1820	1
1	24	0.125287649250335	d.mil	3	0	3e179cae	0	11.5736191638694	48	0.928059200488251	c.mgm	0	3	c6d5f2fd	6884f1a2	1851-1860	5
0	16	-1.05375877253067	b.both	5.5	5	b3f60454	0	-8.4263808361306	28	-3.07194079951175	d.pgm	1	5	7e6e4b98	80cc1c19	1821-1830	1
0	17	-0.906377969808046	b.both	5.5	5	b3f60454	0	12.5736191638694	49	5.92805920048825	c.mgm	1	4	b5584347	8c2a79c8	1821-1830	10
0	18	-0.75899716708542	b.both	5.5	4	b3f60454	0	4.5736191638694	41	-1.07194079951175	a.none	1	6	3a592eb6	9fd35948	1831-1840	3
0	19	-0.611616364362794	b.both	5.5	4	b3f60454	0	4.5736191638694	41	-2.07194079951175	c.mgm	0	7	056ee12f	21262ced	1851-1860	2
0	20	-0.464235561640168	b.both	5.5	4	b3f60454	1	-2.4263808361306	34	-2.07194079951175	b.both	1	7	2d0e4f65	4878dfa1	1821-1830	2
0	21	-0.316854758917542	b.both	5.5	4	b3f60454	1	-1.4263808361306	35	-3.07194079951175	a.none	0	6	03c68d6c	798a0cf0	1801-1810	1
0	22	-0.169473956194917	b.both	5.5	4	b3f60454	0	4.5736191638694	41	-3.07194079951175	d.pgm	1	10	62f94c0f	523bf3ce	1831-1840	1
0	23	-0.0220931534722908	b.both	5.5	4	b3f60454	0	-1.4263808361306	35	-1.07194079951175	a.none	1	5	240d5a36	7acf8dbc	1781-1790	3
0	24	0.125287649250335	b.both	5.5	4	b3f60454	0	12.5736191638694	49	5.92805920048825	a.none	1	8	5ac6f255	cf08864d	1771-1780	10
0	25	0.272668451972961	b.both	5.5	4	b3f60454	0	4.5736191638694	41	2.92805920048825	d.pgm	1	5	564f313a	8335289e	1801-1810	7
0	26	0.420049254695587	b.both	5.5	4	b3f60454	0	12.5736191638694	49	-1.07194079951175	a.none	1	8	19dee51e	c867bae1	1831-1840	3
0	27	0.567430057418212	b.both	5.5	4	b3f60454	0	5.5736191638694	42	-2.07194079951175	a.none	1	5	c53dd33e	da81ed29	1841-1850	2
0	28	0.714810860140838	b.both	5.5	4	b3f60454	0	2.5736191638694	39	-3.07194079951175	a.none	1	9	4f49463b	5b1d001c	1781-1790	1
1	29	0.862191662863464	b.both	5.5	4	b3f60454	0	-0.426380836130605	36	-0.0719407995117489	c.mgm	1	6	18d1eeb0	545e63fb	1731-1740	4
0	16	-1.05375877253067	c.mum	9	4	b3f60454	0	0.573619163869395	37	-3.07194079951175	a.none	1	6	21410809	119d6f2c	1771-1780	1
0	17	-0.906377969808046	c.mum	9	4	b3f60454	0	0.573619163869395	37	-3.07194079951175	b.both	1	5	a026110a	44845d02	1801-1810	1
0	18	-0.75899716708542	c.mum	9	4	b3f60454	0	-0.426380836130605	36	-1.07194079951175	a.none	1	4	b1014089	582bd5b0	1781-1790	3
0	19	-0.611616364362794	c.mum	9	4	b3f60454	0	9.5736191638694	46	-0.0719407995117489	b.both	0	6	7827ae30	9fcd666d	1851-1860	4
0	20	-0.464235561640168	c.mum	9	4	b3f60454	0	13.5736191638694	50	5.92805920048825	a.none	1	11	119290df	5d8f7e46	1791-1800	10
0	21	-0.316854758917542	c.mum	9	4	b3f60454	1	-5.4263808361306	31	-1.07194079951175	d.pgm	0	3	d798cb2a	475c0df4	1831-1840	3
0	22	-0.169473956194917	c.mum	9	4	b3f60454	0	4.5736191638694	41	-3.07194079951175	c.mgm	0	8	67c9a929	5091ffbe	1861-1870	1
0	23	-0.0220931534722908	c.mum	9	4	b3f60454	0	-9.4263808361306	27	-2.07194079951175	c.mgm	1	3	cf3dc7d5	009b6004	1861-1870	2
1	24	0.125287649250335	c.mum	9	4	b3f60454	0	7.5736191638694	44	0.928059200488251	a.none	1	3	733a2f2e	adc93b79	1821-1830	5
0	16	-1.05375877253067	b.both	4	4	6850199e	0	2.5736191638694	39	0.928059200488251	b.both	1	7	137a288b	5de428e4	1851-1860	5
0	17	-0.906377969808046	b.both	4	4	6850199e	0	4.5736191638694	41	0.928059200488251	d.pgm	0	8	fe64f38f	67d4e1d4	1861-1870	5
0	18	-0.75899716708542	b.both	4	4	6850199e	0	13.5736191638694	50	5.92805920048825	a.none	0	4.5	3e4375b1	d366efea	1851-1860	10
0	19	-0.611616364362794	b.both	4	4	6850199e	0	-0.426380836130605	36	-2.07194079951175	d.pgm	1	3	11d33091	c119497e	1811-1820	2
0	20	-0.464235561640168	b.both	4	4	6850199e	0	3.5736191638694	40	-2.07194079951175	a.none	0	7.5	fe33c0f0	8964627b	1801-1810	2
0	21	-0.316854758917542	b.both	4	4	6850199e	0	0.573619163869395	37	0.928059200488251	b.both	1	4	7eaaa7e4	d53cb2fa	1831-1840	5
0	22	-0.169473956194917	b.both	4	3	6850199e	1	2.5736191638694	39	-1.07194079951175	a.none	1	5	e9dad17c	afb99083	1801-1810	3
0	23	-0.0220931534722908	c.mum	4	3	6850199e	0	7.5736191638694	44	-3.07194079951175	a.none	1	12	e31afd71	b7c9e571	1721-1730	1
0	24	0.125287649250335	c.mum	4	3	6850199e	0	7.5736191638694	44	-3.07194079951175	a.none	1	10	63766fa5	b020edfd	1831-1840	1
0	25	0.272668451972961	c.mum	4	3	6850199e	0	6.5736191638694	43	-3.07194079951175	c.mgm	0	13	c81ff8b6	d7e5f03a	1841-1850	1
0	26	0.420049254695587	c.mum	4	3	6850199e	0	12.5736191638694	49	5.92805920048825	a.none	0	4	93886832	23993d94	1851-1860	10
0	27	0.567430057418212	c.mum	4	3	6850199e	0	13.5736191638694	50	5.92805920048825	a.none	0	4	ac4773e9	e5ea4be2	1831-1840	10
0	28	0.714810860140838	c.mum	4	3	6850199e	0	4.5736191638694	41	2.92805920048825	d.pgm	0	9	66244692	6ad5bb7a	1861-1870	7
0	29	0.862191662863464	c.mum	4	3	6850199e	0	-5.4263808361306	31	-3.07194079951175	b.both	1	6	f696dcdb	3491f35f	1851-1860	1
0	30	1.00957246558609	c.mum	4	3	6850199e	0	12.5736191638694	49	5.92805920048825	a.none	0	3	291e4e7f	5cec2d31	1801-1810	10
0	31	1.15695326830872	c.mum	4	2	6850199e	0	12.5736191638694	49	2.92805920048825	d.pgm	1	9	f7ce1d99	720ba53b	1841-1850	7
0	32	1.30433407103134	c.mum	4	2	6850199e	0	-7.4263808361306	29	0.928059200488251	a.none	0	3	5539b57a	56946243	1851-1860	5
0	33	1.45171487375397	c.mum	4	1	6850199e	0	-7.4263808361306	29	-3.07194079951175	a.none	0	4	adde21d1	e486506e	1851-1860	1
0	34	1.59909567647659	c.mum	4	1	6850199e	0	6.5736191638694	43	-3.07194079951175	d.pgm	0	8	2b134165	8fa09a44	1811-1820	1
1	35	1.74647647919922	c.mum	4	1	6850199e	0	13.5736191638694	50	5.92805920048825	c.mgm	0	6	55256e5d	d05a70cd	1851-1860	10
0	16	-1.05375877253067	b.both	8	3	a10d21fa	0	5.5736191638694	42	-3.07194079951175	a.none	1	8	281bf467	f01baf72	1831-1840	1
0	17	-0.906377969808046	b.both	8	3	a10d21fa	0	-10.4263808361306	26	-0.0719407995117489	c.mgm	0	2	a939f218	6d6cb08b	1851-1860	4
0	18	-0.75899716708542	b.both	8	3	a10d21fa	0	-9.4263808361306	27	-3.07194079951175	b.both	1	4	95d1389f	f9da618b	1851-1860	1
0	19	-0.611616364362794	b.both	8	3	a10d21fa	1	-2.4263808361306	34	-2.07194079951175	b.both	0	8	a1d54993	338a9899	1851-1860	2
0	20	-0.464235561640168	b.both	8	3	a10d21fa	1	4.5736191638694	41	-1.07194079951175	d.pgm	0	8	81f94d19	49d8c251	1811-1820	3
0	21	-0.316854758917542	b.both	8	3	a10d21fa	1	7.5736191638694	44	-0.0719407995117489	d.pgm	1	5	9529afaa	891e25d9	1831-1840	4
0	22	-0.169473956194917	b.both	8	3	a10d21fa	1	-8.4263808361306	28	-3.07194079951175	b.both	1	3	32e87f00	845f77cf	1841-1850	1
0	23	-0.0220931534722908	b.both	8	3	a10d21fa	0	-4.4263808361306	32	2.92805920048825	c.mgm	0	5	bb087851	2df5f7b0	1841-1850	7
0	24	0.125287649250335	b.both	8	3	a10d21fa	0	9.5736191638694	46	-1.07194079951175	c.mgm	1	9	ecc316c3	d3fb822a	1841-1850	3
0	25	0.272668451972961	b.both	8	3	a10d21fa	0	-0.426380836130605	36	-2.07194079951175	d.pgm	1	5	172327cc	2c6020de	1851-1860	2
0	26	0.420049254695587	b.both	8	3	a10d21fa	0	1.5736191638694	38	-2.07194079951175	d.pgm	0	4	f62fedde	6b32da0a	1751-1760	2
1	27	0.567430057418212	b.both	8	3	a10d21fa	0	2.5736191638694	39	-2.07194079951175	c.mgm	1	8	57ee85eb	6b72fe99	1811-1820	2
0	16	-1.05375877253067	b.both	5	3	3e8938d4	0	0.573619163869395	37	-3.07194079951175	a.none	1	10	0ab1dbf0	51a5caa7	1811-1820	1
0	17	-0.906377969808046	b.both	5	3	3e8938d4	0	3.5736191638694	40	-2.07194079951175	d.pgm	0	3	fbad00c4	a8ab4f1f	1801-1810	2
0	18	-0.75899716708542	b.both	5	3	3e8938d4	0	-9.4263808361306	27	-3.07194079951175	a.none	1	2	7b68ff5e	5e28724c	1821-1830	1
0	19	-0.611616364362794	b.both	5	3	3e8938d4	0	-8.4263808361306	28	-3.07194079951175	a.none	1	3	14e1e3c4	1dfd8d85	1841-1850	1
0	20	-0.464235561640168	b.both	5	3	3e8938d4	0	4.5736191638694	41	-2.07194079951175	c.mgm	1	11	1e6dd477	49135c69	1841-1850	2
0	21	-0.316854758917542	b.both	5	3	3e8938d4	0	11.5736191638694	48	1.92805920048825	a.none	1	8	d34d0ed7	61128d49	1811-1820	6
0	22	-0.169473956194917	b.both	5	3	3e8938d4	1	0.573619163869395	37	-0.0719407995117489	c.mgm	1	6	0707300d	7f478449	1841-1850	4
0	23	-0.0220931534722908	b.both	5	3	3e8938d4	0	-0.426380836130605	36	-1.07194079951175	a.none	0	4	7b68ff5e	5e28724c	1821-1830	3
0	24	0.125287649250335	b.both	5	3	3e8938d4	0	-10.4263808361306	26	-3.07194079951175	b.both	1	3	5da386f3	ab5dec3a	1841-1850	1
0	25	0.272668451972961	b.both	5	3	3e8938d4	1	3.5736191638694	40	-2.07194079951175	a.none	0	8	374965f8	9189c9e6	1841-1850	2
0	26	0.420049254695587	b.both	5	3	3e8938d4	0	-2.4263808361306	34	-3.07194079951175	b.both	1	4	03b33076	8b78a576	1811-1820	1
0	27	0.567430057418212	b.both	5	3	3e8938d4	0	0.573619163869395	37	-3.07194079951175	b.both	1	5	53727c69	21a7b42b	1811-1820	1
0	28	0.714810860140838	b.both	5	2	3e8938d4	0	-0.426380836130605	36	4.92805920048825	c.mgm	1	3	35e601ec	759a0caf	1851-1860	9
1	29	0.862191662863464	b.both	5	2	3e8938d4	0	-14.4263808361306	22	-3.07194079951175	b.both	1	2	215cc825	f7b66d08	1831-1840	1
0	16	-1.05375877253067	d.mil	3	5	a3be81eb	0	2.5736191638694	39	-2.07194079951175	b.both	0	9	04489e93	d9cb33f6	1851-1860	2
0	17	-0.906377969808046	d.mil	3	5	a3be81eb	1	-13.4263808361306	23	-1.07194079951175	a.none	0	3	856beb5f	19a089e9	1841-1850	3
0	18	-0.75899716708542	d.mil	3	5	a3be81eb	0	5.5736191638694	42	2.92805920048825	d.pgm	0	6	929bce9f	afe1019e	1841-1850	7
0	19	-0.611616364362794	d.mil	3	5	a3be81eb	1	-4.4263808361306	32	-1.07194079951175	c.mgm	1	4	6cd5f736	6af48b25	1851-1860	3
0	20	-0.464235561640168	d.mil	3	5	a3be81eb	0	5.5736191638694	42	0.928059200488251	a.none	1	9	1197c9aa	ff57cc7b	1851-1860	5
0	21	-0.316854758917542	d.mil	3	5	a3be81eb	0	8.5736191638694	45	-2.07194079951175	c.mgm	0	12	6ee70f8a	138d6f49	1851-1860	2
0	22	-0.169473956194917	d.mil	3	5	a3be81eb	0	-9.4263808361306	27	-2.07194079951175	c.mgm	1	2	1c8da851	02a3f50e	1821-1830	2
0	23	-0.0220931534722908	d.mil	3	5	a3be81eb	0	5.5736191638694	42	-2.07194079951175	a.none	1	8	ae645fd0	0234edb8	1841-1850	2
0	24	0.125287649250335	d.mil	3	5	a3be81eb	0	-6.4263808361306	30	-3.07194079951175	a.none	1	3	13801996	b5f71ef3	1781-1790	1
0	25	0.272668451972961	d.mil	3	5	a3be81eb	0	9.5736191638694	46	-0.0719407995117489	c.mgm	1	7	8d434c9d	83e9c25d	1841-1850	4
0	26	0.420049254695587	d.mil	3	4	a3be81eb	0	-8.4263808361306	28	-3.07194079951175	c.mgm	1	4	3c2ded78	b815aa3c	1841-1850	1
0	27	0.567430057418212	d.mil	3	4	a3be81eb	0	4.5736191638694	41	-3.07194079951175	c.mgm	1	8	4d93f5aa	79dea0a4	1841-1850	1
0	28	0.714810860140838	d.mil	3	4	a3be81eb	0	-6.4263808361306	30	-1.07194079951175	b.both	1	7.5	0cba6e6b	4cae4bdf	1811-1820	3
0	29	0.862191662863464	d.mil	3	4	a3be81eb	0	12.5736191638694	49	0.928059200488251	a.none	1	9	e3a1498f	7fb5a150	1831-1840	5
0	30	1.00957246558609	d.mil	3	4	a3be81eb	0	-6.4263808361306	30	-1.07194079951175	c.mgm	1	2	4937d051	842e22ba	1851-1860	3
0	31	1.15695326830872	d.mil	3	3	a3be81eb	1	-11.4263808361306	25	-1.07194079951175	b.both	1	2	54a41836	5e645e73	1851-1860	3
0	32	1.30433407103134	d.mil	3	3	a3be81eb	0	-2.4263808361306	34	-2.07194079951175	c.mgm	1	5	3104d7fa	95266db2	1831-1840	2
1	33	1.45171487375397	d.mil	3	3	a3be81eb	0	10.5736191638694	47	5.92805920048825	a.none	0	4.5	ca764720	2fab5a95	1811-1820	10
0	16	-1.05375877253067	b.both	1	2	091a7917	0	1.5736191638694	38	0.928059200488251	a.none	0	5	0eca4684	2ec22a73	1861-1870	5
0	17	-0.906377969808046	b.both	1	2	091a7917	0	4.5736191638694	41	-3.07194079951175	d.pgm	1	8	50f7c4d5	f9252391	1841-1850	1
0	18	-0.75899716708542	b.both	1	2	091a7917	1	0.573619163869395	37	0.928059200488251	d.pgm	1	4	96f92487	5e61d4b0	1851-1860	5
0	19	-0.611616364362794	b.both	1	2	091a7917	0	-2.4263808361306	34	-3.07194079951175	a.none	1	7	30aceafc	3ced6fc9	1851-1860	1
0	20	-0.464235561640168	b.both	1	3	091a7917	0	5.5736191638694	42	-2.07194079951175	d.pgm	1	11	7e6e4b98	80cc1c19	1821-1830	2
0	21	-0.316854758917542	b.both	1	3	091a7917	0	-0.426380836130605	36	-2.07194079951175	a.none	0	9	02f2cd8c	37db4483	1861-1870	2
0	22	-0.169473956194917	b.both	1	3	091a7917	1	-8.4263808361306	28	-2.07194079951175	b.both	0	4	28bfd4e0	b37835ec	1851-1860	2
0	23	-0.0220931534722908	b.both	1	3	091a7917	0	-3.4263808361306	33	-3.07194079951175	d.pgm	1	5	156f1f88	24faa6d2	1741-1750	1
0	24	0.125287649250335	b.both	1	3	091a7917	0	-5.4263808361306	31	-3.07194079951175	a.none	1	5	482bf3f7	e997f209	1771-1780	1
0	25	0.272668451972961	b.both	1	2	091a7917	0	10.5736191638694	47	-0.0719407995117489	a.none	0	9	58112d5a	1fb87680	1851-1860	4
0	26	0.420049254695587	b.both	1	2	091a7917	0	11.5736191638694	48	-0.0719407995117489	a.none	1	8	5b83867c	cec49e23	1841-1850	4
0	27	0.567430057418212	b.both	1	2	091a7917	0	-0.426380836130605	36	4.92805920048825	b.both	1	7.5	0cba6e6b	4cae4bdf	1811-1820	9
0	28	0.714810860140838	b.both	1	2	091a7917	1	-3.4263808361306	33	-2.07194079951175	a.none	0	5	9a5b1668	374ea550	1821-1830	2
0	29	0.862191662863464	b.both	1	2	091a7917	0	-12.4263808361306	24	-3.07194079951175	b.both	1	2	51146031	3fa0ecd3	1791-1800	1
0	30	1.00957246558609	b.both	1	2	091a7917	0	7.5736191638694	44	5.92805920048825	a.none	0	5	e3262a81	2491ba79	1821-1830	10
1	31	1.15695326830872	b.both	1	2	091a7917	1	0.573619163869395	37	-2.07194079951175	c.mgm	1	7	6c78272a	dedb6b6d	1801-1810	2
0	16	-1.05375877253067	d.mil	7	5	714da0d7	0	13.5736191638694	50	5.92805920048825	a.none	1	6	408bc9d4	9d6c4fcf	1731-1740	10
0	17	-0.906377969808046	d.mil	7	5	714da0d7	0	5.5736191638694	42	5.92805920048825	a.none	1	4	6565e673	ab781bb1	1851-1860	10
0	18	-0.75899716708542	d.mil	7	5	714da0d7	1	3.5736191638694	40	-2.07194079951175	d.pgm	0	9	5188de3b	ca8a8484	1801-1810	2
0	19	-0.611616364362794	d.mil	7	5	714da0d7	0	7.5736191638694	44	5.92805920048825	c.mgm	0	5	ffff16d0	01934cc8	1781-1790	10
0	20	-0.464235561640168	d.mil	7	4	714da0d7	0	0.573619163869395	37	-2.07194079951175	a.none	1	3	97151a5b	6b7e26b2	1851-1860	2
0	21	-0.316854758917542	d.mil	7	4	714da0d7	0	-11.4263808361306	25	-3.07194079951175	c.mgm	1	2	cb5a52f9	91e0f509	1841-1850	1
0	22	-0.169473956194917	d.mil	7	4	714da0d7	0	-9.4263808361306	27	-3.07194079951175	b.both	1	3	a9f931eb	4d66a0ad	1821-1830	1
0	23	-0.0220931534722908	d.mil	7	4	714da0d7	0	-15.4263808361306	21	-2.07194079951175	b.both	0	3	b1717d21	15d04e98	1841-1850	2
1	24	0.125287649250335	d.mil	7	4	714da0d7	0	-11.4263808361306	25	-2.07194079951175	d.pgm	1	3.5	98b342bd	24b3f6bd	1851-1860	2
0	16	-1.05375877253067	b.both	7	5	b6baab41	1	1.5736191638694	38	-2.07194079951175	c.mgm	1	6	a067b9fa	3fa0ecd3	1801-1810	2
0	17	-0.906377969808046	b.both	7	4	b6baab41	1	-6.4263808361306	30	-1.07194079951175	d.pgm	1	2	38f08842	c994e06f	1741-1750	3
0	18	-0.75899716708542	b.both	7	4	b6baab41	0	-4.4263808361306	32	-3.07194079951175	a.none	0	3	202158cf	ffd576db	1841-1850	1
0	19	-0.611616364362794	b.both	7	3	b6baab41	0	-1.4263808361306	35	-0.0719407995117489	b.both	1	4	d7fc3d1c	a89e88d0	1851-1860	4
0	20	-0.464235561640168	b.both	7	3	b6baab41	1	-4.4263808361306	32	-0.0719407995117489	c.mgm	1	3	7bb2b01b	4e3e57e2	1821-1830	4
1	21	-0.316854758917542	b.both	7	3	b6baab41	1	-11.4263808361306	25	0.928059200488251	b.both	0	2.5	245e1501	9db5e001	1851-1860	5
0	16	-1.05375877253067	b.both	5	4	f2f98b16	1	-2.4263808361306	34	-1.07194079951175	a.none	0	3	584d43c5	2bbd3df4	1801-1810	3
0	17	-0.906377969808046	b.both	5	4	f2f98b16	0	10.5736191638694	47	4.92805920048825	a.none	0	9	5de2bebf	ab418e8a	1851-1860	9
0	18	-0.75899716708542	b.both	5	4	f2f98b16	1	-10.4263808361306	26	-0.0719407995117489	b.both	1	3.5	41847d14	b33f9cc5	1841-1850	4
0	19	-0.611616364362794	b.both	5	4	f2f98b16	0	-8.4263808361306	28	-3.07194079951175	c.mgm	0	5	afb6bddc	dc33353b	1831-1840	1
1	20	-0.464235561640168	b.both	5	4	f2f98b16	0	7.5736191638694	44	-1.07194079951175	a.none	1	9	f9157051	e5424369	1801-1810	3
0	16	-1.05375877253067	b.both	2	3	6572f2a6	1	-9.4263808361306	27	-0.0719407995117489	d.pgm	1	2	e14e49d3	9b77b13e	1821-1830	4
0	17	-0.906377969808046	b.both	2	3	6572f2a6	0	-1.4263808361306	35	-2.07194079951175	d.pgm	1	6	372bee1d	c854e77c	1841-1850	2
0	18	-0.75899716708542	b.both	2	4	6572f2a6	0	0.573619163869395	37	-3.07194079951175	a.none	0	9	83215447	09ca9185	1801-1810	1
0	19	-0.611616364362794	b.both	2	4	6572f2a6	1	-14.4263808361306	22	-1.07194079951175	c.mgm	0	2	53d9b7af	e5feb175	1771-1780	3
0	20	-0.464235561640168	b.both	2	4	6572f2a6	0	-6.4263808361306	30	-3.07194079951175	a.none	0	5	5f8aee14	c89d0f42	1811-1820	1
0	21	-0.316854758917542	b.both	2	4	6572f2a6	0	-11.4263808361306	25	-3.07194079951175	c.mgm	1	3	360adabb	0a3e6306	1851-1860	1
0	22	-0.169473956194917	b.both	2	4	6572f2a6	0	8.5736191638694	45	5.92805920048825	a.none	1	6	fca04b55	50641ff5	1721-1730	10
0	23	-0.0220931534722908	b.both	2	4	6572f2a6	0	12.5736191638694	49	3.92805920048825	a.none	1	9	b75d1db8	52214add	1721-1730	8
0	24	0.125287649250335	b.both	2	4	6572f2a6	1	-12.4263808361306	24	-2.07194079951175	c.mgm	1	4	16621a15	1548ff7f	1861-1870	2
0	25	0.272668451972961	b.both	2	4	6572f2a6	0	-0.426380836130605	36	-3.07194079951175	a.none	0	8	2fb09cce	ca891e38	1851-1860	1
0	26	0.420049254695587	b.both	2	4	6572f2a6	0	-4.4263808361306	32	-0.0719407995117489	a.none	0	6	5ac6f255	cf08864d	1771-1780	4
0	27	0.567430057418212	b.both	2	3	6572f2a6	0	-7.4263808361306	29	-3.07194079951175	b.both	1	5	8151e746	7acc3343	1801-1810	1
0	28	0.714810860140838	b.both	2	3	6572f2a6	0	2.5736191638694	39	5.92805920048825	b.both	0	5	fe8b23d2	7e2c70da	1741-1750	10
0	29	0.862191662863464	c.mum	2	3	6572f2a6	1	-9.4263808361306	27	-1.07194079951175	b.both	1	4	00afd668	2b50defd	1821-1830	3
0	30	1.00957246558609	c.mum	2	3	6572f2a6	0	-1.4263808361306	35	-1.07194079951175	d.pgm	1	5	bae794a9	e5ea4be2	1831-1840	3
0	31	1.15695326830872	c.mum	2	3	6572f2a6	0	7.5736191638694	44	5.92805920048825	a.none	0	6	4d38f85e	5749f5d0	1841-1850	10
1	32	1.30433407103134	c.mum	2	3	6572f2a6	0	5.5736191638694	42	0.928059200488251	a.none	1	12	ebc8e58a	456e9fb2	1851-1860	5
0	16	-1.05375877253067	b.both	3	5	8cd307b7	0	3.5736191638694	40	-3.07194079951175	a.none	1	6	1b62093c	9221d0ec	1841-1850	1
0	17	-0.906377969808046	b.both	3	5	8cd307b7	0	-3.4263808361306	33	-2.07194079951175	d.pgm	1	5	108f5f82	c58eaae6	1831-1840	2
0	18	-0.75899716708542	b.both	3	5	8cd307b7	1	-5.4263808361306	31	-2.07194079951175	b.both	0	5	841b80d3	5dc79279	1841-1850	2
0	19	-0.611616364362794	b.both	3	6	8cd307b7	0	-7.4263808361306	29	-3.07194079951175	a.none	0	5	52df865f	7bc4228d	1821-1830	1
0	20	-0.464235561640168	b.both	3	6	8cd307b7	0	7.5736191638694	44	0.928059200488251	c.mgm	1	6	444b2c75	115994f5	1821-1830	5
0	21	-0.316854758917542	b.both	3	6	8cd307b7	0	4.5736191638694	41	-0.0719407995117489	b.both	1	9	1f53ad09	0a2e7a49	1811-1820	4
0	22	-0.169473956194917	b.both	3	6	8cd307b7	0	10.5736191638694	47	2.92805920048825	a.none	1	7	f33160c3	bf07bd8c	1831-1840	7
0	23	-0.0220931534722908	b.both	3	6	8cd307b7	0	3.5736191638694	40	-1.07194079951175	a.none	0	3.5	894c78b6	61d83d8f	1821-1830	3
0	24	0.125287649250335	b.both	3	6	8cd307b7	0	-0.426380836130605	36	5.92805920048825	a.none	1	3	65a7e458	020e8813	1811-1820	10
0	25	0.272668451972961	b.both	3	6	8cd307b7	0	2.5736191638694	39	-2.07194079951175	a.none	1	7	ed517697	2bc4d439	1821-1830	2
0	26	0.420049254695587	b.both	3	6	8cd307b7	0	-6.4263808361306	30	-3.07194079951175	b.both	0	4	94280740	656d9e42	1861-1870	1
0	27	0.567430057418212	c.mum	3	6	8cd307b7	1	0.573619163869395	37	-2.07194079951175	a.none	1	9	697a6e06	3b8f3a26	1841-1850	2
1	28	0.714810860140838	c.mum	3	6	8cd307b7	0	-1.4263808361306	35	-3.07194079951175	b.both	1	8	32283ad7	80fb8424	1851-1860	1
0	16	-1.05375877253067	c.mum	4	2	1144a5b7	0	12.5736191638694	49	-3.07194079951175	a.none	1	8	934705b7	667badc6	1831-1840	1
0	17	-0.906377969808046	c.mum	4	2	1144a5b7	0	-0.426380836130605	36	-1.07194079951175	a.none	1	6	76348b30	a1f8818f	1841-1850	3
0	18	-0.75899716708542	c.mum	4	2	1144a5b7	0	-6.4263808361306	30	-1.07194079951175	b.both	1	5	77b8e504	eee5589f	1741-1750	3
0	19	-0.611616364362794	c.mum	4	2	1144a5b7	0	5.5736191638694	42	4.92805920048825	c.mgm	0	6	bbfa90f1	5bc6d929	1841-1850	9
0	20	-0.464235561640168	c.mum	4	2	1144a5b7	0	-6.4263808361306	30	-3.07194079951175	c.mgm	1	2	816aa451	f8a36d26	1861-1870	1
0	21	-0.316854758917542	c.mum	4	2	1144a5b7	0	11.5736191638694	48	4.92805920048825	d.pgm	1	6	c95cb63d	df753c54	1811-1820	9
0	22	-0.169473956194917	c.mum	4	2	1144a5b7	1	-10.4263808361306	26	-2.07194079951175	b.both	0	2	b7058631	46c96dd0	1861-1870	2
0	23	-0.0220931534722908	c.mum	4	2	1144a5b7	0	4.5736191638694	41	0.928059200488251	c.mgm	1	9	30b88c7d	07338894	1821-1830	5
1	24	0.125287649250335	c.mum	4	2	1144a5b7	0	-1.4263808361306	35	-0.0719407995117489	b.both	1	4	7344b233	a340c4e4	1831-1840	4
0	16	-1.05375877253067	b.both	2	3	72423f40	0	5.5736191638694	42	-3.07194079951175	c.mgm	1	8	7963bb56	e7bdc223	1841-1850	1
0	17	-0.906377969808046	b.both	2	3	72423f40	0	9.5736191638694	46	5.92805920048825	a.none	0	6	9e275eee	9743d54b	1851-1860	10
0	18	-0.75899716708542	b.both	2	3	72423f40	1	-3.4263808361306	33	-2.07194079951175	b.both	0	8	16cc1305	9e3d47ac	1841-1850	2
0	19	-0.611616364362794	b.both	2	4	72423f40	0	1.5736191638694	38	-3.07194079951175	a.none	1	5	12a80507	9aa0f98a	1831-1840	1
0	20	-0.464235561640168	b.both	2	4	72423f40	1	-1.4263808361306	35	-2.07194079951175	c.mgm	0	5	1fb9330a	411e1966	1841-1850	2
0	21	-0.316854758917542	b.both	2	4	72423f40	0	0.573619163869395	37	5.92805920048825	c.mgm	0	5	bb087851	2df5f7b0	1841-1850	10
0	22	-0.169473956194917	b.both	2	4	72423f40	0	3.5736191638694	40	4.92805920048825	a.none	1	5	c5128cc0	f132885b	1841-1850	9
0	23	-0.0220931534722908	b.both	2	4	72423f40	0	3.5736191638694	40	-2.07194079951175	b.both	0	9	33544d57	65938889	1861-1870	2
0	24	0.125287649250335	b.both	2	4	72423f40	0	-3.4263808361306	33	-3.07194079951175	b.both	1	4	c09c8694	4f25dc51	1781-1790	1
0	25	0.272668451972961	b.both	2	4	72423f40	0	-6.4263808361306	30	-3.07194079951175	d.pgm	1	4	b274a1ab	6b7262fd	1801-1810	1
0	26	0.420049254695587	b.both	2	3	72423f40	0	10.5736191638694	47	2.92805920048825	a.none	1	6	cc9020f6	dc22aa0b	1831-1840	7
0	27	0.567430057418212	b.both	2	3	72423f40	0	-12.4263808361306	24	-3.07194079951175	a.none	0	2	36a07ce3	30bdbd4e	1821-1830	1
0	28	0.714810860140838	b.both	2	3	72423f40	0	-5.4263808361306	31	-2.07194079951175	b.both	1	5	24f854e6	25400b82	1731-1740	2
0	29	0.862191662863464	b.both	2	3	72423f40	0	1.5736191638694	38	-3.07194079951175	c.mgm	0	13	3bc1e594	537105eb	1811-1820	1
0	30	1.00957246558609	b.both	2	3	72423f40	0	3.5736191638694	40	-1.07194079951175	a.none	1	5	a0bc3bd3	6a68bbae	1771-1780	3
0	31	1.15695326830872	b.both	2	3	72423f40	0	12.5736191638694	49	2.92805920048825	a.none	1	6	57649f82	7552ec68	1821-1830	7
0	32	1.30433407103134	b.both	2	3	72423f40	0	-2.4263808361306	34	0.928059200488251	a.none	0	6	86555dda	2277f964	1831-1840	5
0	33	1.45171487375397	c.mum	2	3	72423f40	0	11.5736191638694	48	3.92805920048825	c.mgm	0	14	bdc86bcc	665c91f0	1861-1870	8
0	34	1.59909567647659	c.mum	2	3	72423f40	0	10.5736191638694	47	5.92805920048825	a.none	0	7.5	0cba6e6b	4cae4bdf	1811-1820	10
0	35	1.74647647919922	c.mum	2	3	72423f40	0	-10.4263808361306	26	-2.07194079951175	b.both	1	2	15fa556b	c2c22f14	1851-1860	2
1	36	1.89385728192184	c.mum	2	3	72423f40	0	-7.4263808361306	29	-3.07194079951175	d.pgm	1	4	86f86c8d	5b304b82	1781-1790	1
0	16	-1.05375877253067	d.mil	3	1	4cf531f6	0	8.5736191638694	45	-3.07194079951175	a.none	1	11	f31be9a5	d7a5fd2f	1771-1780	1
0	17	-0.906377969808046	d.mil	3	0	4cf531f6	0	9.5736191638694	46	2.92805920048825	d.pgm	1	5	fa4737f0	64a13487	1781-1790	7
0	18	-0.75899716708542	d.mil	3	0	4cf531f6	0	-9.4263808361306	27	-3.07194079951175	c.mgm	1	3	0707300d	7f478449	1841-1850	1
0	19	-0.611616364362794	d.mil	3	0	4cf531f6	0	-10.4263808361306	26	-3.07194079951175	d.pgm	1	3	a445e416	2bde29f9	1861-1870	1
0	20	-0.464235561640168	d.mil	3	0	4cf531f6	0	-0.426380836130605	36	-2.07194079951175	d.pgm	1	6	f0aaff40	b5de11b1	1831-1840	2
0	21	-0.316854758917542	d.mil	3	0	4cf531f6	0	-3.4263808361306	33	-2.07194079951175	a.none	0	4	587eb281	9189c9e6	1841-1850	2
1	22	-0.169473956194917	d.mil	3	0	4cf531f6	0	4.5736191638694	41	5.92805920048825	c.mgm	0	3	d8a8b79c	32c6383e	1851-1860	10
0	16	-1.05375877253067	b.both	2	6	16626bb8	0	11.5736191638694	48	4.92805920048825	a.none	0	10	8d454d41	3c0d3290	1781-1790	9
0	17	-0.906377969808046	c.mum	2	6	16626bb8	0	-11.4263808361306	25	-2.07194079951175	b.both	0	3	9007891f	91bdef7a	1831-1840	2
1	18	-0.75899716708542	c.mum	2	6	16626bb8	0	-12.4263808361306	24	-3.07194079951175	b.both	1	2	f3b9400f	f7b66d08	1831-1840	1
0	16	-1.05375877253067	b.both	6	6	70f5166c	0	2.5736191638694	39	-3.07194079951175	d.pgm	1	6	dbd588f4	8b22090d	1801-1810	1
0	17	-0.906377969808046	b.both	6	6	70f5166c	0	5.5736191638694	42	-3.07194079951175	d.pgm	1	11	b1ba24ad	603367c3	1811-1820	1
0	18	-0.75899716708542	b.both	6	6	70f5166c	1	-6.4263808361306	30	-1.07194079951175	b.both	1	5	015bdba4	45da8964	1791-1800	3
0	19	-0.611616364362794	b.both	6	6	70f5166c	0	13.5736191638694	50	5.92805920048825	a.none	0	5	3305930c	65679f43	1801-1810	10
0	20	-0.464235561640168	b.both	6	6	70f5166c	0	-1.4263808361306	35	5.92805920048825	a.none	0	3	407c2e2c	efe96237	1831-1840	10
0	21	-0.316854758917542	b.both	6	6	70f5166c	0	7.5736191638694	44	2.92805920048825	a.none	1	5	82d60d94	021613cc	1821-1830	7
1	22	-0.169473956194917	b.both	6	6	70f5166c	0	1.5736191638694	38	-2.07194079951175	c.mgm	0	6	056ee12f	21262ced	1851-1860	2
0	16	-1.05375877253067	b.both	3	3	079e78fb	1	6.5736191638694	43	-2.07194079951175	a.none	0	8	58112d5a	1fb87680	1851-1860	2
0	17	-0.906377969808046	b.both	3	3	079e78fb	0	13.5736191638694	50	3.92805920048825	a.none	1	6	57649f82	7552ec68	1821-1830	8
0	18	-0.75899716708542	b.both	3	3	079e78fb	0	-11.4263808361306	25	-3.07194079951175	c.mgm	1	2	41bc0d4f	87409f0a	1811-1820	1
0	19	-0.611616364362794	b.both	3	3	079e78fb	0	8.5736191638694	45	2.92805920048825	c.mgm	0	7	83b90bdf	abcf98e5	1851-1860	7
0	20	-0.464235561640168	b.both	3	3	079e78fb	0	7.5736191638694	44	-2.07194079951175	a.none	0	7	5a597652	4efe8e87	1851-1860	2
0	21	-0.316854758917542	b.both	3	3	079e78fb	0	-12.4263808361306	24	-2.07194079951175	c.mgm	1	4	cb08b835	dc81cb0f	1831-1840	2
1	22	-0.169473956194917	c.mum	3	3	079e78fb	1	-15.4263808361306	21	-3.07194079951175	b.both	1	3	da8088c9	1c4059b1	1861-1870	1
0	16	-1.05375877253067	b.both	5	3	079e78fb	0	-3.4263808361306	33	-1.07194079951175	b.both	1	2	0a578cee	5f57e757	1831-1840	3
0	17	-0.906377969808046	b.both	5	3	079e78fb	0	-9.4263808361306	27	-3.07194079951175	b.both	1	5	9e72f5b3	210632f7	1851-1860	1
0	18	-0.75899716708542	b.both	5	3	079e78fb	1	-0.426380836130605	36	-1.07194079951175	c.mgm	1	3	5c1d2fb4	fa315ee9	1771-1780	3
0	19	-0.611616364362794	b.both	5	3	079e78fb	0	9.5736191638694	46	3.92805920048825	c.mgm	1	7	8ae692e1	2167afde	1771-1780	8
0	20	-0.464235561640168	b.both	5	3	079e78fb	0	8.5736191638694	45	-1.07194079951175	b.both	0	9	2a729328	e6e16907	1811-1820	3
0	21	-0.316854758917542	b.both	5	3	079e78fb	0	-4.4263808361306	32	-3.07194079951175	d.pgm	1	5	faf8d37b	6b33b0fa	1851-1860	1
0	22	-0.169473956194917	b.both	5	3	079e78fb	0	9.5736191638694	46	2.92805920048825	a.none	0	7	13801996	b5f71ef3	1781-1790	7
0	23	-0.0220931534722908	b.both	5	3	079e78fb	0	2.5736191638694	39	-3.07194079951175	c.mgm	1	12	dadbb621	31d9a1c8	1821-1830	1
0	24	0.125287649250335	b.both	5	3	079e78fb	0	-1.4263808361306	35	-2.07194079951175	a.none	1	2	20847875	1209a92d	1831-1840	2
1	25	0.272668451972961	b.both	5	3	079e78fb	1	-5.4263808361306	31	-1.07194079951175	c.mgm	1	4	4589381c	4c6dca1b	1831-1840	3
0	16	-1.05375877253067	b.both	3	8	5827851c	0	1.5736191638694	38	-2.07194079951175	b.both	0	5	ea17f61c	96fb67c5	1861-1870	2
0	17	-0.906377969808046	b.both	3	8	5827851c	1	-0.426380836130605	36	-2.07194079951175	b.both	1	5.5	93389055	4d66a0ad	1811-1820	2
0	18	-0.75899716708542	b.both	3	9	5827851c	1	-4.4263808361306	32	-0.0719407995117489	a.none	0	3	e9dad17c	afb99083	1801-1810	4
0	19	-0.611616364362794	b.both	3	9	5827851c	0	3.5736191638694	40	-2.07194079951175	a.none	0	8	e1765237	63dcaf08	1841-1850	2
0	20	-0.464235561640168	b.both	3	9	5827851c	0	8.5736191638694	45	5.92805920048825	a.none	0	3	02b8ef51	6ebafec4	1841-1850	10
0	21	-0.316854758917542	b.both	3	9	5827851c	1	-4.4263808361306	32	-0.0719407995117489	b.both	1	3	963a0d74	0cd9eb5c	1811-1820	4
1	22	-0.169473956194917	b.both	3	9	5827851c	0	13.5736191638694	50	0.928059200488251	a.none	1	11	68ccdfcc	d9011d01	1841-1850	5
0	16	-1.05375877253067	c.mum	5	9	5827851c	0	-5.4263808361306	31	-3.07194079951175	b.both	0	7	81162b37	52c0f57a	1841-1850	1
0	17	-0.906377969808046	c.mum	5	9	5827851c	0	-5.4263808361306	31	-3.07194079951175	b.both	1	6	c6989a77	20b2d372	1771-1780	1
0	18	-0.75899716708542	c.mum	5	10	5827851c	1	-14.4263808361306	22	-3.07194079951175	c.mgm	1	3	ce8169ae	b24e01bc	1821-1830	1
0	19	-0.611616364362794	c.mum	5	10	5827851c	0	8.5736191638694	45	-1.07194079951175	c.mgm	0	9.5	36e547ef	b08199a4	1851-1860	3
0	20	-0.464235561640168	c.mum	5	10	5827851c	0	13.5736191638694	50	3.92805920048825	d.pgm	0	4	bbda8a82	6862b4d2	1841-1850	8
1	21	-0.316854758917542	c.mum	5	10	5827851c	0	-7.4263808361306	29	-3.07194079951175	b.both	1	3	b22b9f5c	183e8a23	1831-1840	1
0	16	-1.05375877253067	d.mil	9	4	c2dc7bff	1	-5.4263808361306	31	-2.07194079951175	a.none	1	5	25a7da33	7fdd943b	1851-1860	2
0	17	-0.906377969808046	d.mil	9	3	c2dc7bff	0	3.5736191638694	40	-1.07194079951175	c.mgm	1	8	750d2388	bb8fb020	1851-1860	3
0	18	-0.75899716708542	d.mil	9	3	c2dc7bff	0	6.5736191638694	43	-2.07194079951175	c.mgm	1	8	a067b9fa	3fa0ecd3	1801-1810	2
0	19	-0.611616364362794	a.none	9	3	c2dc7bff	0	8.5736191638694	45	-1.07194079951175	a.none	1	9	786f62dc	772f306f	1791-1800	3
0	20	-0.464235561640168	a.none	9	3	c2dc7bff	1	-3.4263808361306	33	-2.07194079951175	a.none	0	3	202158cf	ffd576db	1841-1850	2
0	21	-0.316854758917542	a.none	9	3	c2dc7bff	0	-12.4263808361306	24	-2.07194079951175	c.mgm	1	2	8ce417ee	e3822cf1	1861-1870	2
1	22	-0.169473956194917	a.none	9	3	c2dc7bff	0	5.5736191638694	42	-3.07194079951175	c.mgm	1	7	47309792	de6bb596	1831-1840	1
0	16	-1.05375877253067	b.both	3	6	4d8412a1	0	-10.4263808361306	26	-2.07194079951175	b.both	1	3	e0c73a40	4f99873f	1831-1840	2
0	17	-0.906377969808046	c.mum	3	6	4d8412a1	0	13.5736191638694	50	1.92805920048825	a.none	1	4	5ac13517	cb83ff94	1831-1840	6
0	18	-0.75899716708542	c.mum	3	5	4d8412a1	0	-2.4263808361306	34	1.92805920048825	c.mgm	1	4	cf3dc7d5	009b6004	1861-1870	6
0	19	-0.611616364362794	c.mum	3	5	4d8412a1	0	6.5736191638694	43	-3.07194079951175	d.pgm	0	8	9823153e	e74faf94	1851-1860	1
1	20	-0.464235561640168	c.mum	3	5	4d8412a1	1	-3.4263808361306	33	-0.0719407995117489	c.mgm	1	4	2bf7f700	377f1f10	1801-1810	4
0	16	-1.05375877253067	b.both	2	6	ca6738ea	1	5.5736191638694	42	-1.07194079951175	c.mgm	1	6	de9a1757	d7fc88e1	1821-1830	3
0	17	-0.906377969808046	b.both	2	6	ca6738ea	0	-0.426380836130605	36	-3.07194079951175	d.pgm	1	8	9e09181a	d2f70f96	1841-1850	1
0	18	-0.75899716708542	b.both	2	6	ca6738ea	0	-10.4263808361306	26	-3.07194079951175	a.none	1	4	5932fd81	459554a4	1821-1830	1
0	19	-0.611616364362794	b.both	2	6	ca6738ea	0	-6.4263808361306	30	-2.07194079951175	c.mgm	0	6	4924f288	e60473cd	1801-1810	2
0	20	-0.464235561640168	b.both	2	6	ca6738ea	1	5.5736191638694	42	-1.07194079951175	a.none	1	3	b034a1f5	0ece88a3	1801-1810	3
0	21	-0.316854758917542	b.both	2	6	ca6738ea	1	0.573619163869395	37	-2.07194079951175	b.both	0	9	b6fdc9ed	c584e03f	1861-1870	2
0	22	-0.169473956194917	b.both	2	6	ca6738ea	0	0.573619163869395	37	-2.07194079951175	c.mgm	1	7	2087868f	23d8f11c	1841-1850	2
0	23	-0.0220931534722908	b.both	2	6	ca6738ea	0	-2.4263808361306	34	-3.07194079951175	a.none	0	5	3a6dc72f	dfdd5893	1841-1850	1
0	24	0.125287649250335	b.both	2	6	ca6738ea	0	-15.4263808361306	21	-3.07194079951175	d.pgm	0	2	9e5d396e	f367e4e1	1831-1840	1
0	25	0.272668451972961	b.both	2	6	ca6738ea	0	-5.4263808361306	31	-3.07194079951175	d.pgm	0	3	016c6b33	1b5bec51	1821-1830	1
0	26	0.420049254695587	b.both	2	6	ca6738ea	1	3.5736191638694	40	-2.07194079951175	d.pgm	1	10	6346b5eb	4ae52968	1781-1790	2
0	27	0.567430057418212	b.both	2	5	ca6738ea	0	5.5736191638694	42	1.92805920048825	a.none	0	6	fa683d9a	fad58c14	1861-1870	6
1	28	0.714810860140838	b.both	2	5	ca6738ea	0	5.5736191638694	42	-1.07194079951175	a.none	1	4	699d6d2a	989abcfc	1841-1850	3
0	16	-1.05375877253067	b.both	4	6	ca6738ea	0	-9.4263808361306	27	-2.07194079951175	c.mgm	1	3	656c8d86	d95c7cf9	1851-1860	2
0	17	-0.906377969808046	b.both	4	6	ca6738ea	0	3.5736191638694	40	-3.07194079951175	d.pgm	0	3	b31b41f2	bb98df88	1851-1860	1
0	18	-0.75899716708542	b.both	4	6	ca6738ea	0	-5.4263808361306	31	-0.0719407995117489	c.mgm	1	4	36e547ef	b08199a4	1851-1860	4
0	19	-0.611616364362794	b.both	4	6	ca6738ea	0	2.5736191638694	39	0.928059200488251	d.pgm	1	5	6c3576ab	989abcfc	1841-1850	5
0	20	-0.464235561640168	b.both	4	6	ca6738ea	1	-6.4263808361306	30	-2.07194079951175	b.both	1	6	a1d54993	338a9899	1851-1860	2
0	21	-0.316854758917542	b.both	4	5	ca6738ea	0	5.5736191638694	42	-1.07194079951175	b.both	0	5	713a820b	5697b7d1	1851-1860	3
0	22	-0.169473956194917	b.both	4	5	ca6738ea	0	11.5736191638694	48	3.92805920048825	d.pgm	0	11	28bfd4e0	b37835ec	1851-1860	8
0	23	-0.0220931534722908	b.both	4	5	ca6738ea	0	-11.4263808361306	25	-2.07194079951175	d.pgm	0	3	407c2e2c	efe96237	1831-1840	2
0	24	0.125287649250335	b.both	4	5	ca6738ea	0	-0.426380836130605	36	-3.07194079951175	c.mgm	1	7	6c78272a	dedb6b6d	1801-1810	1
0	25	0.272668451972961	b.both	4	5	ca6738ea	1	-11.4263808361306	25	-0.0719407995117489	c.mgm	1	2	d34d0ed7	61128d49	1811-1820	4
0	26	0.420049254695587	b.both	4	5	ca6738ea	0	8.5736191638694	45	1.92805920048825	a.none	0	9	00afd668	2b50defd	1821-1830	6
0	27	0.567430057418212	b.both	4	4	ca6738ea	0	9.5736191638694	46	4.92805920048825	a.none	0	3.5	894c78b6	61d83d8f	1821-1830	9
0	28	0.714810860140838	b.both	4	4	ca6738ea	0	3.5736191638694	40	-2.07194079951175	a.none	1	6	fcb780b8	c2b2f14b	1831-1840	2
1	29	0.862191662863464	b.both	4	4	ca6738ea	1	6.5736191638694	43	-2.07194079951175	a.none	0	9	f4f84275	c17c9f8f	1801-1810	2
0	16	-1.05375877253067	b.both	5	6	ca6738ea	0	-10.4263808361306	26	-3.07194079951175	c.mgm	0	3	6e139444	d09749b5	1831-1840	1
0	17	-0.906377969808046	b.both	5	6	ca6738ea	0	4.5736191638694	41	-2.07194079951175	d.pgm	0	8	72da9996	c6141767	1851-1860	2
0	18	-0.75899716708542	b.both	5	5	ca6738ea	0	5.5736191638694	42	-2.07194079951175	d.pgm	1	8	cdbe2eff	ee950ee4	1841-1850	2
0	19	-0.611616364362794	b.both	5	5	ca6738ea	0	12.5736191638694	49	5.92805920048825	a.none	0	9	5de2bebf	ab418e8a	1851-1860	10
0	20	-0.464235561640168	b.both	5	5	ca6738ea	0	4.5736191638694	41	-3.07194079951175	a.none	1	5	498e5a80	e42b4659	1811-1820	1
0	21	-0.316854758917542	b.both	5	5	ca6738ea	0	-6.4263808361306	30	0.928059200488251	b.both	1	3	1b0779a3	cb889c92	1811-1820	5
0	22	-0.169473956194917	b.both	5	5	ca6738ea	0	9.5736191638694	46	5.92805920048825	a.none	1	4	480d6e35	e6bab696	1831-1840	10
0	23	-0.0220931534722908	b.both	5	5	ca6738ea	0	3.5736191638694	40	3.92805920048825	a.none	1	4	cbcd5c4c	09a0960c	1801-1810	8
1	24	0.125287649250335	b.both	5	4	ca6738ea	0	-10.4263808361306	26	-3.07194079951175	d.pgm	0	5	a1c7b739	c5aab1fe	1861-1870	1
0	16	-1.05375877253067	b.both	7	5	ca6738ea	0	2.5736191638694	39	-3.07194079951175	c.mgm	1	4	26f4e009	34cfb140	1831-1840	1
0	17	-0.906377969808046	b.both	7	5	ca6738ea	1	6.5736191638694	43	-2.07194079951175	a.none	1	8	2aec5adf	ef347ef6	1821-1830	2
0	18	-0.75899716708542	b.both	7	5	ca6738ea	0	-13.4263808361306	23	-3.07194079951175	b.both	1	3	4e38122b	b2868493	1831-1840	1
0	19	-0.611616364362794	b.both	7	5	ca6738ea	0	-12.4263808361306	24	-3.07194079951175	a.none	1	3	64f1efda	3e6b6496	1851-1860	1
0	20	-0.464235561640168	b.both	7	4	ca6738ea	0	4.5736191638694	41	-1.07194079951175	c.mgm	0	5	a6d63e3a	57d2e35f	1851-1860	3
0	21	-0.316854758917542	b.both	7	4	ca6738ea	0	-9.4263808361306	27	-3.07194079951175	b.both	1	3	b1b4bb8d	4be1f82a	1821-1830	1
0	22	-0.169473956194917	b.both	7	4	ca6738ea	0	10.5736191638694	47	-1.07194079951175	a.none	0	9	8ecd475c	2e650ab8	1851-1860	3
0	23	-0.0220931534722908	b.both	7	4	ca6738ea	1	-9.4263808361306	27	-1.07194079951175	c.mgm	1	3	3c2ded78	b815aa3c	1841-1850	3
0	24	0.125287649250335	b.both	7	3	ca6738ea	0	-1.4263808361306	35	5.92805920048825	a.none	1	6	df7b3c51	699a4cf2	1831-1840	10
0	25	0.272668451972961	b.both	7	3	ca6738ea	0	3.5736191638694	40	-2.07194079951175	a.none	1	8	f7ae1fdb	16f96082	1731-1740	2
1	26	0.420049254695587	b.both	7	3	ca6738ea	0	7.5736191638694	44	-0.0719407995117489	a.none	0	8	6e139444	d09749b5	1831-1840	4
0	16	-1.05375877253067	b.both	2	3	3da0cc76	0	-6.4263808361306	30	-3.07194079951175	c.mgm	1	6	37ed34eb	ab5dec3a	1861-1870	1
0	17	-0.906377969808046	b.both	2	3	3da0cc76	0	-17.4263808361306	19	-3.07194079951175	c.mgm	1	2	119290df	5d8f7e46	1791-1800	1
0	18	-0.75899716708542	b.both	2	3	3da0cc76	1	-0.426380836130605	36	2.92805920048825	c.mgm	0	2	8e810708	143c3d56	1841-1850	7
0	19	-0.611616364362794	b.both	2	3	3da0cc76	0	4.5736191638694	41	5.92805920048825	a.none	1	3	1543ca58	9a421d9a	1841-1850	10
0	20	-0.464235561640168	b.both	2	3	3da0cc76	0	-9.4263808361306	27	-3.07194079951175	a.none	1	3	d40b219f	9bf8e4bf	1861-1870	1
0	21	-0.316854758917542	b.both	2	3	3da0cc76	0	10.5736191638694	47	1.92805920048825	a.none	1	9	2087868f	23d8f11c	1841-1850	6
1	22	-0.169473956194917	b.both	2	3	3da0cc76	1	-5.4263808361306	31	2.92805920048825	b.both	1	2	3da5e868	c30692e8	1861-1870	7
0	16	-1.05375877253067	c.mum	4	3	3da0cc76	0	-10.4263808361306	26	-3.07194079951175	b.both	1	5	1a945eac	6d5d95ed	1831-1840	1
0	17	-0.906377969808046	c.mum	4	3	3da0cc76	1	-4.4263808361306	32	1.92805920048825	b.both	1	4	e35750fe	1eddb994	1811-1820	6
0	18	-0.75899716708542	c.mum	4	3	3da0cc76	0	-1.4263808361306	35	1.92805920048825	a.none	1	5	ab64d0e8	d9520288	1801-1810	6
0	19	-0.611616364362794	c.mum	4	3	3da0cc76	0	-6.4263808361306	30	-3.07194079951175	a.none	1	3	570ec0e2	960ee8c1	1851-1860	1
0	20	-0.464235561640168	c.mum	4	3	3da0cc76	0	2.5736191638694	39	-3.07194079951175	d.pgm	1	5	5456a82c	b34f8ebb	1821-1830	1
0	21	-0.316854758917542	c.mum	4	3	3da0cc76	1	-6.4263808361306	30	-1.07194079951175	b.both	1	2	a3de5433	963c32c9	1801-1810	3
1	22	-0.169473956194917	c.mum	4	3	3da0cc76	0	-12.4263808361306	24	-2.07194079951175	b.both	0	2	f320121a	67c3c940	1821-1830	2
0	16	-1.05375877253067	b.both	1	3	2230aaa1	0	9.5736191638694	46	-3.07194079951175	a.none	0	10	7490c6ad	0f7f6acf	1851-1860	1
0	17	-0.906377969808046	b.both	1	3	2230aaa1	0	4.5736191638694	41	-2.07194079951175	a.none	1	6	2fc8b827	512cca4f	1791-1800	2
0	18	-0.75899716708542	b.both	1	3	2230aaa1	1	-11.4263808361306	25	-1.07194079951175	b.both	1	4	b6fdc9ed	c584e03f	1861-1870	3
0	19	-0.611616364362794	b.both	1	3	2230aaa1	0	8.5736191638694	45	5.92805920048825	a.none	1	7	a9cbb2b0	3cc4a9ce	1821-1830	10
0	20	-0.464235561640168	b.both	1	3	2230aaa1	0	8.5736191638694	45	-2.07194079951175	a.none	0	7	2c93e7a8	db1f4a7b	1841-1850	2
1	21	-0.316854758917542	b.both	1	3	2230aaa1	0	-1.4263808361306	35	-3.07194079951175	b.both	0	8	f696dcdb	3491f35f	1851-1860	1
0	16	-1.05375877253067	c.mum	2	3	2230aaa1	0	7.5736191638694	44	5.92805920048825	a.none	0	6	ee6e6723	12fe16d2	1821-1830	10
0	17	-0.906377969808046	c.mum	2	3	2230aaa1	1	-7.4263808361306	29	-2.07194079951175	c.mgm	1	6	119290df	5d8f7e46	1791-1800	2
0	18	-0.75899716708542	c.mum	2	3	2230aaa1	0	5.5736191638694	42	-1.07194079951175	c.mgm	1	4	a144cd01	60e8656c	1821-1830	3
0	19	-0.611616364362794	c.mum	2	3	2230aaa1	0	-7.4263808361306	29	-3.07194079951175	d.pgm	1	3	fd58665b	b72fe0e0	1851-1860	1
0	20	-0.464235561640168	c.mum	2	4	2230aaa1	0	-2.4263808361306	34	3.92805920048825	c.mgm	0	3	59378234	1c847d7f	1861-1870	8
0	21	-0.316854758917542	c.mum	2	4	2230aaa1	0	1.5736191638694	38	-2.07194079951175	c.mgm	1	6	259d9835	164302fd	1811-1820	2
0	22	-0.169473956194917	c.mum	2	4	2230aaa1	0	12.5736191638694	49	5.92805920048825	a.none	0	9	aa52735f	ab5dec3a	1851-1860	10
0	23	-0.0220931534722908	c.mum	2	4	2230aaa1	0	10.5736191638694	47	3.92805920048825	a.none	1	6	444b2c75	115994f5	1821-1830	8
0	24	0.125287649250335	c.mum	2	4	2230aaa1	0	-1.4263808361306	35	-2.07194079951175	a.none	1	6	76348b30	a1f8818f	1841-1850	2
0	25	0.272668451972961	c.mum	2	4	2230aaa1	0	-4.4263808361306	32	-3.07194079951175	b.both	1	6	841b80d3	5dc79279	1841-1850	1
0	26	0.420049254695587	c.mum	2	4	2230aaa1	0	-7.4263808361306	29	-3.07194079951175	b.both	1	6	9e72f5b3	210632f7	1851-1860	1
0	27	0.567430057418212	c.mum	2	4	2230aaa1	0	-9.4263808361306	27	-3.07194079951175	d.pgm	1	4.5	4b1501c0	04499c24	1821-1830	1
0	28	0.714810860140838	c.mum	2	4	2230aaa1	0	-8.4263808361306	28	-2.07194079951175	b.both	1	2	b13d3be8	52d9bc58	1831-1840	2
0	29	0.862191662863464	c.mum	2	4	2230aaa1	0	4.5736191638694	41	-3.07194079951175	c.mgm	1	8	cba0b25a	d0287594	1841-1850	1
0	30	1.00957246558609	c.mum	2	4	2230aaa1	1	1.5736191638694	38	-1.07194079951175	d.pgm	1	6	4e9c0089	5a921c58	1841-1850	3
0	31	1.15695326830872	c.mum	2	4	2230aaa1	0	5.5736191638694	42	0.928059200488251	a.none	0	5	8580970f	6b87d79a	1841-1850	5
0	32	1.30433407103134	a.none	2	4	2230aaa1	0	-5.4263808361306	31	-3.07194079951175	c.mgm	1	5	208648d9	78c12f08	1831-1840	1
1	33	1.45171487375397	a.none	2	4	2230aaa1	0	7.5736191638694	44	-3.07194079951175	a.none	1	5	c4408b3a	e69a0532	1801-1810	1
0	16	-1.05375877253067	b.both	1	5	b238a663	1	-1.4263808361306	35	-1.07194079951175	d.pgm	1	4	38f08842	c994e06f	1741-1750	3
0	17	-0.906377969808046	b.both	1	6	b238a663	1	-9.4263808361306	27	-0.0719407995117489	b.both	0	2	bebb2757	5ef890cb	1851-1860	4
0	18	-0.75899716708542	b.both	1	5	b238a663	0	5.5736191638694	42	1.92805920048825	a.none	0	8	b5c74007	f67f6fd1	1821-1830	6
0	19	-0.611616364362794	b.both	1	5	b238a663	0	-12.4263808361306	24	-2.07194079951175	b.both	1	2	1b0779a3	cb889c92	1811-1820	2
0	20	-0.464235561640168	b.both	1	5	b238a663	1	-4.4263808361306	32	-1.07194079951175	a.none	0	3	8580970f	6b87d79a	1841-1850	3
0	21	-0.316854758917542	b.both	1	5	b238a663	0	-4.4263808361306	32	-0.0719407995117489	b.both	1	3	3b75f897	64ace8f8	1811-1820	4
0	22	-0.169473956194917	b.both	1	6	b238a663	0	9.5736191638694	46	-0.0719407995117489	d.pgm	1	8	6f1641fe	8310082b	1801-1810	4
1	23	-0.0220931534722908	b.both	1	6	b238a663	0	11.5736191638694	48	0.928059200488251	a.none	1	7	b274a1ab	6b7262fd	1801-1810	5
0	16	-1.05375877253067	c.mum	5	6	b238a663	0	-11.4263808361306	25	-3.07194079951175	c.mgm	0	5	16621a15	1548ff7f	1861-1870	1
0	17	-0.906377969808046	c.mum	5	6	b238a663	1	-13.4263808361306	23	-2.07194079951175	c.mgm	1	2	0b320a68	e6457060	1851-1860	2
0	18	-0.75899716708542	c.mum	5	6	b238a663	0	-6.4263808361306	30	0.928059200488251	b.both	1	4	fc853e22	cef12745	1831-1840	5
0	19	-0.611616364362794	c.mum	5	6	b238a663	0	-9.4263808361306	27	-1.07194079951175	b.both	1	4	d7f60028	f3a31f52	1791-1800	3
0	20	-0.464235561640168	c.mum	5	6	b238a663	0	2.5736191638694	39	4.92805920048825	d.pgm	1	4	e14e49d3	9b77b13e	1821-1830	9
0	21	-0.316854758917542	c.mum	5	6	b238a663	0	7.5736191638694	44	-2.07194079951175	a.none	1	5	ad386828	4593c584	1841-1850	2
0	22	-0.169473956194917	c.mum	5	6	b238a663	0	-3.4263808361306	33	-3.07194079951175	b.both	0	5	3a22a19e	d96c6fd1	1741-1750	1
0	23	-0.0220931534722908	c.mum	5	6	b238a663	1	3.5736191638694	40	-1.07194079951175	d.pgm	0	5	96f92487	5e61d4b0	1851-1860	3
0	24	0.125287649250335	c.mum	5	6	b238a663	0	3.5736191638694	40	5.92805920048825	d.pgm	1	4	406da463	80cc1c19	1811-1820	10
1	25	0.272668451972961	c.mum	5	6	b238a663	0	13.5736191638694	50	3.92805920048825	a.none	0	9	c5089408	ffd576db	1841-1850	8
0	16	-1.05375877253067	d.mil	1	0	5cc24958	0	-13.4263808361306	23	-3.07194079951175	b.both	1	3	00afd668	2b50defd	1821-1830	1
0	17	-0.906377969808046	d.mil	1	0	5cc24958	0	-0.426380836130605	36	-2.07194079951175	d.pgm	1	6	3a13c747	044aa4ad	1851-1860	2
0	18	-0.75899716708542	a.none	1	0	5cc24958	1	-0.426380836130605	36	-1.07194079951175	d.pgm	0	4	af12e3db	f8937b0d	1861-1870	3
0	19	-0.611616364362794	a.none	1	0	5cc24958	0	8.5736191638694	45	-0.0719407995117489	c.mgm	1	2	26ea97d2	9dd20c6b	1831-1840	4
0	20	-0.464235561640168	a.none	1	0	5cc24958	1	-7.4263808361306	29	-1.07194079951175	b.both	1	3	6a02d764	094f2632	1781-1790	3
0	21	-0.316854758917542	a.none	1	0	5cc24958	1	-6.4263808361306	30	-0.0719407995117489	c.mgm	1	3	cb5a52f9	91e0f509	1841-1850	4
0	22	-0.169473956194917	a.none	1	0	5cc24958	0	11.5736191638694	48	-0.0719407995117489	a.none	1	4	e87b72dc	ac065e92	1831-1840	4
1	23	-0.0220931534722908	a.none	1	0	5cc24958	0	-10.4263808361306	26	-2.07194079951175	b.both	1	5	3876ebf7	261707c5	1851-1860	2
0	16	-1.05375877253067	c.mum	2	4	8571d328	0	10.5736191638694	47	-1.07194079951175	d.pgm	1	11	4b3cc8f9	4f9e109a	1801-1810	3
0	17	-0.906377969808046	c.mum	2	4	8571d328	0	8.5736191638694	45	3.92805920048825	a.none	1	6	5afeaa36	bd2c1d26	1851-1860	8
0	18	-0.75899716708542	c.mum	2	4	8571d328	0	-1.4263808361306	35	-3.07194079951175	a.none	1	9	f98d4fa2	94147f60	1851-1860	1
0	19	-0.611616364362794	c.mum	2	4	8571d328	0	10.5736191638694	47	0.928059200488251	c.mgm	0	12	b6fdc9ed	c584e03f	1861-1870	5
1	20	-0.464235561640168	c.mum	2	4	8571d328	1	-2.4263808361306	34	-1.07194079951175	b.both	0	5	7ba5b7ec	9e862980	1791-1800	3
0	16	-1.05375877253067	c.mum	4	4	8571d328	0	13.5736191638694	50	3.92805920048825	a.none	0	6	5101f463	3d9c499a	1851-1860	8
0	17	-0.906377969808046	c.mum	4	4	8571d328	0	-11.4263808361306	25	-3.07194079951175	b.both	1	5	f334dfe1	7ea056f6	1821-1830	1
0	18	-0.75899716708542	c.mum	4	4	8571d328	0	-2.4263808361306	34	0.928059200488251	d.pgm	0	5	b938d35a	2d210a5b	1861-1870	5
0	19	-0.611616364362794	c.mum	4	4	8571d328	0	12.5736191638694	49	3.92805920048825	a.none	1	9	4c6fc661	3292e58e	1841-1850	8
0	20	-0.464235561640168	c.mum	4	4	8571d328	0	-4.4263808361306	32	-3.07194079951175	b.both	1	3	fa4737f0	64a13487	1781-1790	1
0	21	-0.316854758917542	c.mum	4	3	8571d328	0	-7.4263808361306	29	-2.07194079951175	d.pgm	1	3	9340efc2	f8290fc7	1821-1830	2
0	22	-0.169473956194917	c.mum	4	3	8571d328	0	11.5736191638694	48	4.92805920048825	a.none	0	7	056ee12f	21262ced	1851-1860	9
0	23	-0.0220931534722908	c.mum	4	3	8571d328	1	-13.4263808361306	23	-3.07194079951175	b.both	0	2	dadbb621	31d9a1c8	1821-1830	1
0	24	0.125287649250335	c.mum	4	3	8571d328	0	-4.4263808361306	32	-3.07194079951175	d.pgm	0	2	6cdaae3d	88ff4522	1791-1800	1
0	25	0.272668451972961	c.mum	4	3	8571d328	0	-10.4263808361306	26	-1.07194079951175	b.both	0	2	5e4a4abd	ec8115b7	1841-1850	3
0	26	0.420049254695587	c.mum	4	2	8571d328	1	-16.4263808361306	20	-2.07194079951175	b.both	1	2	f31be9a5	d7a5fd2f	1771-1780	2
1	27	0.567430057418212	c.mum	4	2	8571d328	1	-3.4263808361306	33	-3.07194079951175	b.both	0	4	cdbe2eff	ee950ee4	1841-1850	1
0	16	-1.05375877253067	b.both	4	7	f08bdde1	0	8.5736191638694	45	4.92805920048825	a.none	0	6	fa683d9a	fad58c14	1861-1870	9
0	17	-0.906377969808046	b.both	4	7	f08bdde1	1	3.5736191638694	40	-0.0719407995117489	a.none	0	9	e576b30f	f566817f	1811-1820	4
0	18	-0.75899716708542	b.both	4	7	f08bdde1	1	1.5736191638694	38	-2.07194079951175	c.mgm	0	8	d343bdad	7db799ed	1851-1860	2
0	19	-0.611616364362794	b.both	4	7	f08bdde1	0	11.5736191638694	48	-1.07194079951175	d.pgm	1	5	559590d6	576bdeb8	1831-1840	3
0	20	-0.464235561640168	b.both	4	7	f08bdde1	1	-6.4263808361306	30	-3.07194079951175	d.pgm	0	3	5188de3b	ca8a8484	1801-1810	1
0	21	-0.316854758917542	b.both	4	7	f08bdde1	0	-4.4263808361306	32	-2.07194079951175	a.none	1	5	76348b30	a1f8818f	1841-1850	2
0	22	-0.169473956194917	b.both	4	7	f08bdde1	0	-3.4263808361306	33	-0.0719407995117489	b.both	0	4	9b275cbe	96621899	1861-1870	4
0	23	-0.0220931534722908	b.both	4	7	f08bdde1	0	-3.4263808361306	33	-1.07194079951175	b.both	0	4	6c3576ab	989abcfc	1841-1850	3
0	24	0.125287649250335	b.both	4	7	f08bdde1	0	6.5736191638694	43	-1.07194079951175	c.mgm	0	4	cc5ff56a	1e9d6aff	1711-1720	3
0	25	0.272668451972961	b.both	4	7	f08bdde1	1	1.5736191638694	38	-1.07194079951175	b.both	0	9	c499acd1	a4e67d01	1851-1860	3
1	26	0.420049254695587	b.both	4	7	f08bdde1	1	0.573619163869395	37	2.92805920048825	c.mgm	1	4	cb5a52f9	91e0f509	1841-1850	7
0	16	-1.05375877253067	c.mum	5	7	6899a4c9	0	-0.426380836130605	36	-3.07194079951175	d.pgm	0	8	840bd1fe	6e9bc6ed	1841-1850	1
0	17	-0.906377969808046	c.mum	5	7	6899a4c9	1	-7.4263808361306	29	-3.07194079951175	d.pgm	0	6.5	78ce5293	456e9fb2	1841-1850	1
0	18	-0.75899716708542	c.mum	5	7	6899a4c9	0	7.5736191638694	44	-0.0719407995117489	d.pgm	1	6	bef11dc7	3bd02ffa	1841-1850	4
0	19	-0.611616364362794	c.mum	5	7	6899a4c9	1	2.5736191638694	39	-2.07194079951175	b.both	1	9	0b8f54fb	5211194b	1811-1820	2
0	20	-0.464235561640168	c.mum	5	7	6899a4c9	0	-8.4263808361306	28	-3.07194079951175	b.both	1	3	d756ed45	e629f2d4	1791-1800	1
0	21	-0.316854758917542	c.mum	5	7	6899a4c9	0	12.5736191638694	49	3.92805920048825	a.none	0	8	3a6dc72f	dfdd5893	1841-1850	8
0	22	-0.169473956194917	c.mum	5	7	6899a4c9	1	3.5736191638694	40	-2.07194079951175	a.none	0	8	36a07ce3	30bdbd4e	1821-1830	2
0	23	-0.0220931534722908	c.mum	5	7	6899a4c9	0	11.5736191638694	48	0.928059200488251	a.none	1	5	c4408b3a	e69a0532	1801-1810	5
0	24	0.125287649250335	c.mum	5	7	6899a4c9	0	-2.4263808361306	34	-2.07194079951175	c.mgm	1	3	361fa12e	a095cbda	1831-1840	2
0	25	0.272668451972961	c.mum	5	7	6899a4c9	0	-10.4263808361306	26	-3.07194079951175	a.none	1	3	2fb09cce	ca891e38	1851-1860	1
0	26	0.420049254695587	c.mum	5	7	6899a4c9	0	2.5736191638694	39	-3.07194079951175	b.both	1	5	934705b7	667badc6	1831-1840	1
0	27	0.567430057418212	c.mum	5	7	6899a4c9	1	-3.4263808361306	33	-1.07194079951175	c.mgm	1	6	541d7f70	211f754d	1831-1840	3
0	28	0.714810860140838	c.mum	5	7	6899a4c9	0	-9.4263808361306	27	-3.07194079951175	a.none	1	4	26bcf0ff	03de34cf	1841-1850	1
0	29	0.862191662863464	c.mum	5	7	6899a4c9	0	-6.4263808361306	30	-3.07194079951175	c.mgm	1	5	d8ac498f	79f9e03d	1821-1830	1
0	30	1.00957246558609	a.none	5	6	6899a4c9	0	-10.4263808361306	26	-3.07194079951175	b.both	0	2	9b9a3da8	15d04e98	1841-1850	1
0	31	1.15695326830872	a.none	5	6	6899a4c9	0	-2.4263808361306	34	-2.07194079951175	d.pgm	1	4	38f08842	c994e06f	1741-1750	2
0	32	1.30433407103134	a.none	5	6	6899a4c9	0	7.5736191638694	44	-0.0719407995117489	c.mgm	1	7	e59f6f8a	9476e5f2	1841-1850	4
0	33	1.45171487375397	a.none	5	6	6899a4c9	1	-13.4263808361306	23	-1.07194079951175	d.pgm	1	2	fe6eb733	2bdfbe23	1821-1830	3
0	34	1.59909567647659	a.none	5	6	6899a4c9	0	-4.4263808361306	32	-3.07194079951175	c.mgm	0	4	d8df5a07	918577ba	1861-1870	1
0	35	1.74647647919922	a.none	5	6	6899a4c9	1	-9.4263808361306	27	-2.07194079951175	d.pgm	1	3	62f94c0f	523bf3ce	1831-1840	2
0	36	1.89385728192184	a.none	5	6	6899a4c9	0	-14.4263808361306	22	-2.07194079951175	b.both	1	3	f31be9a5	d7a5fd2f	1771-1780	2
0	37	2.04123808464447	a.none	5	6	6899a4c9	0	-13.4263808361306	23	-3.07194079951175	b.both	1	3	7056d8f1	c854e77c	1831-1840	1
0	38	2.1886188873671	a.none	5	6	6899a4c9	0	6.5736191638694	43	-3.07194079951175	d.pgm	0	9	50f7c4d5	f9252391	1841-1850	1
0	39	2.33599969008972	a.none	5	6	6899a4c9	0	6.5736191638694	43	-1.07194079951175	c.mgm	1	8	2078d379	cb221b61	1801-1810	3
0	40	2.48338049281235	a.none	5	5	6899a4c9	0	-7.4263808361306	29	-2.07194079951175	a.none	1	3	65cb94d9	3b6e671e	1841-1850	2
0	41	2.63076129553497	a.none	5	5	6899a4c9	0	-7.4263808361306	29	-1.07194079951175	b.both	1	5	fe8b23d2	7e2c70da	1741-1750	3
0	42	2.7781420982576	a.none	5	5	6899a4c9	1	-0.426380836130605	36	-1.07194079951175	a.none	0	7	5ac6f255	cf08864d	1771-1780	3
0	43	2.92552290098023	a.none	5	5	6899a4c9	0	-2.4263808361306	34	1.92805920048825	b.both	1	6	50f68c8d	3447ecaa	1811-1820	6
0	44	3.07290370370285	a.none	5	5	6899a4c9	0	13.5736191638694	50	5.92805920048825	a.none	0	5	3f40a119	69899d53	1831-1840	10
0	45	3.22028450642548	a.none	5	5	6899a4c9	0	-10.4263808361306	26	-3.07194079951175	c.mgm	0	6	da8088c9	1c4059b1	1861-1870	1
0	46	3.3676653091481	a.none	5	5	6899a4c9	0	11.5736191638694	48	5.92805920048825	d.pgm	1	7	c128a644	51d7c8f5	1841-1850	10
0	47	3.51504611187073	a.none	5	5	6899a4c9	0	13.5736191638694	50	4.92805920048825	a.none	1	11	b1ba24ad	603367c3	1811-1820	9
0	16	-1.05375877253067	b.both	1	2	3539b40a	0	12.5736191638694	49	1.92805920048825	d.pgm	1	7	f5ea9953	84b41d5c	1841-1850	6
0	17	-0.906377969808046	b.both	1	2	3539b40a	1	-5.4263808361306	31	-1.07194079951175	c.mgm	1	3	f87f59e3	b749f399	1831-1840	3
0	18	-0.75899716708542	b.both	1	2	3539b40a	1	-11.4263808361306	25	-1.07194079951175	a.none	1	2	4f49463b	5b1d001c	1781-1790	3
0	19	-0.611616364362794	b.both	1	2	3539b40a	0	11.5736191638694	48	2.92805920048825	c.mgm	1	8	7963bb56	e7bdc223	1841-1850	7
0	20	-0.464235561640168	d.mil	1	2	3539b40a	0	-0.426380836130605	36	-2.07194079951175	b.both	1	7	4f2b3fdf	71f77886	1791-1800	2
0	21	-0.316854758917542	d.mil	1	2	3539b40a	0	12.5736191638694	49	5.92805920048825	a.none	1	5	317645e0	5ae5ad16	1791-1800	10
1	22	-0.169473956194917	d.mil	1	2	3539b40a	0	13.5736191638694	50	1.92805920048825	a.none	1	14	20fdff80	421db73d	1811-1820	6
0	16	-1.05375877253067	b.both	2	2	3539b40a	0	12.5736191638694	49	5.92805920048825	c.mgm	1	11	1e6dd477	49135c69	1841-1850	10
0	17	-0.906377969808046	b.both	2	2	3539b40a	0	13.5736191638694	50	5.92805920048825	a.none	0	10	8d454d41	3c0d3290	1781-1790	10
0	18	-0.75899716708542	d.mil	2	2	3539b40a	0	-1.4263808361306	35	1.92805920048825	a.none	1	5	a256c3dd	166746c6	1841-1850	6
0	19	-0.611616364362794	d.mil	2	2	3539b40a	1	4.5736191638694	41	-1.07194079951175	a.none	0	7	d2185f53	9e9fbbfe	1761-1770	3
0	20	-0.464235561640168	d.mil	2	2	3539b40a	1	-6.4263808361306	30	-1.07194079951175	c.mgm	1	3	9309a071	1fa129a0	1811-1820	3
0	21	-0.316854758917542	d.mil	2	2	3539b40a	1	-3.4263808361306	33	-2.07194079951175	b.both	1	3	a3e7199c	0212c363	1841-1850	2
0	22	-0.169473956194917	d.mil	2	2	3539b40a	0	-16.4263808361306	20	-3.07194079951175	c.mgm	0	2	c5488538	6689f1fb	1841-1850	1
0	23	-0.0220931534722908	d.mil	2	2	3539b40a	0	-2.4263808361306	34	-3.07194079951175	d.pgm	1	7	f4f84275	c17c9f8f	1801-1810	1
0	24	0.125287649250335	d.mil	2	2	3539b40a	0	12.5736191638694	49	2.92805920048825	a.none	0	10	d4873872	e1a2e0a5	1851-1860	7
0	25	0.272668451972961	d.mil	2	2	3539b40a	0	10.5736191638694	47	2.92805920048825	a.none	1	7	9c269f11	b495d0c2	1841-1850	7
0	26	0.420049254695587	d.mil	2	2	3539b40a	1	-3.4263808361306	33	-2.07194079951175	d.pgm	1	2	ba811f7d	7d096197	1851-1860	2
0	27	0.567430057418212	d.mil	2	2	3539b40a	0	-5.4263808361306	31	-2.07194079951175	d.pgm	1	4	42a4d66e	b5de11b1	1831-1840	2
0	28	0.714810860140838	d.mil	2	2	3539b40a	0	-3.4263808361306	33	-2.07194079951175	d.pgm	1	4	963bcbae	580a8397	1781-1790	2
1	29	0.862191662863464	d.mil	2	2	3539b40a	0	12.5736191638694	49	5.92805920048825	c.mgm	0	5	bb136667	ec11df88	1831-1840	10
0	16	-1.05375877253067	c.mum	1	1	e0f52dea	0	-12.4263808361306	24	-1.07194079951175	c.mgm	1	2	d34d0ed7	61128d49	1811-1820	3
0	17	-0.906377969808046	c.mum	1	1	e0f52dea	1	-5.4263808361306	31	-1.07194079951175	d.pgm	0	5	34db59f9	4af82ef9	1811-1820	3
0	18	-0.75899716708542	c.mum	1	1	e0f52dea	1	7.5736191638694	44	-1.07194079951175	a.none	0	3	5ac13517	cb83ff94	1831-1840	3
0	19	-0.611616364362794	c.mum	1	1	e0f52dea	1	-0.426380836130605	36	-1.07194079951175	d.pgm	0	3	7746cbf5	af223824	1841-1850	3
0	20	-0.464235561640168	c.mum	1	1	e0f52dea	0	0.573619163869395	37	0.928059200488251	a.none	1	7	20c89418	f8acdbc7	1841-1850	5
0	21	-0.316854758917542	c.mum	1	1	e0f52dea	1	-7.4263808361306	29	-0.0719407995117489	a.none	0	4	bf7f4fa9	a51f5124	1791-1800	4
0	22	-0.169473956194917	c.mum	1	1	e0f52dea	1	-10.4263808361306	26	-1.07194079951175	a.none	1	2	a12227cc	661e79cf	1841-1850	3
0	23	-0.0220931534722908	c.mum	1	1	e0f52dea	0	13.5736191638694	50	5.92805920048825	c.mgm	0	6	f8b21ff3	39fdee94	1831-1840	10
0	24	0.125287649250335	c.mum	1	1	e0f52dea	0	8.5736191638694	45	-1.07194079951175	a.none	1	7	202158cf	ffd576db	1841-1850	3
0	25	0.272668451972961	c.mum	1	1	e0f52dea	1	-14.4263808361306	22	-3.07194079951175	b.both	0	3	2d0e4f65	4878dfa1	1821-1830	1
0	26	0.420049254695587	c.mum	1	1	e0f52dea	0	1.5736191638694	38	-3.07194079951175	a.none	1	7	101d901d	02a3f50e	1831-1840	1
1	27	0.567430057418212	c.mum	1	1	e0f52dea	0	-13.4263808361306	23	-2.07194079951175	a.none	0	2	340adb55	661e79cf	1851-1860	2
0	16	-1.05375877253067	b.both	8	3	c040dd83	0	6.5736191638694	43	-2.07194079951175	c.mgm	0	7	53727c69	21a7b42b	1811-1820	2
0	17	-0.906377969808046	b.both	8	3	c040dd83	0	1.5736191638694	38	-3.07194079951175	c.mgm	1	8	54a3e22d	1e9d6aff	1721-1730	1
0	18	-0.75899716708542	b.both	8	3	c040dd83	0	-1.4263808361306	35	-2.07194079951175	b.both	1	7.5	e576b30f	f566817f	1811-1820	2
0	19	-0.611616364362794	b.both	8	3	c040dd83	0	4.5736191638694	41	4.92805920048825	c.mgm	1	6	18d1eeb0	545e63fb	1731-1740	9
0	20	-0.464235561640168	c.mum	8	2	c040dd83	0	-0.426380836130605	36	-3.07194079951175	a.none	1	4	f3c655af	85cee55f	1831-1840	1
0	21	-0.316854758917542	c.mum	8	2	c040dd83	1	-9.4263808361306	27	-3.07194079951175	d.pgm	0	2	4b6ba0e1	456e9fb2	1851-1860	1
0	22	-0.169473956194917	c.mum	8	2	c040dd83	0	11.5736191638694	48	4.92805920048825	a.none	0	7	d86dce44	d8283f7c	1851-1860	9
0	23	-0.0220931534722908	c.mum	8	2	c040dd83	0	10.5736191638694	47	1.92805920048825	a.none	1	9	f9157051	e5424369	1801-1810	6
0	24	0.125287649250335	c.mum	8	2	c040dd83	0	2.5736191638694	39	-1.07194079951175	c.mgm	1	6.5	9ed83837	d9c77e8c	1821-1830	3
0	25	0.272668451972961	c.mum	8	2	c040dd83	1	6.5736191638694	43	-2.07194079951175	a.none	0	9	2c59a8da	b58795eb	1791-1800	2
1	26	0.420049254695587	c.mum	8	2	c040dd83	0	-0.426380836130605	36	-2.07194079951175	a.none	1	6	336854e9	9d7bb3a7	1811-1820	2
0	16	-1.05375877253067	b.both	2	2	0fda7398	0	-16.4263808361306	20	-3.07194079951175	b.both	0	2	c05a6aba	ae1ca8b9	1821-1830	1
0	17	-0.906377969808046	b.both	2	2	0fda7398	0	12.5736191638694	49	-2.07194079951175	c.mgm	1	7	cbc9144a	93720f69	1831-1840	2
0	18	-0.75899716708542	b.both	2	2	0fda7398	0	-4.4263808361306	32	-2.07194079951175	d.pgm	1	3	2c93e7a8	db1f4a7b	1841-1850	2
0	19	-0.611616364362794	b.both	2	2	0fda7398	0	2.5736191638694	39	-2.07194079951175	d.pgm	1	6	1ec5da49	2111e054	1811-1820	2
0	20	-0.464235561640168	b.both	2	2	0fda7398	0	13.5736191638694	50	5.92805920048825	c.mgm	1	7	3a22a19e	d96c6fd1	1741-1750	10
0	21	-0.316854758917542	b.both	2	2	0fda7398	0	-8.4263808361306	28	-3.07194079951175	b.both	1	4	c8dba788	514b3cc3	1831-1840	1
0	22	-0.169473956194917	b.both	2	2	0fda7398	0	8.5736191638694	45	-2.07194079951175	c.mgm	0	8	abb74ba9	d1e63c01	1801-1810	2
0	23	-0.0220931534722908	b.both	2	2	0fda7398	0	-4.4263808361306	32	-3.07194079951175	c.mgm	1	8	75956c9c	6e2b9e2c	1831-1840	1
0	24	0.125287649250335	b.both	2	2	0fda7398	1	-4.4263808361306	32	-1.07194079951175	b.both	1	3	af35748f	822dacfe	1821-1830	3
0	25	0.272668451972961	b.both	2	2	0fda7398	1	1.5736191638694	38	-1.07194079951175	d.pgm	1	8	7053f811	8f4dcc96	1821-1830	3
0	26	0.420049254695587	b.both	2	2	0fda7398	0	-4.4263808361306	32	0.928059200488251	b.both	0	3	d7308e66	f8e958d8	1851-1860	5
0	27	0.567430057418212	b.both	2	2	0fda7398	0	0.573619163869395	37	0.928059200488251	a.none	0	5	1b62093c	9221d0ec	1841-1850	5
1	28	0.714810860140838	b.both	2	2	0fda7398	0	-1.4263808361306	35	-3.07194079951175	a.none	1	8	7056d8f1	c854e77c	1831-1840	1
0	16	-1.05375877253067	b.both	1	3	6b27f530	0	8.5736191638694	45	-0.0719407995117489	d.pgm	0	8	1a730a1e	409de297	1811-1820	4
0	17	-0.906377969808046	b.both	1	3	6b27f530	0	-9.4263808361306	27	-3.07194079951175	b.both	0	4	303d0c27	5f80cad0	1801-1810	1
0	18	-0.75899716708542	b.both	1	3	6b27f530	0	-15.4263808361306	21	-3.07194079951175	b.both	1	2	336686d3	a77e759f	1861-1870	1
0	19	-0.611616364362794	b.both	1	3	6b27f530	0	3.5736191638694	40	-3.07194079951175	a.none	1	6	8fab5c07	75558edc	1781-1790	1
0	20	-0.464235561640168	b.both	1	3	6b27f530	0	-10.4263808361306	26	-1.07194079951175	b.both	1	3	0fe221ce	240b54db	1801-1810	3
0	21	-0.316854758917542	b.both	1	3	6b27f530	0	-5.4263808361306	31	-1.07194079951175	c.mgm	1	5	d01da577	c9cb1a43	1781-1790	3
1	22	-0.169473956194917	b.both	1	3	6b27f530	1	-9.4263808361306	27	-1.07194079951175	c.mgm	1	4	aa52735f	ab5dec3a	1851-1860	3
0	16	-1.05375877253067	b.both	2	3	6b27f530	0	-0.426380836130605	36	-1.07194079951175	a.none	1	7	26a5673c	8553c102	1821-1830	3
0	17	-0.906377969808046	b.both	2	3	6b27f530	0	-5.4263808361306	31	-1.07194079951175	a.none	0	3	e9dad17c	afb99083	1801-1810	3
0	18	-0.75899716708542	b.both	2	3	6b27f530	0	2.5736191638694	39	-2.07194079951175	a.none	1	10	a92eca6d	ceeb8ba4	1771-1780	2
0	19	-0.611616364362794	b.both	2	3	6b27f530	1	-9.4263808361306	27	-2.07194079951175	b.both	1	2	b1e2ed6e	838b617b	1811-1820	2
0	20	-0.464235561640168	b.both	2	3	6b27f530	0	0.573619163869395	37	-0.0719407995117489	d.pgm	1	7	fe649b89	0e1b3dba	1831-1840	4
1	21	-0.316854758917542	b.both	2	3	6b27f530	0	-8.4263808361306	28	-3.07194079951175	b.both	1	4	d4873872	e1a2e0a5	1851-1860	1
0	16	-1.05375877253067	c.mum	2	3	ca702b17	0	-11.4263808361306	25	-3.07194079951175	b.both	1	2	4acdfe0d	6a3c9bdd	1861-1870	1
0	17	-0.906377969808046	c.mum	2	3	ca702b17	0	9.5736191638694	46	-1.07194079951175	a.none	1	10	d2185f53	9e9fbbfe	1761-1770	3
0	18	-0.75899716708542	c.mum	2	3	ca702b17	0	-9.4263808361306	27	-1.07194079951175	b.both	1	3	d8a8b79c	32c6383e	1851-1860	3
0	19	-0.611616364362794	c.mum	2	3	ca702b17	0	12.5736191638694	49	-0.0719407995117489	a.none	1	12	223b001b	1f85e146	1831-1840	4
1	20	-0.464235561640168	c.mum	2	3	ca702b17	0	8.5736191638694	45	-2.07194079951175	c.mgm	1	9	41bc0d4f	87409f0a	1811-1820	2
0	16	-1.05375877253067	b.both	3	3	ca702b17	0	6.5736191638694	43	0.928059200488251	c.mgm	0	11	1efe521b	82302630	1831-1840	5
0	17	-0.906377969808046	b.both	3	3	ca702b17	0	-10.4263808361306	26	-3.07194079951175	b.both	1	2	62c3adca	f21aded7	1831-1840	1
0	18	-0.75899716708542	b.both	3	3	ca702b17	0	8.5736191638694	45	-2.07194079951175	c.mgm	0	6	b13d3be8	52d9bc58	1831-1840	2
0	19	-0.611616364362794	b.both	3	3	ca702b17	0	-2.4263808361306	34	-3.07194079951175	d.pgm	1	5	c38ec037	1ef90c0a	1841-1850	1
0	20	-0.464235561640168	b.both	3	3	ca702b17	0	-4.4263808361306	32	-3.07194079951175	c.mgm	1	4	b5d83c68	bb763dcc	1821-1830	1
0	21	-0.316854758917542	b.both	3	3	ca702b17	1	-12.4263808361306	24	-2.07194079951175	b.both	1	2	11622e04	14ef1c0f	1731-1740	2
0	22	-0.169473956194917	b.both	3	3	ca702b17	1	-8.4263808361306	28	-1.07194079951175	c.mgm	0	3	8ce417ee	e3822cf1	1861-1870	3
0	23	-0.0220931534722908	b.both	3	3	ca702b17	1	-9.4263808361306	27	-2.07194079951175	c.mgm	1	3	e8050703	3fb83d91	1781-1790	2
0	24	0.125287649250335	b.both	3	3	ca702b17	0	-2.4263808361306	34	-1.07194079951175	d.pgm	0	6	17758474	386de314	1821-1830	3
0	25	0.272668451972961	d.mil	3	3	ca702b17	0	-5.4263808361306	31	-3.07194079951175	b.both	1	4	7a2cf611	e74faf94	1841-1850	1
0	26	0.420049254695587	d.mil	3	3	ca702b17	1	-4.4263808361306	32	-1.07194079951175	b.both	1	2	3b1cecc3	bb189005	1801-1810	3
0	27	0.567430057418212	d.mil	3	3	ca702b17	0	10.5736191638694	47	0.928059200488251	a.none	1	7	de9a1757	d7fc88e1	1821-1830	5
0	28	0.714810860140838	d.mil	3	3	ca702b17	0	-5.4263808361306	31	-3.07194079951175	c.mgm	1	6	20c89418	f8acdbc7	1841-1850	1
0	29	0.862191662863464	d.mil	3	2	ca702b17	0	2.5736191638694	39	-3.07194079951175	c.mgm	1	7	4c499221	c3197e19	1841-1850	1
0	30	1.00957246558609	d.mil	3	2	ca702b17	0	1.5736191638694	38	-3.07194079951175	b.both	0	2	daa1f66d	4a91a961	1781-1790	1
1	31	1.15695326830872	d.mil	3	2	ca702b17	0	-1.4263808361306	35	-2.07194079951175	d.pgm	1	3	7746cbf5	af223824	1841-1850	2
0	16	-1.05375877253067	c.mum	3.5	3	93fd0431	0	-4.4263808361306	32	-3.07194079951175	a.none	1	5	a562b3bc	c7dea912	1841-1850	1
0	17	-0.906377969808046	c.mum	3.5	3	93fd0431	0	10.5736191638694	47	0.928059200488251	a.none	0	4	0099935c	f95d836e	1801-1810	5
0	18	-0.75899716708542	c.mum	3.5	3	93fd0431	0	1.5736191638694	38	5.92805920048825	a.none	1	6	df7b3c51	699a4cf2	1831-1840	10
0	19	-0.611616364362794	c.mum	3.5	3	93fd0431	0	11.5736191638694	48	0.928059200488251	a.none	1	12	e31afd71	b7c9e571	1721-1730	5
0	20	-0.464235561640168	c.mum	3.5	3	93fd0431	0	-8.4263808361306	28	-3.07194079951175	d.pgm	1	4	96d07080	c1811d5e	1841-1850	1
0	21	-0.316854758917542	c.mum	3.5	3	93fd0431	0	-7.4263808361306	29	-1.07194079951175	a.none	1	3.5	998fdec4	ac0bfcd5	1821-1830	3
0	22	-0.169473956194917	c.mum	3.5	3	93fd0431	0	-5.4263808361306	31	-3.07194079951175	a.none	1	4	63c10432	898ce211	1831-1840	1
0	23	-0.0220931534722908	c.mum	3.5	2	93fd0431	0	13.5736191638694	50	5.92805920048825	a.none	0	4	01b348e9	cad67dc7	1801-1810	10
0	24	0.125287649250335	c.mum	3.5	2	93fd0431	0	11.5736191638694	48	5.92805920048825	c.mgm	1	5	b54ba4f0	a1f76139	1811-1820	10
0	25	0.272668451972961	c.mum	3.5	2	93fd0431	0	1.5736191638694	38	2.92805920048825	c.mgm	1	3	bc3cea2b	27b2e9be	1821-1830	7
0	26	0.420049254695587	c.mum	3.5	2	93fd0431	0	13.5736191638694	50	5.92805920048825	a.none	1	3	733a2f2e	adc93b79	1821-1830	10
0	27	0.567430057418212	c.mum	3.5	2	93fd0431	0	13.5736191638694	50	5.92805920048825	d.pgm	1	6	27183003	8a420a4d	1801-1810	10
0	28	0.714810860140838	c.mum	3.5	2	93fd0431	0	0.573619163869395	37	-3.07194079951175	a.none	1	8	68dcb93c	3e6b6496	1841-1850	1
1	29	0.862191662863464	c.mum	3.5	2	93fd0431	1	-4.4263808361306	32	-2.07194079951175	c.mgm	1	4	718d84fd	47d71975	1811-1820	2
0	16	-1.05375877253067	a.none	6	3	d1e14d42	0	6.5736191638694	43	-3.07194079951175	a.none	0	7	f3b9400f	f7b66d08	1831-1840	1
0	17	-0.906377969808046	a.none	6	3	d1e14d42	0	5.5736191638694	42	-2.07194079951175	a.none	1	3	5d68e160	1fd1d487	1781-1790	2
0	18	-0.75899716708542	a.none	6	3	d1e14d42	0	5.5736191638694	42	-3.07194079951175	a.none	1	9	03c68d6c	798a0cf0	1801-1810	1
0	19	-0.611616364362794	a.none	6	3	d1e14d42	0	6.5736191638694	43	5.92805920048825	a.none	0	4	d6fa7b96	64c7283a	1851-1860	10
0	20	-0.464235561640168	a.none	6	2	d1e14d42	1	-5.4263808361306	31	-2.07194079951175	c.mgm	1	4	c0c9128e	ae59d80f	1851-1860	2
0	21	-0.316854758917542	a.none	6	2	d1e14d42	0	-5.4263808361306	31	-3.07194079951175	a.none	1	5	adde21d1	e486506e	1851-1860	1
0	22	-0.169473956194917	a.none	6	2	d1e14d42	1	-1.4263808361306	35	-2.07194079951175	a.none	0	5	3a6dc72f	dfdd5893	1841-1850	2
0	23	-0.0220931534722908	a.none	6	2	d1e14d42	0	-4.4263808361306	32	-1.07194079951175	d.pgm	1	3	5f5bdd90	c15ebe0e	1801-1810	3
0	24	0.125287649250335	a.none	6	2	d1e14d42	0	11.5736191638694	48	1.92805920048825	d.pgm	0	4	bbda8a82	6862b4d2	1841-1850	6
1	25	0.272668451972961	a.none	6	2	d1e14d42	0	12.5736191638694	49	0.928059200488251	a.none	0	9	8fcd0ab4	7b381410	1851-1860	5
0	16	-1.05375877253067	b.both	4	4	63e550f6	0	2.5736191638694	39	5.92805920048825	d.pgm	1	3	3b75f897	64ace8f8	1811-1820	10
0	17	-0.906377969808046	b.both	4	4	63e550f6	0	6.5736191638694	43	3.92805920048825	a.none	0	7	856beb5f	19a089e9	1841-1850	8
0	18	-0.75899716708542	b.both	4	3	63e550f6	1	-6.4263808361306	30	-2.07194079951175	b.both	0	5	e576b30f	f566817f	1811-1820	2
0	19	-0.611616364362794	b.both	4	3	63e550f6	1	2.5736191638694	39	-2.07194079951175	d.pgm	0	11	6fe71e8c	927f7e85	1861-1870	2
0	20	-0.464235561640168	b.both	4	3	63e550f6	0	-9.4263808361306	27	-0.0719407995117489	b.both	1	2	cc21576b	d8ce1506	1851-1860	4
1	21	-0.316854758917542	b.both	4	2	63e550f6	0	-8.4263808361306	28	0.928059200488251	d.pgm	0	3	407c2e2c	efe96237	1831-1840	5
0	16	-1.05375877253067	c.mum	7	1	63e550f6	1	0.573619163869395	37	-2.07194079951175	a.none	0	6	b1d82d6c	63dd16f9	1851-1860	2
0	17	-0.906377969808046	c.mum	7	1	63e550f6	0	-13.4263808361306	23	-3.07194079951175	c.mgm	0	3	53d9b7af	e5feb175	1771-1780	1
0	18	-0.75899716708542	c.mum	7	0	63e550f6	0	-11.4263808361306	25	-2.07194079951175	b.both	0	2	76b72ca8	c867bae1	1821-1830	2
0	19	-0.611616364362794	c.mum	7	0	63e550f6	0	5.5736191638694	42	-3.07194079951175	d.pgm	0	14	3ef04d2c	531d8dde	1741-1750	1
0	20	-0.464235561640168	c.mum	7	0	63e550f6	1	-4.4263808361306	32	-3.07194079951175	c.mgm	1	6	e8050703	3fb83d91	1781-1790	1
0	21	-0.316854758917542	c.mum	7	0	63e550f6	0	-5.4263808361306	31	0.928059200488251	d.pgm	1	3	1bf629c0	26a9b716	1841-1850	5
0	22	-0.169473956194917	c.mum	7	0	63e550f6	0	2.5736191638694	39	-2.07194079951175	a.none	1	4	e8432c68	fa84b867	1811-1820	2
1	23	-0.0220931534722908	c.mum	7	0	63e550f6	0	-0.426380836130605	36	-3.07194079951175	c.mgm	1	7	6a02d764	094f2632	1781-1790	1
0	16	-1.05375877253067	b.both	5	2	7c87c977	1	-4.4263808361306	32	-2.07194079951175	b.both	0	5	3ac078b0	ff979e16	1841-1850	2
0	17	-0.906377969808046	b.both	5	2	7c87c977	0	3.5736191638694	40	-3.07194079951175	c.mgm	0	5	f9786966	d2e57b0c	1761-1770	1
0	18	-0.75899716708542	b.both	5	2	7c87c977	1	1.5736191638694	38	-1.07194079951175	a.none	1	6	3a6dc72f	dfdd5893	1841-1850	3
0	19	-0.611616364362794	b.both	5	2	7c87c977	1	4.5736191638694	41	-0.0719407995117489	c.mgm	0	7	60db601e	4e96c113	1801-1810	4
0	20	-0.464235561640168	c.mum	5	2	7c87c977	1	2.5736191638694	39	-0.0719407995117489	b.both	1	5.5	274eaa5c	5d99ab0a	1841-1850	4
0	21	-0.316854758917542	c.mum	5	2	7c87c977	0	10.5736191638694	47	5.92805920048825	a.none	1	4	8ddb3deb	a89eba7c	1841-1850	10
1	22	-0.169473956194917	c.mum	5	2	7c87c977	0	10.5736191638694	47	3.92805920048825	a.none	1	7	b7f9073b	59a20c8f	1791-1800	8
0	16	-1.05375877253067	b.both	3	3	c006ebb5	0	-15.4263808361306	21	-3.07194079951175	c.mgm	1	3	119290df	5d8f7e46	1791-1800	1
0	17	-0.906377969808046	b.both	3	3	c006ebb5	0	0.573619163869395	37	-2.07194079951175	d.pgm	0	5	fe8b48ac	aa3e1a35	1851-1860	2
0	18	-0.75899716708542	b.both	3	4	c006ebb5	0	-2.4263808361306	34	-3.07194079951175	c.mgm	1	4	d10fe894	e0f57bb8	1831-1840	1
1	19	-0.611616364362794	b.both	3	4	c006ebb5	0	6.5736191638694	43	0.928059200488251	c.mgm	1	6	cbc9144a	93720f69	1831-1840	5
0	16	-1.05375877253067	b.both	1	6	51ca80ee	0	-4.4263808361306	32	-3.07194079951175	c.mgm	0	7	755c5190	515c5943	1861-1870	1
0	17	-0.906377969808046	b.both	1	6	51ca80ee	1	-11.4263808361306	25	-2.07194079951175	b.both	0	3	f98d4fa2	94147f60	1851-1860	2
0	18	-0.75899716708542	b.both	1	5	51ca80ee	1	-12.4263808361306	24	-3.07194079951175	b.both	1	2	259f4961	5d6479dd	1781-1790	1
0	19	-0.611616364362794	b.both	1	5	51ca80ee	1	-5.4263808361306	31	-1.07194079951175	c.mgm	0	4.5	67c9a929	5091ffbe	1861-1870	3
0	20	-0.464235561640168	b.both	1	5	51ca80ee	0	4.5736191638694	41	-1.07194079951175	a.none	1	8	1fb62856	da81ed29	1841-1850	3
0	21	-0.316854758917542	b.both	1	5	51ca80ee	0	-1.4263808361306	35	-2.07194079951175	a.none	1	7	5ac6f255	cf08864d	1771-1780	2
0	22	-0.169473956194917	b.both	1	5	51ca80ee	0	4.5736191638694	41	-2.07194079951175	b.both	0	10	32283ad7	80fb8424	1851-1860	2
1	23	-0.0220931534722908	b.both	1	5	51ca80ee	0	3.5736191638694	40	1.92805920048825	d.pgm	1	6	2a476d41	cd22f80c	1841-1850	6
0	16	-1.05375877253067	b.both	5	5	51ca80ee	0	-4.4263808361306	32	-3.07194079951175	c.mgm	0	8	16621a15	1548ff7f	1861-1870	1
0	17	-0.906377969808046	b.both	5	5	51ca80ee	0	-5.4263808361306	31	-3.07194079951175	b.both	1	4	19dee51e	c867bae1	1831-1840	1
0	18	-0.75899716708542	b.both	5	5	51ca80ee	0	10.5736191638694	47	5.92805920048825	c.mgm	1	6	49a41abd	c9b247da	1841-1850	10
0	19	-0.611616364362794	b.both	5	5	51ca80ee	0	6.5736191638694	43	-2.07194079951175	a.none	0	6	e7c88487	d902c564	1851-1860	2
0	20	-0.464235561640168	b.both	5	5	51ca80ee	1	0.573619163869395	37	-3.07194079951175	a.none	1	6	23de8c57	dc33353b	1831-1840	1
0	21	-0.316854758917542	b.both	5	5	51ca80ee	0	4.5736191638694	41	-1.07194079951175	a.none	1	7	9309a071	1fa129a0	1811-1820	3
0	22	-0.169473956194917	b.both	5	5	51ca80ee	0	8.5736191638694	45	-2.07194079951175	d.pgm	0	4	daa1f66d	4a91a961	1781-1790	2
0	23	-0.0220931534722908	b.both	5	4	51ca80ee	0	3.5736191638694	40	-3.07194079951175	c.mgm	0	10	e4cbf4ab	c5fb3f4a	1861-1870	1
0	24	0.125287649250335	b.both	5	4	51ca80ee	0	-14.4263808361306	22	-2.07194079951175	b.both	1	2	d4873872	e1a2e0a5	1851-1860	2
0	25	0.272668451972961	b.both	5	4	51ca80ee	0	-13.4263808361306	23	-2.07194079951175	b.both	1	3	ab7c1cc0	87000a72	1851-1860	2
1	26	0.420049254695587	b.both	5	4	51ca80ee	0	-4.4263808361306	32	-1.07194079951175	d.pgm	1	2	211bd12c	043502bb	1761-1770	3
0	16	-1.05375877253067	b.both	2	4	bacc2513	1	-6.4263808361306	30	-2.07194079951175	d.pgm	1	6	d6f894d1	2759c555	1811-1820	2
0	17	-0.906377969808046	b.both	2	4	bacc2513	0	9.5736191638694	46	1.92805920048825	d.pgm	0	12	81162b37	52c0f57a	1841-1850	6
0	18	-0.75899716708542	b.both	2	5	bacc2513	0	10.5736191638694	47	5.92805920048825	c.mgm	1	7	de3033b6	7e2c70da	1741-1750	10
0	19	-0.611616364362794	b.both	2	5	bacc2513	1	-0.426380836130605	36	-2.07194079951175	c.mgm	1	5	259d9835	164302fd	1811-1820	2
0	20	-0.464235561640168	d.mil	2	5	bacc2513	1	-4.4263808361306	32	-2.07194079951175	c.mgm	1	2	82d60d94	021613cc	1821-1830	2
0	21	-0.316854758917542	d.mil	2	5	bacc2513	1	-7.4263808361306	29	-2.07194079951175	d.pgm	1	4	227abe95	f3e3f686	1811-1820	2
0	22	-0.169473956194917	d.mil	2	5	bacc2513	1	-12.4263808361306	24	-3.07194079951175	b.both	0	3	7a4638d4	a8c28bda	1761-1770	1
0	23	-0.0220931534722908	d.mil	2	4	bacc2513	0	0.573619163869395	37	-2.07194079951175	d.pgm	1	4	fa4737f0	64a13487	1781-1790	2
0	24	0.125287649250335	d.mil	2	4	bacc2513	1	8.5736191638694	45	-1.07194079951175	a.none	1	8	9309a071	1fa129a0	1811-1820	3
0	25	0.272668451972961	d.mil	2	4	bacc2513	0	12.5736191638694	49	5.92805920048825	a.none	0	4	6565e673	ab781bb1	1851-1860	10
0	26	0.420049254695587	d.mil	2	4	bacc2513	1	-16.4263808361306	20	-3.07194079951175	b.both	0	2	113757b2	eb99c8f5	1841-1850	1
0	27	0.567430057418212	d.mil	2	4	bacc2513	0	-11.4263808361306	25	-3.07194079951175	b.both	1	2	0c581445	0fb5f21d	1851-1860	1
1	28	0.714810860140838	d.mil	2	4	bacc2513	0	3.5736191638694	40	-1.07194079951175	a.none	0	6	e3080ee1	24b3f6bd	1851-1860	3
0	16	-1.05375877253067	b.both	1	1	675538bf	0	11.5736191638694	48	5.92805920048825	c.mgm	0	3	e06b9fab	927821f9	1831-1840	10
0	17	-0.906377969808046	b.both	1	1	675538bf	0	4.5736191638694	41	-2.07194079951175	c.mgm	1	6	8d434c9d	83e9c25d	1841-1850	2
0	18	-0.75899716708542	b.both	1	1	675538bf	0	-13.4263808361306	23	-3.07194079951175	c.mgm	1	2	16137f9b	afdd16a4	1821-1830	1
0	19	-0.611616364362794	b.both	1	1	675538bf	0	6.5736191638694	43	-3.07194079951175	a.none	1	8	9309a071	1fa129a0	1811-1820	1
0	20	-0.464235561640168	b.both	1	1	675538bf	0	4.5736191638694	41	5.92805920048825	a.none	1	5	aad37bd5	4a1ccba8	1811-1820	10
0	21	-0.316854758917542	b.both	1	1	675538bf	0	9.5736191638694	46	-2.07194079951175	a.none	1	10	9007891f	91bdef7a	1831-1840	2
0	22	-0.169473956194917	b.both	1	1	675538bf	0	-14.4263808361306	22	-1.07194079951175	b.both	0	2	adb1f07d	d62617d6	1851-1860	3
0	23	-0.0220931534722908	b.both	1	1	675538bf	0	12.5736191638694	49	5.92805920048825	a.none	0	6	df7b3c51	699a4cf2	1831-1840	10
0	24	0.125287649250335	b.both	1	1	675538bf	0	-10.4263808361306	26	-3.07194079951175	a.none	1	2	6181ced3	b2e112e7	1791-1800	1
0	25	0.272668451972961	b.both	1	1	675538bf	0	-12.4263808361306	24	-3.07194079951175	b.both	1	3	c331fb0f	5eeb1a86	1861-1870	1
1	26	0.420049254695587	b.both	1	1	675538bf	1	1.5736191638694	38	-1.07194079951175	a.none	1	4	1bd9059c	f800ae65	1781-1790	3
0	16	-1.05375877253067	b.both	1	6	1d99a3a5	0	5.5736191638694	42	-0.0719407995117489	a.none	1	9	4f49463b	5b1d001c	1781-1790	4
0	17	-0.906377969808046	b.both	1	6	1d99a3a5	0	-6.4263808361306	30	-3.07194079951175	c.mgm	1	4	8ae692e1	2167afde	1771-1780	1
0	18	-0.75899716708542	b.both	1	6	1d99a3a5	0	-4.4263808361306	32	1.92805920048825	d.pgm	1	3	1bf629c0	26a9b716	1841-1850	6
0	19	-0.611616364362794	b.both	1	6	1d99a3a5	1	2.5736191638694	39	4.92805920048825	c.mgm	1	3	29718f8d	6b56a2b9	1761-1770	9
0	20	-0.464235561640168	b.both	1	6	1d99a3a5	0	1.5736191638694	38	-3.07194079951175	d.pgm	0	11	6fe71e8c	927f7e85	1861-1870	1
0	21	-0.316854758917542	b.both	1	6	1d99a3a5	0	10.5736191638694	47	2.92805920048825	a.none	1	4	2fe601c0	73f9a5af	1841-1850	7
0	22	-0.169473956194917	b.both	1	5	1d99a3a5	0	12.5736191638694	49	3.92805920048825	d.pgm	1	3	639584bd	377f1f10	1791-1800	8
0	23	-0.0220931534722908	b.both	1	5	1d99a3a5	0	-11.4263808361306	25	-3.07194079951175	c.mgm	0	4	017f02cf	aafed508	1861-1870	1
0	24	0.125287649250335	b.both	1	5	1d99a3a5	1	-0.426380836130605	36	-2.07194079951175	d.pgm	1	6	72da9996	c6141767	1851-1860	2
0	25	0.272668451972961	b.both	1	5	1d99a3a5	1	1.5736191638694	38	-2.07194079951175	b.both	0	11	20fdff80	421db73d	1811-1820	2
0	26	0.420049254695587	b.both	1	5	1d99a3a5	1	-1.4263808361306	35	-1.07194079951175	c.mgm	1	5	67a5f26e	2cf52009	1851-1860	3
0	27	0.567430057418212	b.both	1	5	1d99a3a5	0	-6.4263808361306	30	-2.07194079951175	a.none	0	5	52df865f	7bc4228d	1821-1830	2
0	28	0.714810860140838	b.both	1	5	1d99a3a5	0	2.5736191638694	39	-3.07194079951175	d.pgm	1	8	c6e464df	2cc51fda	1801-1810	1
1	29	0.862191662863464	b.both	1	5	1d99a3a5	0	-4.4263808361306	32	-3.07194079951175	a.none	1	3	cfb76ddd	7ad42ddd	1801-1810	1
0	16	-1.05375877253067	b.both	1	4	27e7ca96	0	12.5736191638694	49	-2.07194079951175	a.none	0	7	08bf831f	5a921c58	1841-1850	2
0	17	-0.906377969808046	b.both	1	4	27e7ca96	0	-12.4263808361306	24	-3.07194079951175	b.both	1	2	a487cc37	ff7f7574	1831-1840	1
0	18	-0.75899716708542	b.both	1	4	27e7ca96	0	-3.4263808361306	33	-2.07194079951175	c.mgm	1	5	4589381c	4c6dca1b	1831-1840	2
0	19	-0.611616364362794	b.both	1	4	27e7ca96	0	6.5736191638694	43	-0.0719407995117489	b.both	0	5	8ab999b9	63b5315f	1801-1810	4
0	20	-0.464235561640168	b.both	1	4	27e7ca96	0	-6.4263808361306	30	-3.07194079951175	a.none	1	4	1b62093c	9221d0ec	1841-1850	1
0	21	-0.316854758917542	b.both	1	4	27e7ca96	1	0.573619163869395	37	-1.07194079951175	a.none	1	8	c0042952	3d924f47	1841-1850	3
0	22	-0.169473956194917	b.both	1	4	27e7ca96	1	-6.4263808361306	30	-1.07194079951175	c.mgm	1	5	8531b122	ea611fa7	1851-1860	3
0	23	-0.0220931534722908	b.both	1	4	27e7ca96	1	-13.4263808361306	23	-2.07194079951175	b.both	0	3	c05a6aba	ae1ca8b9	1821-1830	2
0	24	0.125287649250335	b.both	1	4	27e7ca96	1	12.5736191638694	49	1.92805920048825	a.none	0	7	54acafab	ff979e16	1851-1860	6
0	25	0.272668451972961	b.both	1	4	27e7ca96	0	10.5736191638694	47	2.92805920048825	a.none	1	8	a27c64cb	7b6f71ec	1841-1850	7
0	26	0.420049254695587	c.mum	1	4	27e7ca96	0	5.5736191638694	42	-3.07194079951175	b.both	0	7	20a4fee6	1f8808e2	1851-1860	1
0	27	0.567430057418212	c.mum	1	4	27e7ca96	0	4.5736191638694	41	-3.07194079951175	a.none	0	5.5	fc8b1928	80660ace	1771-1780	1
0	28	0.714810860140838	c.mum	1	4	27e7ca96	0	-3.4263808361306	33	-3.07194079951175	d.pgm	1	7	b5869a15	4593c584	1841-1850	1
0	29	0.862191662863464	c.mum	1	4	27e7ca96	0	-1.4263808361306	35	-1.07194079951175	b.both	1	5	e0aa305a	758ee9fa	1821-1830	3
0	30	1.00957246558609	c.mum	1	4	27e7ca96	0	2.5736191638694	39	-3.07194079951175	d.pgm	0	3	bb6c02f4	a8c28bda	1781-1790	1
1	31	1.15695326830872	c.mum	1	4	27e7ca96	0	2.5736191638694	39	-1.07194079951175	c.mgm	1	7	0cb8e37b	59d82f8f	1821-1830	3
0	16	-1.05375877253067	b.both	4	6	9e07b44a	0	-4.4263808361306	32	-3.07194079951175	b.both	0	7	80e8ff26	0f05c792	1831-1840	1
0	17	-0.906377969808046	b.both	4	6	9e07b44a	0	10.5736191638694	47	0.928059200488251	b.both	0	10	29cd6f95	a3bcd150	1861-1870	5
0	18	-0.75899716708542	b.both	4	6	9e07b44a	0	-4.4263808361306	32	3.92805920048825	b.both	0	2	e34b29e7	18c35ac3	1781-1790	8
0	19	-0.611616364362794	b.both	4	6	9e07b44a	1	-3.4263808361306	33	-3.07194079951175	a.none	0	5	4a0fecf5	891e25d9	1841-1850	1
0	20	-0.464235561640168	b.both	4	6	9e07b44a	1	0.573619163869395	37	-0.0719407995117489	d.pgm	0	4	514ac176	25165842	1841-1850	4
0	21	-0.316854758917542	b.both	4	6	9e07b44a	0	3.5736191638694	40	-1.07194079951175	a.none	1	3	c5b33950	c9ad79be	1841-1850	3
0	22	-0.169473956194917	b.both	4	6	9e07b44a	0	9.5736191638694	46	5.92805920048825	c.mgm	1	8	e1dc1ba3	15d04e98	1831-1840	10
0	23	-0.0220931534722908	b.both	4	6	9e07b44a	1	-16.4263808361306	20	-2.07194079951175	b.both	1	2	ce6ad8f1	a1dbb363	1861-1870	2
0	24	0.125287649250335	b.both	4	6	9e07b44a	1	-1.4263808361306	35	-3.07194079951175	b.both	0	7	505335a9	dc42ed28	1861-1870	1
0	25	0.272668451972961	b.both	4	6	9e07b44a	0	7.5736191638694	44	1.92805920048825	c.mgm	0	5	a6d63e3a	57d2e35f	1851-1860	6
0	26	0.420049254695587	d.mil	4	6	9e07b44a	0	-8.4263808361306	28	-3.07194079951175	b.both	0	3	0cb8e37b	59d82f8f	1821-1830	1
0	27	0.567430057418212	d.mil	4	6	9e07b44a	0	-9.4263808361306	27	-3.07194079951175	d.pgm	1	3.5	998fdec4	ac0bfcd5	1821-1830	1
0	28	0.714810860140838	d.mil	4	6	9e07b44a	0	-4.4263808361306	32	2.92805920048825	b.both	1	3	1b0779a3	cb889c92	1811-1820	7
0	29	0.862191662863464	d.mil	4	6	9e07b44a	0	0.573619163869395	37	-3.07194079951175	c.mgm	0	8	05dea5d5	41acffb9	1851-1860	1
0	30	1.00957246558609	d.mil	4	6	9e07b44a	0	1.5736191638694	38	-2.07194079951175	c.mgm	1	9	156e3d0b	04730781	1841-1850	2
0	31	1.15695326830872	d.mil	4	6	9e07b44a	0	9.5736191638694	46	-2.07194079951175	c.mgm	0	9	1fb9330a	411e1966	1841-1850	2
0	32	1.30433407103134	d.mil	4	6	9e07b44a	1	-8.4263808361306	28	-2.07194079951175	a.none	1	2	1543ca58	9a421d9a	1841-1850	2
0	33	1.45171487375397	d.mil	4	6	9e07b44a	1	-2.4263808361306	34	-1.07194079951175	b.both	0	4	62c3adca	f21aded7	1831-1840	3
1	34	1.59909567647659	d.mil	4	6	9e07b44a	0	5.5736191638694	42	-1.07194079951175	c.mgm	1	8	c5488538	6689f1fb	1841-1850	3
0	16	-1.05375877253067	b.both	5	6	9e07b44a	0	-12.4263808361306	24	-1.07194079951175	b.both	1	2	78e706be	a186f81b	1821-1830	3
0	17	-0.906377969808046	b.both	5	6	9e07b44a	0	13.5736191638694	50	5.92805920048825	d.pgm	1	3	e34b29e7	18c35ac3	1781-1790	10
0	18	-0.75899716708542	b.both	5	6	9e07b44a	1	7.5736191638694	44	-1.07194079951175	a.none	1	11	afb6bddc	dc33353b	1831-1840	3
0	19	-0.611616364362794	b.both	5	6	9e07b44a	1	4.5736191638694	41	-2.07194079951175	a.none	0	12	1a945eac	6d5d95ed	1831-1840	2
0	20	-0.464235561640168	b.both	5	6	9e07b44a	1	-0.426380836130605	36	-3.07194079951175	c.mgm	1	9	824cd41d	7e1c30d7	1851-1860	1
0	21	-0.316854758917542	b.both	5	6	9e07b44a	0	7.5736191638694	44	0.928059200488251	c.mgm	1	4	29718f8d	6b56a2b9	1761-1770	5
0	22	-0.169473956194917	b.both	5	6	9e07b44a	0	11.5736191638694	48	5.92805920048825	a.none	1	5	dda449b3	bf4d13e7	1821-1830	10
0	23	-0.0220931534722908	b.both	5	6	9e07b44a	1	-9.4263808361306	27	-2.07194079951175	c.mgm	1	4	ff500137	a9ebc21b	1851-1860	2
0	24	0.125287649250335	b.both	5	6	9e07b44a	0	0.573619163869395	37	-2.07194079951175	a.none	1	6	4298a49c	07f8baa6	1851-1860	2
0	25	0.272668451972961	d.mil	5	6	9e07b44a	0	6.5736191638694	43	2.92805920048825	c.mgm	1	5	b54ba4f0	a1f76139	1811-1820	7
0	26	0.420049254695587	d.mil	5	6	9e07b44a	1	1.5736191638694	38	-1.07194079951175	a.none	0	7	ef7a14d3	8ef40a87	1781-1790	3
0	27	0.567430057418212	d.mil	5	6	9e07b44a	0	13.5736191638694	50	3.92805920048825	a.none	1	9	8151e746	7acc3343	1801-1810	8
0	28	0.714810860140838	d.mil	5	6	9e07b44a	1	-7.4263808361306	29	-2.07194079951175	a.none	1	4	2fb09cce	ca891e38	1851-1860	2
0	29	0.862191662863464	d.mil	5	6	9e07b44a	1	-5.4263808361306	31	-2.07194079951175	d.pgm	0	7	f334dfe1	7ea056f6	1821-1830	2
0	30	1.00957246558609	d.mil	5	6	9e07b44a	0	12.5736191638694	49	2.92805920048825	c.mgm	1	9	3d13b045	8486a470	1841-1850	7
0	31	1.15695326830872	d.mil	5	6	9e07b44a	1	-7.4263808361306	29	-2.07194079951175	b.both	1	4	37cab6bc	203c87a3	1851-1860	2
0	32	1.30433407103134	d.mil	5	6	9e07b44a	0	9.5736191638694	46	-2.07194079951175	a.none	0	4	36a61946	42ddf136	1811-1820	2
0	33	1.45171487375397	d.mil	5	6	9e07b44a	0	3.5736191638694	40	-3.07194079951175	a.none	0	11	02f2cd8c	37db4483	1861-1870	1
0	34	1.59909567647659	d.mil	5	6	9e07b44a	0	-3.4263808361306	33	-3.07194079951175	a.none	1	6	89d7083f	61d72afa	1811-1820	1
0	35	1.74647647919922	d.mil	5	6	9e07b44a	1	1.5736191638694	38	-3.07194079951175	a.none	0	10	4e47c59d	bd283946	1851-1860	1
0	36	1.89385728192184	d.mil	5	6	9e07b44a	0	11.5736191638694	48	0.928059200488251	a.none	1	11	412a21c1	699a4cf2	1821-1830	5
0	37	2.04123808464447	d.mil	5	6	9e07b44a	1	-1.4263808361306	35	-1.07194079951175	d.pgm	0	4	be0b711f	5d455af6	1821-1830	3
0	38	2.1886188873671	d.mil	5	6	9e07b44a	1	-7.4263808361306	29	-2.07194079951175	b.both	1	2	3c59390a	d49796dc	1861-1870	2
1	39	2.33599969008972	d.mil	5	6	9e07b44a	0	-7.4263808361306	29	-3.07194079951175	a.none	1	4	db357e36	b4d07ff0	1771-1780	1
0	16	-1.05375877253067	b.both	7	6	9e07b44a	0	-3.4263808361306	33	-3.07194079951175	a.none	1	6	3c2ded78	b815aa3c	1841-1850	1
0	17	-0.906377969808046	b.both	7	6	9e07b44a	0	-9.4263808361306	27	-3.07194079951175	c.mgm	1	4	74bba691	e14baf43	1851-1860	1
0	18	-0.75899716708542	b.both	7	6	9e07b44a	0	-4.4263808361306	32	-2.07194079951175	c.mgm	0	9	e06ecc37	10cf7042	1861-1870	2
0	19	-0.611616364362794	b.both	7	6	9e07b44a	0	-11.4263808361306	25	-3.07194079951175	d.pgm	1	3.5	f4f84275	c17c9f8f	1801-1810	1
0	20	-0.464235561640168	d.mil	7	6	9e07b44a	0	4.5736191638694	41	0.928059200488251	a.none	0	10	93ee0ca8	a32c0510	1831-1840	5
0	21	-0.316854758917542	d.mil	7	6	9e07b44a	0	3.5736191638694	40	-3.07194079951175	c.mgm	1	8	28756281	2a093587	1811-1820	1
0	22	-0.169473956194917	a.none	7	6	9e07b44a	0	6.5736191638694	43	4.92805920048825	a.none	1	6	c1f4fde5	9a241057	1821-1830	9
1	23	-0.0220931534722908	a.none	7	6	9e07b44a	0	2.5736191638694	39	-2.07194079951175	d.pgm	0	6	98b342bd	24b3f6bd	1851-1860	2
0	16	-1.05375877253067	d.mil	7	3	c48b9aa0	1	5.5736191638694	42	-3.07194079951175	b.both	0	8	29776bff	97eabe7b	1811-1820	1
0	17	-0.906377969808046	d.mil	7	3	c48b9aa0	0	5.5736191638694	42	-3.07194079951175	a.none	1	9	ef7a14d3	8ef40a87	1781-1790	1
0	18	-0.75899716708542	d.mil	7	3	c48b9aa0	0	-7.4263808361306	29	-3.07194079951175	d.pgm	1	2	895c67d3	f67fffbb	1831-1840	1
0	19	-0.611616364362794	d.mil	7	3	c48b9aa0	0	6.5736191638694	43	-1.07194079951175	a.none	1	7	7bb2b01b	4e3e57e2	1821-1830	3
0	20	-0.464235561640168	d.mil	7	3	c48b9aa0	0	12.5736191638694	49	4.92805920048825	c.mgm	1	8	4c499221	c3197e19	1841-1850	9
0	21	-0.316854758917542	d.mil	7	3	c48b9aa0	0	9.5736191638694	46	-2.07194079951175	a.none	1	4	e87b72dc	ac065e92	1831-1840	2
0	22	-0.169473956194917	d.mil	7	3	c48b9aa0	0	6.5736191638694	43	-2.07194079951175	a.none	0	9	fee0228d	7f763f60	1861-1870	2
0	23	-0.0220931534722908	d.mil	7	3	c48b9aa0	0	-1.4263808361306	35	-2.07194079951175	a.none	1	5	8fcd0ab4	7b381410	1851-1860	2
0	24	0.125287649250335	d.mil	7	3	c48b9aa0	0	10.5736191638694	47	0.928059200488251	a.none	1	7	ac4f13be	abfbe106	1751-1760	5
1	25	0.272668451972961	d.mil	7	3	c48b9aa0	1	-1.4263808361306	35	-1.07194079951175	d.pgm	0	4	220a4b47	19d3e0bc	1851-1860	3
0	16	-1.05375877253067	b.both	1	3	8b58d352	0	-4.4263808361306	32	-3.07194079951175	b.both	1	4	d7fc3d1c	a89e88d0	1851-1860	1
0	17	-0.906377969808046	b.both	1	4	8b58d352	0	3.5736191638694	40	-1.07194079951175	a.none	0	6	d144a620	8c7e98ff	1851-1860	3
0	18	-0.75899716708542	b.both	1	4	8b58d352	0	0.573619163869395	37	-1.07194079951175	c.mgm	1	7	de3033b6	7e2c70da	1741-1750	3
0	19	-0.611616364362794	b.both	1	4	8b58d352	0	-7.4263808361306	29	-3.07194079951175	b.both	0	3	f9ef5f6a	d7fd4ce6	1831-1840	1
0	20	-0.464235561640168	b.both	1	4	8b58d352	0	3.5736191638694	40	5.92805920048825	c.mgm	0	5	bb087851	2df5f7b0	1841-1850	10
0	21	-0.316854758917542	b.both	1	4	8b58d352	0	-6.4263808361306	30	-2.07194079951175	a.none	1	4	7380f0f0	808e65a0	1861-1870	2
0	22	-0.169473956194917	b.both	1	4	8b58d352	0	-13.4263808361306	23	-3.07194079951175	b.both	1	2	1b0779a3	cb889c92	1811-1820	1
0	23	-0.0220931534722908	b.both	1	4	8b58d352	0	10.5736191638694	47	0.928059200488251	a.none	0	4	6cdaae3d	88ff4522	1791-1800	5
0	24	0.125287649250335	b.both	1	4	8b58d352	0	-6.4263808361306	30	-3.07194079951175	d.pgm	1	2	86306ebc	eec1bba8	1851-1860	1
0	25	0.272668451972961	c.mum	1	4	8b58d352	1	-4.4263808361306	32	-1.07194079951175	a.none	0	5	dec2da25	37076701	1861-1870	3
0	26	0.420049254695587	c.mum	1	4	8b58d352	1	-13.4263808361306	23	-3.07194079951175	a.none	1	2	64f1efda	3e6b6496	1851-1860	1
1	27	0.567430057418212	c.mum	1	4	8b58d352	1	-4.4263808361306	32	-1.07194079951175	a.none	1	6	d08e3595	7d4623b1	1851-1860	3
0	16	-1.05375877253067	b.both	5	4	89f0eead	0	-0.426380836130605	36	-2.07194079951175	b.both	1	6	e19271a7	b870f328	1851-1860	2
0	17	-0.906377969808046	b.both	5	4	89f0eead	0	-12.4263808361306	24	-3.07194079951175	a.none	1	2	25a7da33	7fdd943b	1851-1860	1
0	18	-0.75899716708542	b.both	5	4	89f0eead	0	-4.4263808361306	32	-3.07194079951175	b.both	1	5	ac208806	51e63cb5	1851-1860	1
0	19	-0.611616364362794	b.both	5	4	89f0eead	1	-4.4263808361306	32	0.928059200488251	c.mgm	0	2	00eae0e1	3d9c499a	1851-1860	5
0	20	-0.464235561640168	b.both	5	4	89f0eead	0	13.5736191638694	50	1.92805920048825	a.none	1	4	e87b72dc	ac065e92	1831-1840	6
0	21	-0.316854758917542	b.both	5	4	89f0eead	0	2.5736191638694	39	-1.07194079951175	c.mgm	0	6	e633cfb1	f94988aa	1851-1860	3
0	22	-0.169473956194917	b.both	5	4	89f0eead	1	-10.4263808361306	26	-3.07194079951175	b.both	1	3	505335a9	dc42ed28	1861-1870	1
0	23	-0.0220931534722908	b.both	5	4	89f0eead	0	-6.4263808361306	30	-3.07194079951175	a.none	1	2	281bf467	f01baf72	1831-1840	1
1	24	0.125287649250335	c.mum	5	4	89f0eead	1	-11.4263808361306	25	-2.07194079951175	c.mgm	1	2	cf3dc7d5	009b6004	1861-1870	2
0	16	-1.05375877253067	d.mil	11.5	7	9214bcf3	0	3.5736191638694	40	-1.07194079951175	a.none	0	5	47b7966d	e64ec16b	1811-1820	3
0	17	-0.906377969808046	d.mil	11.5	6	9214bcf3	0	-1.4263808361306	35	-1.07194079951175	a.none	1	4	cbcd5c4c	09a0960c	1801-1810	3
0	18	-0.75899716708542	d.mil	11.5	6	9214bcf3	1	-11.4263808361306	25	-2.07194079951175	c.mgm	0	5.5	bdde6a25	e7f5e524	1851-1860	2
0	19	-0.611616364362794	d.mil	11.5	6	9214bcf3	0	-10.4263808361306	26	-1.07194079951175	c.mgm	0	2	7d448a90	aa344cae	1841-1850	3
1	20	-0.464235561640168	d.mil	11.5	6	9214bcf3	0	0.573619163869395	37	-3.07194079951175	c.mgm	1	7	0bb34a98	7d5a5bd4	1801-1810	1
0	16	-1.05375877253067	a.none	14	6	9214bcf3	0	3.5736191638694	40	-2.07194079951175	b.both	1	8	e35750fe	1eddb994	1811-1820	2
0	17	-0.906377969808046	a.none	14	6	9214bcf3	0	-1.4263808361306	35	-3.07194079951175	c.mgm	1	6	7963bb56	e7bdc223	1841-1850	1
0	18	-0.75899716708542	a.none	14	6	9214bcf3	0	3.5736191638694	40	-1.07194079951175	d.pgm	0	4	e2af0666	82302630	1851-1860	3
0	19	-0.611616364362794	a.none	14	6	9214bcf3	0	12.5736191638694	49	1.92805920048825	a.none	0	5	bb6c02f4	a8c28bda	1781-1790	6
0	20	-0.464235561640168	a.none	14	5	9214bcf3	1	-8.4263808361306	28	-2.07194079951175	b.both	0	3	e83ff1ec	373251d9	1851-1860	2
0	21	-0.316854758917542	a.none	14	5	9214bcf3	0	-4.4263808361306	32	-3.07194079951175	b.both	1	4	d83f1855	1d835ebb	1831-1840	1
1	22	-0.169473956194917	a.none	14	4	9214bcf3	0	-4.4263808361306	32	-2.07194079951175	d.pgm	1	4	b25220b3	2bc4d439	1821-1830	2
0	16	-1.05375877253067	b.both	6	4	d2ae297c	0	5.5736191638694	42	4.92805920048825	a.none	1	5	6181ced3	b2e112e7	1791-1800	9
0	17	-0.906377969808046	b.both	6	4	d2ae297c	0	2.5736191638694	39	5.92805920048825	a.none	0	4	a445e416	2bde29f9	1861-1870	10
0	18	-0.75899716708542	b.both	6	4	d2ae297c	0	5.5736191638694	42	5.92805920048825	a.none	1	3	1543ca58	9a421d9a	1841-1850	10
0	19	-0.611616364362794	b.both	6	4	d2ae297c	0	9.5736191638694	46	3.92805920048825	a.none	0	9	052db272	e72f0e66	1851-1860	8
0	20	-0.464235561640168	b.both	6	4	d2ae297c	0	-4.4263808361306	32	-3.07194079951175	c.mgm	1	6	73a44158	705846c2	1851-1860	1
0	21	-0.316854758917542	b.both	6	3	d2ae297c	1	5.5736191638694	42	-2.07194079951175	a.none	0	8	67a5f26e	2cf52009	1851-1860	2
0	22	-0.169473956194917	b.both	6	3	d2ae297c	0	8.5736191638694	45	-0.0719407995117489	a.none	0	4	b006487e	317b9b6a	1851-1860	4
0	23	-0.0220931534722908	d.mil	6	2	d2ae297c	0	-11.4263808361306	25	-3.07194079951175	b.both	1	4	c5694479	ec3eb201	1851-1860	1
0	24	0.125287649250335	d.mil	6	2	d2ae297c	1	-0.426380836130605	36	-1.07194079951175	b.both	1	3	499284d7	95266db2	1841-1850	3
0	25	0.272668451972961	d.mil	6	2	d2ae297c	1	-3.4263808361306	33	-1.07194079951175	a.none	1	5	36a07ce3	30bdbd4e	1821-1830	3
0	26	0.420049254695587	d.mil	6	2	d2ae297c	1	-3.4263808361306	33	-1.07194079951175	a.none	1	5	0efd4b1d	dab243a1	1841-1850	3
0	27	0.567430057418212	a.none	6	2	d2ae297c	0	-2.4263808361306	34	-3.07194079951175	d.pgm	1	5	0c903f76	b2db5a3d	1841-1850	1
0	28	0.714810860140838	a.none	6	2	d2ae297c	0	-3.4263808361306	33	-2.07194079951175	b.both	0	5	7ba5b7ec	9e862980	1791-1800	2
0	29	0.862191662863464	a.none	6	2	d2ae297c	0	-5.4263808361306	31	-2.07194079951175	d.pgm	1	5	227abe95	f3e3f686	1811-1820	2
0	30	1.00957246558609	a.none	6	2	d2ae297c	0	7.5736191638694	44	0.928059200488251	c.mgm	0	6	36d46275	bdc16887	1841-1850	5
0	31	1.15695326830872	a.none	6	0	d2ae297c	0	-4.4263808361306	32	0.928059200488251	d.pgm	1	7	e7201a78	bf5c722e	1851-1860	5
0	32	1.30433407103134	a.none	6	0	d2ae297c	0	-7.4263808361306	29	2.92805920048825	b.both	0	2	8805fd4b	92c7ac3b	1851-1860	7
1	33	1.45171487375397	a.none	6	0	d2ae297c	0	-3.4263808361306	33	-3.07194079951175	a.none	1	7	20c89418	f8acdbc7	1841-1850	1
0	16	-1.05375877253067	d.mil	1	0	e6f72503	0	4.5736191638694	41	-0.0719407995117489	a.none	1	6	06d2fd87	f72b4288	1811-1820	4
0	17	-0.906377969808046	d.mil	1	0	e6f72503	1	6.5736191638694	43	-1.07194079951175	a.none	0	7	d798cb2a	475c0df4	1831-1840	3
0	18	-0.75899716708542	d.mil	1	0	e6f72503	0	11.5736191638694	48	1.92805920048825	a.none	1	6	0f8486ce	e5b8e99a	1771-1780	6
0	19	-0.611616364362794	d.mil	1	0	e6f72503	0	-3.4263808361306	33	-3.07194079951175	b.both	1	4	24013a73	dea3819d	1801-1810	1
0	20	-0.464235561640168	d.mil	1	0	e6f72503	0	-8.4263808361306	28	-3.07194079951175	c.mgm	1	6	d6e8f0f7	ae2938b2	1831-1840	1
0	21	-0.316854758917542	d.mil	1	0	e6f72503	0	-3.4263808361306	33	-2.07194079951175	b.both	1	4	ae645fd0	0234edb8	1841-1850	2
0	22	-0.169473956194917	d.mil	1	0	e6f72503	0	-1.4263808361306	35	1.92805920048825	b.both	0	2	fbad00c4	a8ab4f1f	1801-1810	6
0	23	-0.0220931534722908	d.mil	1	0	e6f72503	1	-0.426380836130605	36	-3.07194079951175	a.none	1	7	fe86f06b	a63efcf6	1831-1840	1
1	24	0.125287649250335	d.mil	1	0	e6f72503	0	2.5736191638694	39	-2.07194079951175	c.mgm	0	8	7422cb34	35e7af9b	1811-1820	2
0	16	-1.05375877253067	b.both	2	6	45248975	0	-12.4263808361306	24	-3.07194079951175	b.both	0	5	1efe521b	82302630	1831-1840	1
0	17	-0.906377969808046	b.both	2	6	45248975	0	-13.4263808361306	23	-2.07194079951175	d.pgm	1	2	89d7083f	61d72afa	1811-1820	2
0	18	-0.75899716708542	b.both	2	6	45248975	0	-2.4263808361306	34	-2.07194079951175	b.both	1	5	5060ad02	8f564ed7	1841-1850	2
0	19	-0.611616364362794	b.both	2	7	45248975	0	9.5736191638694	46	2.92805920048825	c.mgm	0	5	f9786966	d2e57b0c	1761-1770	7
0	20	-0.464235561640168	b.both	2	7	45248975	0	8.5736191638694	45	-0.0719407995117489	a.none	0	7	e3080ee1	24b3f6bd	1851-1860	4
0	21	-0.316854758917542	b.both	2	7	45248975	0	5.5736191638694	42	-2.07194079951175	c.mgm	1	7	5060ad02	8f564ed7	1841-1850	2
0	22	-0.169473956194917	b.both	2	7	45248975	0	2.5736191638694	39	-0.0719407995117489	c.mgm	1	3	94e26f4e	1e9d6aff	1711-1720	4
0	23	-0.0220931534722908	b.both	2	6	45248975	0	10.5736191638694	47	3.92805920048825	a.none	1	3	733a2f2e	adc93b79	1821-1830	8
0	24	0.125287649250335	b.both	2	6	45248975	1	-10.4263808361306	26	-3.07194079951175	d.pgm	0	4	c68a44fd	e6ae41a4	1851-1860	1
0	25	0.272668451972961	b.both	2	6	45248975	0	13.5736191638694	50	5.92805920048825	a.none	0	9	8db57b40	c206656d	1851-1860	10
0	26	0.420049254695587	b.both	2	6	45248975	0	-8.4263808361306	28	-1.07194079951175	d.pgm	0	2	0e5c383b	4df74cd6	1821-1830	3
0	27	0.567430057418212	b.both	2	6	45248975	0	0.573619163869395	37	-2.07194079951175	a.none	1	7.5	bf7f4fa9	a51f5124	1791-1800	2
0	28	0.714810860140838	b.both	2	6	45248975	0	-4.4263808361306	32	-2.07194079951175	c.mgm	1	4	cb5a52f9	91e0f509	1841-1850	2
0	29	0.862191662863464	b.both	2	6	45248975	0	1.5736191638694	38	2.92805920048825	a.none	0	6	ee6e6723	12fe16d2	1821-1830	7
0	30	1.00957246558609	b.both	2	5	45248975	0	0.573619163869395	37	-2.07194079951175	a.none	0	7	86555dda	2277f964	1831-1840	2
0	31	1.15695326830872	b.both	2	5	45248975	0	11.5736191638694	48	5.92805920048825	a.none	0	5	c8dba788	514b3cc3	1831-1840	10
1	32	1.30433407103134	b.both	2	5	45248975	0	6.5736191638694	43	3.92805920048825	a.none	0	7	86555dda	2277f964	1831-1840	8
0	16	-1.05375877253067	b.both	7	5	45248975	1	-3.4263808361306	33	-2.07194079951175	c.mgm	0	6	384709cb	ae849a91	1811-1820	2
0	17	-0.906377969808046	b.both	7	5	45248975	0	5.5736191638694	42	-0.0719407995117489	d.pgm	1	7	9a35b5bf	aa4e664b	1811-1820	4
0	18	-0.75899716708542	b.both	7	5	45248975	0	0.573619163869395	37	-2.07194079951175	a.none	1	8	e3afb5ef	c934a17b	1831-1840	2
0	19	-0.611616364362794	b.both	7	5	45248975	0	5.5736191638694	42	0.928059200488251	c.mgm	1	5	cb5a52f9	91e0f509	1841-1850	5
0	20	-0.464235561640168	b.both	7	5	45248975	0	-5.4263808361306	31	-1.07194079951175	d.pgm	1	3	fd58665b	b72fe0e0	1851-1860	3
0	21	-0.316854758917542	b.both	7	5	45248975	0	12.5736191638694	49	5.92805920048825	a.none	0	7	76348b30	a1f8818f	1841-1850	10
0	22	-0.169473956194917	b.both	7	5	45248975	0	-13.4263808361306	23	-2.07194079951175	b.both	1	3	c5694479	ec3eb201	1851-1860	2
0	23	-0.0220931534722908	d.mil	7	5	45248975	0	4.5736191638694	41	0.928059200488251	d.pgm	1	3	652e2b64	0547edec	1781-1790	5
0	24	0.125287649250335	d.mil	7	5	45248975	0	3.5736191638694	40	3.92805920048825	a.none	1	3	00eae0e1	3d9c499a	1851-1860	8
0	25	0.272668451972961	d.mil	7	5	45248975	1	0.573619163869395	37	-1.07194079951175	c.mgm	1	7	b9ee39c1	32844509	1841-1850	3
0	26	0.420049254695587	d.mil	7	5	45248975	0	-8.4263808361306	28	-1.07194079951175	c.mgm	1	3	7963bb56	e7bdc223	1841-1850	3
1	27	0.567430057418212	a.none	7	4	45248975	1	3.5736191638694	40	3.92805920048825	a.none	1	2	5d68e160	1fd1d487	1781-1790	8
0	16	-1.05375877253067	b.both	3	5	c65c2191	0	-5.4263808361306	31	-3.07194079951175	c.mgm	1	2	498e5a80	e42b4659	1811-1820	1
0	17	-0.906377969808046	b.both	3	5	c65c2191	0	1.5736191638694	38	-2.07194079951175	a.none	1	10	824cd41d	7e1c30d7	1851-1860	2
0	18	-0.75899716708542	b.both	3	5	c65c2191	0	-7.4263808361306	29	-3.07194079951175	c.mgm	1	3	b5d83c68	bb763dcc	1821-1830	1
0	19	-0.611616364362794	b.both	3	5	c65c2191	0	7.5736191638694	44	4.92805920048825	a.none	0	7	86555dda	2277f964	1831-1840	9
0	20	-0.464235561640168	b.both	3	5	c65c2191	0	-10.4263808361306	26	-3.07194079951175	d.pgm	1	3	48f7d15e	ab23a5ed	1861-1870	1
0	21	-0.316854758917542	b.both	3	5	c65c2191	1	-14.4263808361306	22	-3.07194079951175	b.both	0	3	f700654e	2f63d566	1811-1820	1
0	22	-0.169473956194917	b.both	3	5	c65c2191	0	5.5736191638694	42	-1.07194079951175	c.mgm	0	10	e4cbf4ab	c5fb3f4a	1861-1870	3
0	23	-0.0220931534722908	b.both	3	5	c65c2191	1	0.573619163869395	37	-2.07194079951175	d.pgm	0	7	50f68c8d	3447ecaa	1811-1820	2
0	24	0.125287649250335	b.both	3	5	c65c2191	0	10.5736191638694	47	-0.0719407995117489	d.pgm	0	8	0a679763	dbafd035	1851-1860	4
0	25	0.272668451972961	b.both	3	5	c65c2191	1	-2.4263808361306	34	-1.07194079951175	b.both	1	6	8151e746	7acc3343	1801-1810	3
0	26	0.420049254695587	b.both	3	5	c65c2191	0	1.5736191638694	38	-3.07194079951175	c.mgm	0	9	6ee70f8a	138d6f49	1851-1860	1
0	27	0.567430057418212	b.both	3	5	c65c2191	0	13.5736191638694	50	1.92805920048825	c.mgm	0	6	713a820b	5697b7d1	1851-1860	6
0	28	0.714810860140838	b.both	3	5	c65c2191	0	-3.4263808361306	33	-0.0719407995117489	a.none	0	7	7cc66b63	4914b43b	1811-1820	4
0	29	0.862191662863464	b.both	3	5	c65c2191	0	-6.4263808361306	30	-3.07194079951175	c.mgm	1	3	23de8c57	dc33353b	1831-1840	1
0	30	1.00957246558609	b.both	3	5	c65c2191	0	-5.4263808361306	31	-2.07194079951175	c.mgm	1	5	4d93f5aa	79dea0a4	1841-1850	2
0	31	1.15695326830872	c.mum	3	5	c65c2191	1	-5.4263808361306	31	-2.07194079951175	b.both	0	4	e8086f67	aa4642a5	1861-1870	2
0	32	1.30433407103134	c.mum	3	5	c65c2191	1	-8.4263808361306	28	-3.07194079951175	c.mgm	1	5	e708c442	5251612a	1841-1850	1
0	33	1.45171487375397	c.mum	3	5	c65c2191	0	3.5736191638694	40	5.92805920048825	c.mgm	1	4	60465256	b1d038e4	1851-1860	10
0	34	1.59909567647659	c.mum	3	5	c65c2191	0	-10.4263808361306	26	-2.07194079951175	b.both	1	2	83b90bdf	abcf98e5	1851-1860	2
0	35	1.74647647919922	c.mum	3	5	c65c2191	0	-9.4263808361306	27	-2.07194079951175	c.mgm	1	4	c9282cf2	52d9bc58	1821-1830	2
0	36	1.89385728192184	c.mum	3	5	c65c2191	1	-9.4263808361306	27	-3.07194079951175	b.both	1	2	f03f4c17	dc42ed28	1851-1860	1
0	37	2.04123808464447	c.mum	3	5	c65c2191	1	-3.4263808361306	33	-2.07194079951175	c.mgm	1	7	824cd41d	7e1c30d7	1851-1860	2
0	38	2.1886188873671	c.mum	3	5	c65c2191	1	-7.4263808361306	29	-1.07194079951175	c.mgm	1	4	56e9665f	a6396a3a	1771-1780	3
0	39	2.33599969008972	c.mum	3	5	c65c2191	1	-1.4263808361306	35	-1.07194079951175	d.pgm	1	5	fe33c0f0	8964627b	1801-1810	3
0	40	2.48338049281235	c.mum	3	5	c65c2191	0	9.5736191638694	46	-2.07194079951175	a.none	0	8	2bc4b2cc	95266db2	1841-1850	2
0	41	2.63076129553497	c.mum	3	5	c65c2191	1	-10.4263808361306	26	-2.07194079951175	d.pgm	1	2	db357e36	b4d07ff0	1771-1780	2
0	42	2.7781420982576	c.mum	3	5	c65c2191	0	-6.4263808361306	30	0.928059200488251	b.both	0	3	25b0dd96	041516b4	1861-1870	5
0	43	2.92552290098023	c.mum	3	5	c65c2191	0	5.5736191638694	42	2.92805920048825	a.none	0	10	696d7317	1f4a3559	1831-1840	7
0	44	3.07290370370285	c.mum	3	5	c65c2191	1	0.573619163869395	37	-1.07194079951175	a.none	1	4	12a80507	9aa0f98a	1831-1840	3
0	45	3.22028450642548	c.mum	3	5	c65c2191	1	-9.4263808361306	27	-0.0719407995117489	c.mgm	0	2	291e4e7f	5cec2d31	1801-1810	4
0	46	3.3676653091481	c.mum	3	5	c65c2191	1	-6.4263808361306	30	-2.07194079951175	c.mgm	1	4	d954e29b	353f2a55	1761-1770	2
0	47	3.51504611187073	c.mum	3	5	c65c2191	0	5.5736191638694	42	-1.07194079951175	a.none	0	7	ba2b4d7c	61a20aad	1861-1870	3
0	48	3.66242691459335	a.none	3	5	c65c2191	0	-10.4263808361306	26	-3.07194079951175	c.mgm	0	3	8ce417ee	e3822cf1	1861-1870	1
0	49	3.80980771731598	a.none	3	5	c65c2191	0	-7.4263808361306	29	-3.07194079951175	d.pgm	1	2	1ec5da49	2111e054	1811-1820	1
0	50	3.95718852003861	a.none	3	5	c65c2191	0	-12.4263808361306	24	-2.07194079951175	a.none	1	2.5	034aff5d	100af972	1841-1850	2
0	16	-1.05375877253067	d.mil	1	3	45dcd122	0	-7.4263808361306	29	-3.07194079951175	d.pgm	0	5	4771f8eb	d6c54157	1861-1870	1
0	17	-0.906377969808046	d.mil	1	3	45dcd122	0	0.573619163869395	37	-1.07194079951175	a.none	1	6	fca04b55	50641ff5	1721-1730	3
0	18	-0.75899716708542	d.mil	1	3	45dcd122	1	1.5736191638694	38	-2.07194079951175	b.both	0	10	81162b37	52c0f57a	1841-1850	2
0	19	-0.611616364362794	d.mil	1	3	45dcd122	0	-0.426380836130605	36	-2.07194079951175	b.both	1	4	dbd588f4	8b22090d	1801-1810	2
0	20	-0.464235561640168	d.mil	1	3	45dcd122	0	-12.4263808361306	24	-3.07194079951175	c.mgm	1	3.5	c9b10d1b	fd87e5a5	1821-1830	1
0	21	-0.316854758917542	d.mil	1	3	45dcd122	0	4.5736191638694	41	-0.0719407995117489	a.none	0	6	d144a620	8c7e98ff	1851-1860	4
0	22	-0.169473956194917	d.mil	1	3	45dcd122	0	5.5736191638694	42	-3.07194079951175	c.mgm	0	3	5ac13517	cb83ff94	1831-1840	1
0	23	-0.0220931534722908	d.mil	1	3	45dcd122	0	-8.4263808361306	28	-2.07194079951175	c.mgm	1	3	47309792	de6bb596	1831-1840	2
0	24	0.125287649250335	d.mil	1	3	45dcd122	0	5.5736191638694	42	-2.07194079951175	d.pgm	1	6	b274a1ab	6b7262fd	1801-1810	2
0	25	0.272668451972961	d.mil	1	3	45dcd122	0	-8.4263808361306	28	-3.07194079951175	b.both	1	3	a487cc37	ff7f7574	1831-1840	1
0	26	0.420049254695587	d.mil	1	3	45dcd122	1	-6.4263808361306	30	-2.07194079951175	b.both	0	5	6ef563be	d09749b5	1831-1840	2
0	27	0.567430057418212	d.mil	1	2	45dcd122	0	-0.426380836130605	36	-2.07194079951175	c.mgm	0	5	d8df5a07	918577ba	1861-1870	2
0	28	0.714810860140838	d.mil	1	2	45dcd122	1	-8.4263808361306	28	-2.07194079951175	d.pgm	0	3	f46a2d8b	35ec4c68	1841-1850	2
0	29	0.862191662863464	d.mil	1	2	45dcd122	0	4.5736191638694	41	1.92805920048825	b.both	1	3	c491c509	66a5326f	1791-1800	6
0	30	1.00957246558609	d.mil	1	2	45dcd122	0	5.5736191638694	42	3.92805920048825	c.mgm	0	8	39498c86	e0f57bb8	1831-1840	8
1	31	1.15695326830872	d.mil	1	2	45dcd122	0	-6.4263808361306	30	-3.07194079951175	b.both	1	5	412a21c1	699a4cf2	1821-1830	1
0	16	-1.05375877253067	b.both	1	6	60337f83	1	-3.4263808361306	33	-1.07194079951175	d.pgm	0	5	f3b9400f	f7b66d08	1831-1840	3
0	17	-0.906377969808046	b.both	1	6	60337f83	0	-0.426380836130605	36	-3.07194079951175	d.pgm	1	5	9340efc2	f8290fc7	1821-1830	1
0	18	-0.75899716708542	b.both	1	6	60337f83	0	11.5736191638694	48	1.92805920048825	a.none	1	9	786f62dc	772f306f	1791-1800	6
0	19	-0.611616364362794	b.both	1	5	60337f83	0	-5.4263808361306	31	-2.07194079951175	b.both	1	4	2ef82157	d4bfd143	1771-1780	2
0	20	-0.464235561640168	b.both	1	5	60337f83	0	-0.426380836130605	36	-3.07194079951175	d.pgm	0	6	0a679763	dbafd035	1851-1860	1
0	21	-0.316854758917542	b.both	1	4	60337f83	0	-8.4263808361306	28	-1.07194079951175	a.none	1	4	7e94ad90	d09749b5	1831-1840	3
0	22	-0.169473956194917	b.both	1	4	60337f83	1	-16.4263808361306	20	-2.07194079951175	a.none	1	2	a92eca6d	ceeb8ba4	1771-1780	2
0	23	-0.0220931534722908	b.both	1	4	60337f83	0	-8.4263808361306	28	-3.07194079951175	d.pgm	1	3	faf8d37b	6b33b0fa	1851-1860	1
0	24	0.125287649250335	b.both	1	4	60337f83	1	-3.4263808361306	33	-2.07194079951175	a.none	1	6	4f49463b	5b1d001c	1781-1790	2
0	25	0.272668451972961	b.both	1	4	60337f83	0	10.5736191638694	47	5.92805920048825	a.none	1	6.5	9ed83837	d9c77e8c	1821-1830	10
0	26	0.420049254695587	b.both	1	4	60337f83	0	-1.4263808361306	35	-1.07194079951175	a.none	1	3	3f40a119	69899d53	1831-1840	3
0	27	0.567430057418212	b.both	1	4	60337f83	1	7.5736191638694	44	-1.07194079951175	d.pgm	1	10	8887a037	65463738	1821-1830	3
0	28	0.714810860140838	b.both	1	4	60337f83	0	5.5736191638694	42	-2.07194079951175	c.mgm	1	14	3bc1e594	537105eb	1811-1820	2
0	29	0.862191662863464	b.both	1	4	60337f83	0	-6.4263808361306	30	1.92805920048825	b.both	0	2	e2af0666	82302630	1851-1860	6
0	30	1.00957246558609	b.both	1	4	60337f83	0	7.5736191638694	44	3.92805920048825	a.none	1	6	21410809	119d6f2c	1771-1780	8
1	31	1.15695326830872	b.both	1	4	60337f83	0	-8.4263808361306	28	-3.07194079951175	c.mgm	1	4	482bf3f7	e997f209	1771-1780	1
0	16	-1.05375877253067	d.mil	1	2	2c6787ab	1	-9.4263808361306	27	-2.07194079951175	d.pgm	1	3	6565e673	ab781bb1	1851-1860	2
0	17	-0.906377969808046	d.mil	1	2	2c6787ab	0	10.5736191638694	47	5.92805920048825	a.none	0	6	fa683d9a	fad58c14	1861-1870	10
0	18	-0.75899716708542	d.mil	1	2	2c6787ab	0	3.5736191638694	40	-2.07194079951175	c.mgm	1	7	718d84fd	47d71975	1811-1820	2
1	19	-0.611616364362794	d.mil	1	2	2c6787ab	1	-12.4263808361306	24	-2.07194079951175	b.both	1	2	cacccea5	5f31f887	1831-1840	2
0	16	-1.05375877253067	b.both	1	3	9bf6200a	0	-5.4263808361306	31	-3.07194079951175	a.none	1	3.5	8b57a4a1	85cee55f	1831-1840	1
0	17	-0.906377969808046	b.both	1	3	9bf6200a	1	-7.4263808361306	29	-3.07194079951175	a.none	1	2	ed517697	2bc4d439	1821-1830	1
0	18	-0.75899716708542	b.both	1	3	9bf6200a	0	-2.4263808361306	34	1.92805920048825	b.both	1	3	15fa556b	c2c22f14	1851-1860	6
0	19	-0.611616364362794	b.both	1	2	9bf6200a	1	-9.4263808361306	27	-3.07194079951175	c.mgm	0	7	3bc1e594	537105eb	1811-1820	1
0	20	-0.464235561640168	b.both	1	2	9bf6200a	0	0.573619163869395	37	-3.07194079951175	a.none	1	7	db357e36	b4d07ff0	1771-1780	1
0	21	-0.316854758917542	d.mil	1	2	9bf6200a	0	4.5736191638694	41	-0.0719407995117489	c.mgm	0	5	bb136667	ec11df88	1831-1840	4
0	22	-0.169473956194917	d.mil	1	2	9bf6200a	0	4.5736191638694	41	5.92805920048825	a.none	1	5	a256c3dd	166746c6	1841-1850	10
0	23	-0.0220931534722908	d.mil	1	2	9bf6200a	0	-1.4263808361306	35	-3.07194079951175	d.pgm	1	4	74c30e31	6b419a0b	1821-1830	1
0	24	0.125287649250335	d.mil	1	2	9bf6200a	1	-8.4263808361306	28	-1.07194079951175	b.both	0	4	6ef563be	d09749b5	1831-1840	3
1	25	0.272668451972961	d.mil	1	2	9bf6200a	0	-0.426380836130605	36	-3.07194079951175	d.pgm	1	5	ccf682aa	bd52fc70	1811-1820	1
0	16	-1.05375877253067	b.both	1	2	affe7041	1	2.5736191638694	39	-2.07194079951175	c.mgm	1	12	c63979a4	6465cbca	1791-1800	2
0	17	-0.906377969808046	b.both	1	2	affe7041	0	-2.4263808361306	34	-2.07194079951175	d.pgm	1	4	97d445be	4224994e	1851-1860	2
0	18	-0.75899716708542	b.both	1	2	affe7041	0	9.5736191638694	46	5.92805920048825	b.both	1	6	64c082d0	67c3c940	1811-1820	10
0	19	-0.611616364362794	b.both	1	1	affe7041	0	0.573619163869395	37	-2.07194079951175	c.mgm	1	3	a398074e	d437ef93	1781-1790	2
0	20	-0.464235561640168	b.both	1	1	affe7041	1	-10.4263808361306	26	-1.07194079951175	c.mgm	1	3	74bba691	e14baf43	1851-1860	3
0	21	-0.316854758917542	b.both	1	1	affe7041	0	8.5736191638694	45	1.92805920048825	c.mgm	1	4	29718f8d	6b56a2b9	1761-1770	6
1	22	-0.169473956194917	b.both	1	1	affe7041	0	5.5736191638694	42	-3.07194079951175	a.none	0	11	3207fdd5	c34d6437	1851-1860	1
0	16	-1.05375877253067	b.both	7	3	3e8938d4	0	-11.4263808361306	25	-3.07194079951175	b.both	1	2	ed9e8afc	1496510c	1821-1830	1
0	17	-0.906377969808046	b.both	7	3	3e8938d4	1	-9.4263808361306	27	-1.07194079951175	b.both	1	3	e0c73a40	4f99873f	1831-1840	3
0	18	-0.75899716708542	b.both	7	3	3e8938d4	1	1.5736191638694	38	4.92805920048825	b.both	1	2	2e73ef00	f01db9f2	1821-1830	9
0	19	-0.611616364362794	b.both	7	3	3e8938d4	1	-12.4263808361306	24	-1.07194079951175	a.none	1	3	90217810	7560eb71	1851-1860	3
0	20	-0.464235561640168	b.both	7	3	3e8938d4	0	7.5736191638694	44	-0.0719407995117489	a.none	1	5	498e5a80	e42b4659	1811-1820	4
0	21	-0.316854758917542	b.both	7	3	3e8938d4	0	0.573619163869395	37	-2.07194079951175	c.mgm	1	4	1bd9059c	f800ae65	1781-1790	2
0	22	-0.169473956194917	b.both	7	3	3e8938d4	1	-3.4263808361306	33	-1.07194079951175	c.mgm	1	4	9309a071	1fa129a0	1811-1820	3
1	23	-0.0220931534722908	b.both	7	3	3e8938d4	0	11.5736191638694	48	2.92805920048825	c.mgm	1	7	e8cf3d19	bb311945	1841-1850	7
0	16	-1.05375877253067	b.both	5	5	1d40add0	1	1.5736191638694	38	-0.0719407995117489	d.pgm	1	5	a560698d	a05faf50	1801-1810	4
0	17	-0.906377969808046	b.both	5	5	1d40add0	0	5.5736191638694	42	0.928059200488251	a.none	0	6	d144a620	8c7e98ff	1851-1860	5
0	18	-0.75899716708542	b.both	5	4	1d40add0	0	-2.4263808361306	34	3.92805920048825	c.mgm	1	4	d6fa7b96	64c7283a	1851-1860	8
0	19	-0.611616364362794	b.both	5	4	1d40add0	0	9.5736191638694	46	5.92805920048825	a.none	1	6	25a7da33	7fdd943b	1851-1860	10
0	20	-0.464235561640168	b.both	5	3	1d40add0	0	4.5736191638694	41	-0.0719407995117489	c.mgm	0	6	963a0d74	0cd9eb5c	1811-1820	4
0	21	-0.316854758917542	b.both	5	3	1d40add0	0	8.5736191638694	45	-3.07194079951175	a.none	1	8	96c3f5fc	8ffa3603	1811-1820	1
0	22	-0.169473956194917	c.mum	5	3	1d40add0	0	-10.4263808361306	26	-1.07194079951175	d.pgm	1	2	e14e49d3	9b77b13e	1821-1830	3
0	23	-0.0220931534722908	c.mum	5	3	1d40add0	0	6.5736191638694	43	-3.07194079951175	d.pgm	0	9	c09c8694	4f25dc51	1781-1790	1
0	24	0.125287649250335	c.mum	5	3	1d40add0	0	-2.4263808361306	34	-3.07194079951175	a.none	1	5	b88b3184	f8f43317	1811-1820	1
0	25	0.272668451972961	c.mum	5	3	1d40add0	0	-11.4263808361306	25	-3.07194079951175	b.both	1	3	384709cb	ae849a91	1811-1820	1
0	26	0.420049254695587	c.mum	5	3	1d40add0	0	1.5736191638694	38	-3.07194079951175	c.mgm	0	8	7422cb34	35e7af9b	1811-1820	1
0	16	-1.05375877253067	b.both	6.5	2	da659114	1	-4.4263808361306	32	-3.07194079951175	b.both	1	5	adc2fd44	49135c69	1851-1860	1
0	17	-0.906377969808046	b.both	6.5	2	da659114	0	-14.4263808361306	22	-3.07194079951175	c.mgm	0	2	6aeca973	fbf5402b	1831-1840	1
0	18	-0.75899716708542	b.both	6.5	2	da659114	0	13.5736191638694	50	5.92805920048825	c.mgm	0	10	95d1389f	f9da618b	1851-1860	10
0	19	-0.611616364362794	b.both	6.5	2	da659114	0	7.5736191638694	44	4.92805920048825	a.none	1	6	36c507ea	2b930a11	1761-1770	9
0	20	-0.464235561640168	b.both	6.5	2	da659114	0	3.5736191638694	40	5.92805920048825	a.none	0	3	e0d57a9a	871bdfbd	1831-1840	10
1	21	-0.316854758917542	b.both	6.5	2	da659114	0	-7.4263808361306	29	-3.07194079951175	c.mgm	0	2	696f18d9	30af243d	1831-1840	1
0	16	-1.05375877253067	b.both	1	0	acf8f262	0	9.5736191638694	46	5.92805920048825	b.both	0	4	a92fd896	00ea1344	1861-1870	10
0	17	-0.906377969808046	b.both	1	0	acf8f262	1	-1.4263808361306	35	-2.07194079951175	a.none	1	3	2de8f57e	2759c555	1821-1830	2
1	18	-0.75899716708542	b.both	1	0	acf8f262	1	-9.4263808361306	27	-1.07194079951175	a.none	1	2	d6f60c48	527f4369	1821-1830	3
0	16	-1.05375877253067	b.both	4	6	b92bec66	0	4.5736191638694	41	-0.0719407995117489	a.none	0	10	06bd53aa	25b554b7	1861-1870	4
0	17	-0.906377969808046	b.both	4	6	b92bec66	0	6.5736191638694	43	1.92805920048825	a.none	1	5	73960500	2511a81a	1801-1810	6
0	18	-0.75899716708542	b.both	4	6	b92bec66	0	-13.4263808361306	23	-3.07194079951175	b.both	1	2	19cd4fcf	a63efcf6	1831-1840	1
0	19	-0.611616364362794	b.both	4	6	b92bec66	0	1.5736191638694	38	0.928059200488251	d.pgm	1	5	b25220b3	2bc4d439	1821-1830	5
0	20	-0.464235561640168	b.both	4	6	b92bec66	0	11.5736191638694	48	5.92805920048825	a.none	0	7	856beb5f	19a089e9	1841-1850	10
1	21	-0.316854758917542	b.both	4	6	b92bec66	0	4.5736191638694	41	-3.07194079951175	c.mgm	1	10	54a3e22d	1e9d6aff	1721-1730	1
0	16	-1.05375877253067	c.mum	2	2	b4095653	0	-0.426380836130605	36	-1.07194079951175	a.none	0	5	0eca4684	2ec22a73	1861-1870	3
0	17	-0.906377969808046	c.mum	2	2	b4095653	0	-8.4263808361306	28	-2.07194079951175	b.both	1	2	274eaa5c	5d99ab0a	1841-1850	2
0	18	-0.75899716708542	c.mum	2	2	b4095653	0	9.5736191638694	46	2.92805920048825	a.none	1	8	c5488538	6689f1fb	1841-1850	7
0	19	-0.611616364362794	c.mum	2	2	b4095653	1	-15.4263808361306	21	-3.07194079951175	b.both	1	2	c5694479	ec3eb201	1851-1860	1
0	20	-0.464235561640168	c.mum	2	2	b4095653	0	0.573619163869395	37	-3.07194079951175	d.pgm	0	4	812521c6	31d3f1b3	1821-1830	1
0	21	-0.316854758917542	c.mum	2	2	b4095653	0	-7.4263808361306	29	-3.07194079951175	b.both	1	4	dea97566	7a2e8341	1831-1840	1
0	22	-0.169473956194917	c.mum	2	2	b4095653	1	-5.4263808361306	31	-2.07194079951175	b.both	1	4	b6aa189b	6783cc34	1831-1840	2
0	23	-0.0220931534722908	c.mum	2	2	b4095653	1	-12.4263808361306	24	-1.07194079951175	d.pgm	1	2	89d7083f	61d72afa	1811-1820	3
0	24	0.125287649250335	c.mum	2	2	b4095653	0	-9.4263808361306	27	-2.07194079951175	c.mgm	0	3	a546a66b	04dc4637	1841-1850	2
1	25	0.272668451972961	c.mum	2	2	b4095653	0	4.5736191638694	41	-1.07194079951175	b.both	1	10	0643b266	1cea934c	1841-1850	3
0	16	-1.05375877253067	d.mil	4	2	d1556885	0	10.5736191638694	47	-3.07194079951175	a.none	0	11	2d9d0cc8	35c68922	1801-1810	1
0	17	-0.906377969808046	d.mil	4	2	d1556885	0	0.573619163869395	37	-2.07194079951175	c.mgm	1	6	4c499221	c3197e19	1841-1850	2
0	18	-0.75899716708542	d.mil	4	2	d1556885	0	-13.4263808361306	23	-2.07194079951175	a.none	0	2	8831b0e1	c1811d5e	1841-1850	2
0	19	-0.611616364362794	d.mil	4	2	d1556885	0	3.5736191638694	40	-2.07194079951175	a.none	1	3	e87b72dc	ac065e92	1831-1840	2
0	20	-0.464235561640168	d.mil	4	2	d1556885	1	-10.4263808361306	26	-2.07194079951175	b.both	1	3	137a288b	5de428e4	1851-1860	2
0	21	-0.316854758917542	d.mil	4	2	d1556885	0	0.573619163869395	37	-2.07194079951175	c.mgm	1	6	3104d7fa	95266db2	1831-1840	2
0	22	-0.169473956194917	a.none	4	1	d1556885	0	-1.4263808361306	35	-3.07194079951175	b.both	0	8	39498c86	e0f57bb8	1831-1840	1
0	23	-0.0220931534722908	a.none	4	0	d1556885	0	-13.4263808361306	23	-3.07194079951175	d.pgm	1	2	b5869a15	4593c584	1841-1850	1
1	24	0.125287649250335	a.none	4	0	d1556885	0	4.5736191638694	41	-1.07194079951175	b.both	0	8	3ade6fe2	69733bc9	1851-1860	3
0	16	-1.05375877253067	b.both	3	7	a30507e9	0	12.5736191638694	49	-1.07194079951175	a.none	1	10	f1b02848	874cb219	1771-1780	3
0	17	-0.906377969808046	b.both	3	7	a30507e9	0	-3.4263808361306	33	-3.07194079951175	b.both	1	6.5	67b5b451	90d0f810	1761-1770	1
0	18	-0.75899716708542	c.mum	3	6	a30507e9	0	11.5736191638694	48	4.92805920048825	d.pgm	1	10	2d0e4f65	4878dfa1	1821-1830	9
0	19	-0.611616364362794	c.mum	3	6	a30507e9	0	-11.4263808361306	25	-3.07194079951175	b.both	1	4	b5c74007	f67f6fd1	1821-1830	1
0	20	-0.464235561640168	c.mum	3	6	a30507e9	0	-6.4263808361306	30	-1.07194079951175	a.none	1	3	f74ae432	56946243	1861-1870	3
0	21	-0.316854758917542	c.mum	3	6	a30507e9	0	-7.4263808361306	29	-2.07194079951175	d.pgm	0	5	408bc9d4	9d6c4fcf	1731-1740	2
0	22	-0.169473956194917	c.mum	3	6	a30507e9	1	1.5736191638694	38	-3.07194079951175	b.both	0	5	dbd588f4	8b22090d	1801-1810	1
0	23	-0.0220931534722908	a.none	3	5	a30507e9	1	-11.4263808361306	25	-2.07194079951175	b.both	1	2	b4412592	72490929	1861-1870	2
0	24	0.125287649250335	a.none	3	5	a30507e9	1	-13.4263808361306	23	-2.07194079951175	b.both	1	3	0b8f54fb	5211194b	1811-1820	2
0	25	0.272668451972961	a.none	3	5	a30507e9	0	-7.4263808361306	29	-2.07194079951175	d.pgm	0	3	514ac176	25165842	1841-1850	2
0	26	0.420049254695587	a.none	3	4	a30507e9	0	11.5736191638694	48	1.92805920048825	a.none	1	6	b1014089	582bd5b0	1781-1790	6
1	27	0.567430057418212	a.none	3	4	a30507e9	0	11.5736191638694	48	3.92805920048825	d.pgm	0	11	f700654e	2f63d566	1811-1820	8
0	16	-1.05375877253067	b.both	6	6	95af15c0	1	-8.4263808361306	28	-3.07194079951175	c.mgm	0	6	88c24edf	ee3a7b4a	1861-1870	1
0	17	-0.906377969808046	b.both	6	6	95af15c0	0	0.573619163869395	37	-2.07194079951175	c.mgm	0	3	02b8ef51	6ebafec4	1841-1850	2
0	18	-0.75899716708542	b.both	6	6	95af15c0	0	2.5736191638694	39	0.928059200488251	d.pgm	0	5.5	d165f27c	6b975c4a	1841-1850	5
0	19	-0.611616364362794	b.both	6	6	95af15c0	0	-13.4263808361306	23	-3.07194079951175	c.mgm	1	2	e3a1498f	7fb5a150	1831-1840	1
1	20	-0.464235561640168	b.both	6	6	95af15c0	1	-4.4263808361306	32	-2.07194079951175	d.pgm	1	7	864daea7	3a2ef28a	1811-1820	2
0	16	-1.05375877253067	b.both	3	5	47602691	1	0.573619163869395	37	-2.07194079951175	a.none	1	8	412a21c1	699a4cf2	1821-1830	2
0	17	-0.906377969808046	b.both	3	6	47602691	0	6.5736191638694	43	-2.07194079951175	c.mgm	1	9	df66ac5a	145a5ca7	1781-1790	2
0	18	-0.75899716708542	b.both	3	6	47602691	0	-9.4263808361306	27	-3.07194079951175	b.both	1	3	d13edfab	845f77cf	1851-1860	1
0	19	-0.611616364362794	b.both	3	6	47602691	0	9.5736191638694	46	5.92805920048825	a.none	0	4	ba811f7d	7d096197	1851-1860	10
0	20	-0.464235561640168	b.both	3	6	47602691	0	3.5736191638694	40	-2.07194079951175	c.mgm	0	6	55256e5d	d05a70cd	1851-1860	2
0	21	-0.316854758917542	b.both	3	6	47602691	0	8.5736191638694	45	-0.0719407995117489	c.mgm	0	3	fc29d429	22547687	1821-1830	4
0	22	-0.169473956194917	b.both	3	6	47602691	0	8.5736191638694	45	5.92805920048825	d.pgm	0	3	5f5bdd90	c15ebe0e	1801-1810	10
0	23	-0.0220931534722908	b.both	3	6	47602691	0	-0.426380836130605	36	0.928059200488251	c.mgm	1	3	cc5ff56a	1e9d6aff	1711-1720	5
0	24	0.125287649250335	b.both	3	6	47602691	0	-1.4263808361306	35	-3.07194079951175	a.none	1	5	52a441b7	4df74cd6	1821-1830	1
0	25	0.272668451972961	b.both	3	6	47602691	0	-5.4263808361306	31	-3.07194079951175	d.pgm	0	5	b0a0bd22	061919c6	1861-1870	1
0	26	0.420049254695587	b.both	3	6	47602691	0	-15.4263808361306	21	-3.07194079951175	c.mgm	0	2	017f02cf	aafed508	1861-1870	1
0	27	0.567430057418212	b.both	3	6	47602691	0	10.5736191638694	47	-3.07194079951175	a.none	1	12	948d336b	848150d9	1741-1750	1
1	28	0.714810860140838	b.both	3	6	47602691	0	2.5736191638694	39	-2.07194079951175	a.none	1	6	2bc4b2cc	95266db2	1841-1850	2
0	16	-1.05375877253067	b.both	6	0	22a37806	0	11.5736191638694	48	5.92805920048825	d.pgm	1	6	ad56fa14	9fd31bdb	1801-1810	10
0	17	-0.906377969808046	b.both	6	0	22a37806	1	-2.4263808361306	34	-0.0719407995117489	d.pgm	0	3	c585c5d9	2b930a11	1781-1790	4
0	18	-0.75899716708542	b.both	6	0	22a37806	1	-7.4263808361306	29	-2.07194079951175	d.pgm	1	4	96d07080	c1811d5e	1841-1850	2
0	19	-0.611616364362794	b.both	6	0	22a37806	0	9.5736191638694	46	-0.0719407995117489	a.none	0	6.5	fc8b1928	80660ace	1771-1780	4
0	20	-0.464235561640168	b.both	6	0	22a37806	0	-4.4263808361306	32	-3.07194079951175	b.both	1	6	8151e746	7acc3343	1801-1810	1
0	21	-0.316854758917542	b.both	6	0	22a37806	1	0.573619163869395	37	-1.07194079951175	b.both	1	3	934705b7	667badc6	1831-1840	3
0	22	-0.169473956194917	b.both	6	0	22a37806	0	12.5736191638694	49	-1.07194079951175	a.none	1	7	5d48d375	7c128059	1801-1810	3
0	23	-0.0220931534722908	b.both	6	0	22a37806	1	-1.4263808361306	35	-2.07194079951175	b.both	1	7	245e1501	9db5e001	1851-1860	2
1	24	0.125287649250335	b.both	6	0	22a37806	0	0.573619163869395	37	5.92805920048825	c.mgm	1	3	291e4e7f	5cec2d31	1801-1810	10
0	16	-1.05375877253067	b.both	3	5	b3f60454	0	-12.4263808361306	24	-3.07194079951175	b.both	1	3	0fe221ce	240b54db	1801-1810	1
0	17	-0.906377969808046	c.mum	3	5	b3f60454	0	1.5736191638694	38	-3.07194079951175	b.both	0	13	3876ebf7	261707c5	1851-1860	1
0	18	-0.75899716708542	c.mum	3	5	b3f60454	1	-7.4263808361306	29	0.928059200488251	c.mgm	0	4	017f02cf	aafed508	1861-1870	5
0	19	-0.611616364362794	c.mum	3	5	b3f60454	0	-3.4263808361306	33	-0.0719407995117489	d.pgm	1	3	0f8486ce	e5b8e99a	1771-1780	4
0	20	-0.464235561640168	c.mum	3	5	b3f60454	0	13.5736191638694	50	5.92805920048825	c.mgm	0	6	b8d9350c	703b0d04	1841-1850	10
0	21	-0.316854758917542	c.mum	3	5	b3f60454	0	10.5736191638694	47	2.92805920048825	a.none	0	6	bae794a9	e5ea4be2	1831-1840	7
0	22	-0.169473956194917	c.mum	3	4	b3f60454	0	-3.4263808361306	33	-2.07194079951175	a.none	1	3	12a80507	9aa0f98a	1831-1840	2
0	23	-0.0220931534722908	c.mum	3	4	b3f60454	0	-4.4263808361306	32	-3.07194079951175	d.pgm	1	2	430e1f71	602bf454	1821-1830	1
0	24	0.125287649250335	c.mum	3	4	b3f60454	0	0.573619163869395	37	-3.07194079951175	b.both	1	5	2741556c	dc131dcd	1811-1820	1
0	25	0.272668451972961	c.mum	3	4	b3f60454	0	4.5736191638694	41	-3.07194079951175	c.mgm	0	9	de833651	cfe415be	1851-1860	1
0	26	0.420049254695587	c.mum	3	4	b3f60454	0	-2.4263808361306	34	-3.07194079951175	a.none	1	6	64f1efda	3e6b6496	1851-1860	1
0	27	0.567430057418212	c.mum	3	4	b3f60454	0	-14.4263808361306	22	-2.07194079951175	b.both	1	2	1bf0e895	bf07bd8c	1821-1830	2
0	28	0.714810860140838	c.mum	3	4	b3f60454	1	-4.4263808361306	32	-2.07194079951175	b.both	0	3	41160908	e942708f	1841-1850	2
0	29	0.862191662863464	c.mum	3	4	b3f60454	0	5.5736191638694	42	-1.07194079951175	d.pgm	1	10	c6989a77	20b2d372	1771-1780	3
0	30	1.00957246558609	c.mum	3	4	b3f60454	0	3.5736191638694	40	3.92805920048825	d.pgm	1	4	56fc5faa	0b231080	1701-1710	8
0	31	1.15695326830872	c.mum	3	4	b3f60454	0	8.5736191638694	45	1.92805920048825	a.none	1	6	2fc8b827	512cca4f	1791-1800	6
0	32	1.30433407103134	c.mum	3	4	b3f60454	0	9.5736191638694	46	5.92805920048825	a.none	1	5	21b86495	d9ed3a12	1821-1830	10
0	33	1.45171487375397	c.mum	3	4	b3f60454	0	3.5736191638694	40	-0.0719407995117489	a.none	1	8	482bf3f7	e997f209	1771-1780	4
0	34	1.59909567647659	c.mum	3	4	b3f60454	1	3.5736191638694	40	-2.07194079951175	a.none	0	7	a27c64cb	7b6f71ec	1841-1850	2
0	35	1.74647647919922	c.mum	3	4	b3f60454	0	-4.4263808361306	32	-2.07194079951175	c.mgm	1	3	d10fe894	e0f57bb8	1831-1840	2
0	36	1.89385728192184	c.mum	3	4	b3f60454	0	6.5736191638694	43	-3.07194079951175	a.none	1	9	23de8c57	dc33353b	1831-1840	1
0	37	2.04123808464447	c.mum	3	4	b3f60454	0	-0.426380836130605	36	-0.0719407995117489	a.none	1	3	361fa12e	a095cbda	1831-1840	4
0	38	2.1886188873671	c.mum	3	4	b3f60454	1	1.5736191638694	38	-0.0719407995117489	a.none	1	4	584d43c5	2bbd3df4	1801-1810	4
0	39	2.33599969008972	c.mum	3	4	b3f60454	0	-15.4263808361306	21	-3.07194079951175	b.both	0	2.5	245e1501	9db5e001	1851-1860	1
0	40	2.48338049281235	c.mum	3	4	b3f60454	0	-2.4263808361306	34	5.92805920048825	a.none	0	3	e0d57a9a	871bdfbd	1831-1840	10
0	41	2.63076129553497	c.mum	3	4	b3f60454	1	-5.4263808361306	31	-1.07194079951175	b.both	0	3	e3262a81	2491ba79	1821-1830	3
0	42	2.7781420982576	c.mum	3	4	b3f60454	0	-2.4263808361306	34	-2.07194079951175	b.both	1	5	d756ed45	e629f2d4	1791-1800	2
0	43	2.92552290098023	c.mum	3	4	b3f60454	0	9.5736191638694	46	1.92805920048825	d.pgm	0	10	5188de3b	ca8a8484	1801-1810	6
0	44	3.07290370370285	c.mum	3	4	b3f60454	0	-4.4263808361306	32	-1.07194079951175	b.both	1	6	a9cbb2b0	3cc4a9ce	1821-1830	3
0	45	3.22028450642548	c.mum	3	4	b3f60454	0	10.5736191638694	47	-1.07194079951175	c.mgm	0	9	1fb9330a	411e1966	1841-1850	3
0	46	3.3676653091481	c.mum	3	4	b3f60454	0	-1.4263808361306	35	-3.07194079951175	a.none	1	7	68dcb93c	3e6b6496	1841-1850	1
0	47	3.51504611187073	c.mum	3	4	b3f60454	0	-14.4263808361306	22	-3.07194079951175	a.none	1	2	0afdec2d	70bb1581	1861-1870	1
0	48	3.66242691459335	c.mum	3	4	b3f60454	0	0.573619163869395	37	-1.07194079951175	b.both	0	5	adb1f07d	d62617d6	1851-1860	3
0	49	3.80980771731598	c.mum	3	4	b3f60454	0	11.5736191638694	48	5.92805920048825	a.none	1	5	73960500	2511a81a	1801-1810	10
0	50	3.95718852003861	c.mum	3	4	b3f60454	0	-2.4263808361306	34	1.92805920048825	d.pgm	1	3	fd58665b	b72fe0e0	1851-1860	6
0	16	-1.05375877253067	b.both	2	4	59ea4bee	0	-8.4263808361306	28	-1.07194079951175	c.mgm	1	6	df7b3c51	699a4cf2	1831-1840	3
0	17	-0.906377969808046	b.both	2	4	59ea4bee	0	-9.4263808361306	27	-3.07194079951175	a.none	0	3	5f663352	17cc1c09	1831-1840	1
0	18	-0.75899716708542	b.both	2	3	59ea4bee	0	-5.4263808361306	31	-2.07194079951175	c.mgm	1	4	6cd5f736	6af48b25	1851-1860	2
0	19	-0.611616364362794	b.both	2	3	59ea4bee	0	-6.4263808361306	30	-3.07194079951175	b.both	0	2	f410c8e4	dec11272	1801-1810	1
0	20	-0.464235561640168	b.both	2	3	59ea4bee	0	6.5736191638694	43	-3.07194079951175	a.none	0	8	816aa451	f8a36d26	1861-1870	1
0	21	-0.316854758917542	b.both	2	3	59ea4bee	0	-6.4263808361306	30	-3.07194079951175	a.none	0	5	8522a385	e4d1e480	1841-1850	1
1	22	-0.169473956194917	b.both	2	3	59ea4bee	0	0.573619163869395	37	-3.07194079951175	d.pgm	1	7	c128a644	51d7c8f5	1841-1850	1
0	16	-1.05375877253067	b.both	4	4	b551a4fa	1	-11.4263808361306	25	-1.07194079951175	b.both	1	2	dea97566	7a2e8341	1831-1840	3
0	17	-0.906377969808046	b.both	4	4	b551a4fa	0	-5.4263808361306	31	-3.07194079951175	c.mgm	0	5.5	2c2b283a	d6104ad1	1841-1850	1
0	18	-0.75899716708542	b.both	4	4	b551a4fa	0	4.5736191638694	41	-3.07194079951175	d.pgm	0	7	9823153e	e74faf94	1851-1860	1
0	19	-0.611616364362794	b.both	4	4	b551a4fa	0	-2.4263808361306	34	-2.07194079951175	b.both	1	9	c81ff8b6	d7e5f03a	1841-1850	2
0	20	-0.464235561640168	b.both	4	4	b551a4fa	0	-16.4263808361306	20	-3.07194079951175	b.both	1	2	ab7c1cc0	87000a72	1851-1860	1
0	21	-0.316854758917542	b.both	4	4	b551a4fa	0	-10.4263808361306	26	-3.07194079951175	a.none	1	3	5ca7f061	9f2d2ac0	1861-1870	1
1	22	-0.169473956194917	b.both	4	4	b551a4fa	0	4.5736191638694	41	-3.07194079951175	d.pgm	1	5	11d33091	c119497e	1811-1820	1
0	16	-1.05375877253067	b.both	2	4	5e11f1b5	0	-12.4263808361306	24	-2.07194079951175	a.none	0	2	317645e0	5ae5ad16	1791-1800	2
0	17	-0.906377969808046	b.both	2	5	5e11f1b5	0	-11.4263808361306	25	-1.07194079951175	a.none	1	2.5	a256c3dd	166746c6	1841-1850	3
0	18	-0.75899716708542	b.both	2	4	5e11f1b5	0	1.5736191638694	38	-3.07194079951175	c.mgm	1	12	c63979a4	6465cbca	1791-1800	1
0	19	-0.611616364362794	b.both	2	4	5e11f1b5	0	1.5736191638694	38	-2.07194079951175	b.both	1	7	2a729328	e6e16907	1811-1820	2
0	20	-0.464235561640168	b.both	2	5	5e11f1b5	0	8.5736191638694	45	2.92805920048825	c.mgm	1	4	b5584347	8c2a79c8	1821-1830	7
0	21	-0.316854758917542	b.both	2	5	5e11f1b5	0	13.5736191638694	50	1.92805920048825	a.none	0	9	db9c0dcd	e74faf94	1841-1850	6
0	22	-0.169473956194917	b.both	2	4	5e11f1b5	0	13.5736191638694	50	0.928059200488251	a.none	0	9	a8b52931	3e6ee41a	1841-1850	5
0	23	-0.0220931534722908	b.both	2	4	5e11f1b5	1	-3.4263808361306	33	5.92805920048825	d.pgm	0	2	7746cbf5	af223824	1841-1850	10
0	24	0.125287649250335	b.both	2	4	5e11f1b5	0	-5.4263808361306	31	-3.07194079951175	a.none	1	5	db357e36	b4d07ff0	1771-1780	1
0	25	0.272668451972961	b.both	2	4	5e11f1b5	0	-0.426380836130605	36	-2.07194079951175	b.both	0	6	7ba5b7ec	9e862980	1791-1800	2
1	26	0.420049254695587	b.both	2	4	5e11f1b5	0	-6.4263808361306	30	-2.07194079951175	c.mgm	0	5	df66ac5a	145a5ca7	1781-1790	2
0	16	-1.05375877253067	b.both	1	3	6c6ea811	0	-3.4263808361306	33	3.92805920048825	a.none	1	6	df7b3c51	699a4cf2	1831-1840	8
0	17	-0.906377969808046	b.both	1	4	6c6ea811	0	12.5736191638694	49	5.92805920048825	a.none	1	5	7217968e	526e6717	1821-1830	10
0	18	-0.75899716708542	b.both	1	4	6c6ea811	1	7.5736191638694	44	0.928059200488251	d.pgm	1	7	e605d55c	c2b2f14b	1831-1840	5
0	19	-0.611616364362794	b.both	1	4	6c6ea811	0	10.5736191638694	47	1.92805920048825	a.none	1	13	0af5b7f7	7c62d6ad	1771-1780	6
0	20	-0.464235561640168	b.both	1	4	6c6ea811	0	8.5736191638694	45	-3.07194079951175	d.pgm	1	9	2b134165	8fa09a44	1811-1820	1
1	21	-0.316854758917542	b.both	1	4	6c6ea811	0	-7.4263808361306	29	-3.07194079951175	c.mgm	1	6	53d9b7af	e5feb175	1771-1780	1
0	16	-1.05375877253067	c.mum	6	4	60228386	1	-2.4263808361306	34	-2.07194079951175	b.both	1	6	137a288b	5de428e4	1851-1860	2
0	17	-0.906377969808046	c.mum	6	4	60228386	0	10.5736191638694	47	-0.0719407995117489	a.none	1	11	c6989a77	20b2d372	1771-1780	4
0	18	-0.75899716708542	c.mum	6	4	60228386	1	6.5736191638694	43	-1.07194079951175	a.none	1	11	cbaa3268	b1f193af	1841-1850	3
0	19	-0.611616364362794	c.mum	6	4	60228386	0	6.5736191638694	43	-2.07194079951175	c.mgm	1	7	e8cf3d19	bb311945	1841-1850	2
0	20	-0.464235561640168	c.mum	6	4	60228386	1	-13.4263808361306	23	-3.07194079951175	d.pgm	0	2	408bc9d4	9d6c4fcf	1731-1740	1
0	21	-0.316854758917542	c.mum	6	4	60228386	0	-1.4263808361306	35	-2.07194079951175	d.pgm	1	7	4e38122b	b2868493	1831-1840	2
0	22	-0.169473956194917	c.mum	6	4	60228386	1	-1.4263808361306	35	-1.07194079951175	d.pgm	1	3	fa5f5263	b1cef59e	1831-1840	3
0	23	-0.0220931534722908	c.mum	6	4	60228386	0	11.5736191638694	48	-2.07194079951175	a.none	0	8	b6b3480c	259d3bd0	1771-1780	2
0	24	0.125287649250335	c.mum	6	4	60228386	0	-8.4263808361306	28	-1.07194079951175	b.both	1	4	bbfa90f1	5bc6d929	1841-1850	3
0	25	0.272668451972961	c.mum	6	4	60228386	0	4.5736191638694	41	5.92805920048825	a.none	1	3	f74ae432	56946243	1861-1870	10
0	26	0.420049254695587	c.mum	6	4	60228386	1	-1.4263808361306	35	-1.07194079951175	c.mgm	1	3	ee9cb73f	be3e612e	1821-1830	3
0	27	0.567430057418212	c.mum	6	3	60228386	0	6.5736191638694	43	5.92805920048825	c.mgm	0	7.5	0cba6e6b	4cae4bdf	1811-1820	10
0	28	0.714810860140838	c.mum	6	3	60228386	1	6.5736191638694	43	-3.07194079951175	d.pgm	0	7	fed71f39	4f67f9d2	1771-1780	1
0	29	0.862191662863464	c.mum	6	3	60228386	0	-0.426380836130605	36	-3.07194079951175	b.both	1	3	c491c509	66a5326f	1791-1800	1
0	30	1.00957246558609	c.mum	6	3	60228386	0	4.5736191638694	41	5.92805920048825	a.none	1	4	d6fa7b96	64c7283a	1851-1860	10
0	31	1.15695326830872	c.mum	6	3	60228386	0	13.5736191638694	50	-1.07194079951175	a.none	1	10	762840a9	290ca9d3	1751-1760	3
1	32	1.30433407103134	c.mum	6	3	60228386	1	-8.4263808361306	28	-2.07194079951175	a.none	1	2	f3c655af	85cee55f	1831-1840	2
0	16	-1.05375877253067	b.both	8	4	5818f48f	0	-2.4263808361306	34	1.92805920048825	a.none	1	3	f3c655af	85cee55f	1831-1840	6
0	17	-0.906377969808046	b.both	8	4	5818f48f	0	-2.4263808361306	34	-2.07194079951175	d.pgm	1	5	0e5c383b	4df74cd6	1821-1830	2
0	18	-0.75899716708542	b.both	8	4	5818f48f	0	-9.4263808361306	27	-2.07194079951175	a.none	1	4	5932fd81	459554a4	1821-1830	2
0	19	-0.611616364362794	b.both	8	4	5818f48f	0	-14.4263808361306	22	-3.07194079951175	c.mgm	1	3	86555dda	2277f964	1831-1840	1
0	20	-0.464235561640168	b.both	8	4	5818f48f	1	-5.4263808361306	31	-1.07194079951175	d.pgm	0	2	bb407185	97c0c60b	1841-1850	3
1	21	-0.316854758917542	b.both	8	4	5818f48f	0	4.5736191638694	41	-2.07194079951175	a.none	1	9	63766fa5	b020edfd	1831-1840	2
0	16	-1.05375877253067	b.both	1	5	c006ebb5	0	-9.4263808361306	27	-3.07194079951175	c.mgm	1	7	732263a9	05ad64d0	1861-1870	1
0	17	-0.906377969808046	b.both	1	3	c006ebb5	0	8.5736191638694	45	5.92805920048825	a.none	0	3	407c2e2c	efe96237	1831-1840	10
0	18	-0.75899716708542	b.both	1	4	c006ebb5	0	8.5736191638694	45	0.928059200488251	a.none	1	10	7cc66b63	4914b43b	1811-1820	5
0	19	-0.611616364362794	b.both	1	4	c006ebb5	0	-9.4263808361306	27	-3.07194079951175	c.mgm	1	3	786f62dc	772f306f	1791-1800	1
0	20	-0.464235561640168	b.both	1	4	c006ebb5	0	-11.4263808361306	25	-3.07194079951175	c.mgm	1	3	7cfcb3ae	39fdee94	1821-1830	1
0	21	-0.316854758917542	b.both	1	3	c006ebb5	0	4.5736191638694	41	-3.07194079951175	a.none	1	8	c18c9b71	e4d1e480	1841-1850	1
1	22	-0.169473956194917	b.both	1	3	c006ebb5	1	-6.4263808361306	30	-1.07194079951175	c.mgm	1	3	d27187d5	4c6dca1b	1841-1850	3
0	16	-1.05375877253067	b.both	2	1	01f3da76	0	8.5736191638694	45	5.92805920048825	a.none	1	5	7217968e	526e6717	1821-1830	10
0	17	-0.906377969808046	b.both	2	1	01f3da76	0	-1.4263808361306	35	-0.0719407995117489	d.pgm	0	7	a1c7b739	c5aab1fe	1861-1870	4
0	18	-0.75899716708542	b.both	2	1	01f3da76	1	3.5736191638694	40	-2.07194079951175	a.none	1	5	4bc913ba	4f196665	1791-1800	2
0	19	-0.611616364362794	b.both	2	0	01f3da76	0	4.5736191638694	41	-2.07194079951175	c.mgm	1	9	67b5b451	90d0f810	1761-1770	2
0	20	-0.464235561640168	b.both	2	0	01f3da76	1	-4.4263808361306	32	-2.07194079951175	b.both	1	6	ed09911f	a43db155	1851-1860	2
0	21	-0.316854758917542	d.mil	2	0	01f3da76	0	4.5736191638694	41	-3.07194079951175	b.both	0	12	a1d54993	338a9899	1851-1860	1
0	22	-0.169473956194917	d.mil	2	0	01f3da76	0	-0.426380836130605	36	-3.07194079951175	b.both	0	6	61b39737	3a24512d	1851-1860	1
0	23	-0.0220931534722908	d.mil	2	0	01f3da76	0	4.5736191638694	41	-2.07194079951175	a.none	0	4	b2b0acab	5cc70988	1831-1840	2
0	24	0.125287649250335	d.mil	2	0	01f3da76	1	-1.4263808361306	35	-1.07194079951175	d.pgm	1	2	9529afaa	891e25d9	1831-1840	3
0	25	0.272668451972961	d.mil	2	0	01f3da76	1	-10.4263808361306	26	-1.07194079951175	c.mgm	1	2	01b348e9	cad67dc7	1801-1810	3
0	26	0.420049254695587	d.mil	2	0	01f3da76	1	-0.426380836130605	36	-2.07194079951175	c.mgm	1	7.5	2dc01cb8	33b5a374	1771-1780	2
0	27	0.567430057418212	d.mil	2	0	01f3da76	0	5.5736191638694	42	-0.0719407995117489	c.mgm	1	4	26f4e009	34cfb140	1831-1840	4
0	28	0.714810860140838	d.mil	2	0	01f3da76	0	-6.4263808361306	30	-3.07194079951175	b.both	1	4	1704c552	2c7cee49	1851-1860	1
0	29	0.862191662863464	d.mil	2	0	01f3da76	0	13.5736191638694	50	1.92805920048825	a.none	0	11.5	22799613	88760946	1841-1850	6
1	30	1.00957246558609	d.mil	2	0	01f3da76	0	0.573619163869395	37	-2.07194079951175	b.both	1	7	b10d891c	f2c76905	1751-1760	2
0	16	-1.05375877253067	b.both	3	3	e551ad9d	0	6.5736191638694	43	-3.07194079951175	a.none	1	9	607c3f7e	164302fd	1821-1830	1
0	17	-0.906377969808046	b.both	3	3	e551ad9d	1	-7.4263808361306	29	-0.0719407995117489	c.mgm	1	3	abb74ba9	d1e63c01	1801-1810	4
0	18	-0.75899716708542	b.both	3	3	e551ad9d	0	4.5736191638694	41	-1.07194079951175	d.pgm	1	6	86306ebc	eec1bba8	1851-1860	3
0	19	-0.611616364362794	b.both	3	3	e551ad9d	0	-8.4263808361306	28	-2.07194079951175	d.pgm	1	6	f334dfe1	7ea056f6	1821-1830	2
0	20	-0.464235561640168	b.both	3	3	e551ad9d	1	6.5736191638694	43	2.92805920048825	a.none	0	4	7880c3a7	545e63fb	1741-1750	7
0	21	-0.316854758917542	b.both	3	3	e551ad9d	0	0.573619163869395	37	-1.07194079951175	c.mgm	1	5	b8d9350c	703b0d04	1841-1850	3
0	22	-0.169473956194917	b.both	3	3	e551ad9d	0	-1.4263808361306	35	0.928059200488251	c.mgm	1	5	c8dba788	514b3cc3	1831-1840	5
0	23	-0.0220931534722908	b.both	3	3	e551ad9d	0	-4.4263808361306	32	2.92805920048825	b.both	0	4	c70c078b	906cac7c	1861-1870	7
0	24	0.125287649250335	b.both	3	3	e551ad9d	0	-5.4263808361306	31	1.92805920048825	a.none	1	6	df7b3c51	699a4cf2	1831-1840	6
0	25	0.272668451972961	b.both	3	3	e551ad9d	0	4.5736191638694	41	-3.07194079951175	a.none	0	8	50860922	b5f71ef3	1781-1790	1
0	26	0.420049254695587	b.both	3	3	e551ad9d	0	11.5736191638694	48	5.92805920048825	a.none	1	3	36439409	1edf44d9	1821-1830	10
0	27	0.567430057418212	b.both	3	3	e551ad9d	0	7.5736191638694	44	-0.0719407995117489	a.none	1	7	f7d1ad5e	f8f5c297	1841-1850	4
0	28	0.714810860140838	b.both	3	3	e551ad9d	0	-5.4263808361306	31	0.928059200488251	a.none	1	4	ac4773e9	e5ea4be2	1831-1840	5
1	29	0.862191662863464	b.both	3	3	e551ad9d	1	-4.4263808361306	32	-2.07194079951175	a.none	0	2	ed096ce7	786bc6df	1841-1850	2
0	16	-1.05375877253067	b.both	4	3	a6ea822f	0	-4.4263808361306	32	-3.07194079951175	a.none	1	3.5	281bf467	f01baf72	1831-1840	1
0	17	-0.906377969808046	b.both	4	3	a6ea822f	0	-11.4263808361306	25	-2.07194079951175	c.mgm	1	2	786f62dc	772f306f	1791-1800	2
0	18	-0.75899716708542	b.both	4	2	a6ea822f	1	-14.4263808361306	22	-2.07194079951175	b.both	1	3	0c6f0976	69067443	1751-1760	2
0	19	-0.611616364362794	b.both	4	2	a6ea822f	0	-3.4263808361306	33	-1.07194079951175	b.both	0	8	c8915dee	5661b31a	1861-1870	3
0	20	-0.464235561640168	b.both	4	2	a6ea822f	0	12.5736191638694	49	4.92805920048825	a.none	0	7	fa96f41b	273e60af	1841-1850	9
0	21	-0.316854758917542	b.both	4	2	a6ea822f	0	-14.4263808361306	22	-2.07194079951175	b.both	0	2	81e0cef8	6d97363b	1851-1860	2
1	22	-0.169473956194917	b.both	4	2	a6ea822f	0	9.5736191638694	46	-3.07194079951175	a.none	1	14	cd7865b7	91bdef7a	1831-1840	1
0	16	-1.05375877253067	b.both	2	6	70f5166c	0	6.5736191638694	43	-0.0719407995117489	c.mgm	1	10	bff83ce4	61128d49	1811-1820	4
0	17	-0.906377969808046	b.both	2	6	70f5166c	0	6.5736191638694	43	2.92805920048825	a.none	1	8	4e38122b	b2868493	1831-1840	7
0	18	-0.75899716708542	b.both	2	6	70f5166c	0	4.5736191638694	41	-0.0719407995117489	d.pgm	1	6	633f3f28	9a241057	1821-1830	4
0	19	-0.611616364362794	b.both	2	6	70f5166c	0	-8.4263808361306	28	-3.07194079951175	d.pgm	0	3	514ac176	25165842	1841-1850	1
0	20	-0.464235561640168	b.both	2	6	70f5166c	0	7.5736191638694	44	-1.07194079951175	d.pgm	0	3.5	c50ad113	b7c9e571	1721-1730	3
0	21	-0.316854758917542	b.both	2	6	70f5166c	1	-12.4263808361306	24	-2.07194079951175	c.mgm	1	2	d3f4ccee	db1f4a7b	1831-1840	2
0	22	-0.169473956194917	b.both	2	6	70f5166c	1	-7.4263808361306	29	-1.07194079951175	d.pgm	0	3	ee7fa0c5	ca8a8484	1801-1810	3
0	23	-0.0220931534722908	b.both	2	6	70f5166c	1	-5.4263808361306	31	-1.07194079951175	c.mgm	1	8	c63979a4	6465cbca	1791-1800	3
0	24	0.125287649250335	b.both	2	6	70f5166c	0	-6.4263808361306	30	-2.07194079951175	b.both	1	5	3bbf6c9c	4525ffb4	1851-1860	2
1	25	0.272668451972961	b.both	2	6	70f5166c	1	-2.4263808361306	34	-1.07194079951175	b.both	1	4	a4ab75c1	e69a83dd	1841-1850	3
0	16	-1.05375877253067	b.both	2	1	61280c06	0	-17.4263808361306	19	-2.07194079951175	b.both	0	2	eaced4bc	f7b46fd3	1861-1870	2
0	17	-0.906377969808046	b.both	2	1	61280c06	0	-11.4263808361306	25	-3.07194079951175	b.both	0	2	3a592eb6	9fd35948	1831-1840	1
0	18	-0.75899716708542	b.both	2	1	61280c06	0	-0.426380836130605	36	-3.07194079951175	c.mgm	1	9	0cd6c7e6	20d65130	1841-1850	1
0	19	-0.611616364362794	b.both	2	1	61280c06	0	-3.4263808361306	33	-3.07194079951175	a.none	1	4	5afeaa36	bd2c1d26	1851-1860	1
0	20	-0.464235561640168	b.both	2	1	61280c06	0	13.5736191638694	50	5.92805920048825	c.mgm	0	4	26f4e009	34cfb140	1831-1840	10
0	21	-0.316854758917542	b.both	2	1	61280c06	0	-3.4263808361306	33	-2.07194079951175	a.none	1	4	7490c6ad	0f7f6acf	1851-1860	2
1	22	-0.169473956194917	b.both	2	1	61280c06	0	-3.4263808361306	33	-3.07194079951175	b.both	1	6.5	72b11a92	26b68e22	1811-1820	1
0	16	-1.05375877253067	b.both	6	5	5818f48f	0	13.5736191638694	50	0.928059200488251	a.none	0	11	d08e3595	7d4623b1	1851-1860	5
0	17	-0.906377969808046	b.both	6	5	5818f48f	0	9.5736191638694	46	5.92805920048825	a.none	1	6	36c507ea	2b930a11	1761-1770	10
0	18	-0.75899716708542	b.both	6	4	5818f48f	1	4.5736191638694	41	-1.07194079951175	c.mgm	1	7	b5d83c68	bb763dcc	1821-1830	3
0	19	-0.611616364362794	b.both	6	4	5818f48f	0	-1.4263808361306	35	-2.07194079951175	b.both	1	4	955e7023	8d4b0820	1851-1860	2
0	20	-0.464235561640168	b.both	6	4	5818f48f	0	-0.426380836130605	36	-1.07194079951175	a.none	1	5	b88b3184	f8f43317	1811-1820	3
0	21	-0.316854758917542	b.both	6	4	5818f48f	0	-5.4263808361306	31	5.92805920048825	d.pgm	0	4	564f313a	8335289e	1801-1810	10
0	22	-0.169473956194917	b.both	6	4	5818f48f	0	4.5736191638694	41	-3.07194079951175	a.none	1	3	e3aea659	3af3d95b	1831-1840	1
1	23	-0.0220931534722908	b.both	6	4	5818f48f	0	10.5736191638694	47	-1.07194079951175	c.mgm	0	10	750d2388	bb8fb020	1851-1860	3
0	16	-1.05375877253067	b.both	9	6	e68a1668	0	-4.4263808361306	32	-3.07194079951175	d.pgm	1	9	113757b2	eb99c8f5	1841-1850	1
0	17	-0.906377969808046	b.both	9	6	e68a1668	0	9.5736191638694	46	5.92805920048825	a.none	0	4	32d76881	0e6a1c29	1851-1860	10
0	18	-0.75899716708542	b.both	9	6	e68a1668	1	-2.4263808361306	34	0.928059200488251	c.mgm	1	4	de9a1757	d7fc88e1	1821-1830	5
0	19	-0.611616364362794	b.both	9	5	e68a1668	0	-5.4263808361306	31	-3.07194079951175	c.mgm	1	5	05dea5d5	41acffb9	1851-1860	1
0	20	-0.464235561640168	b.both	9	5	e68a1668	0	-14.4263808361306	22	-3.07194079951175	b.both	0	3	fb93f136	37aff1ce	1841-1850	1
0	21	-0.316854758917542	d.mil	9	5	e68a1668	0	3.5736191638694	40	-0.0719407995117489	a.none	1	6	21410809	119d6f2c	1771-1780	4
0	22	-0.169473956194917	d.mil	9	5	e68a1668	0	1.5736191638694	38	-3.07194079951175	b.both	1	7	56595496	f566817f	1801-1810	1
0	23	-0.0220931534722908	d.mil	9	5	e68a1668	0	13.5736191638694	50	5.92805920048825	a.none	1	7	56595496	f566817f	1801-1810	10
1	24	0.125287649250335	d.mil	9	5	e68a1668	0	-11.4263808361306	25	-2.07194079951175	c.mgm	0	4	4924f288	e60473cd	1801-1810	2
0	16	-1.05375877253067	b.both	1	0	57edf7a2	1	-8.4263808361306	28	-1.07194079951175	b.both	1	3	83fc5ad2	21e48931	1831-1840	3
0	17	-0.906377969808046	b.both	1	0	57edf7a2	0	7.5736191638694	44	2.92805920048825	d.pgm	1	6	408bc9d4	9d6c4fcf	1731-1740	7
0	18	-0.75899716708542	b.both	1	0	57edf7a2	0	-2.4263808361306	34	-1.07194079951175	d.pgm	0	5	0a679763	dbafd035	1851-1860	3
0	19	-0.611616364362794	b.both	1	0	57edf7a2	0	7.5736191638694	44	3.92805920048825	a.none	1	4.5	ca764720	2fab5a95	1811-1820	8
0	20	-0.464235561640168	b.both	1	0	57edf7a2	0	8.5736191638694	45	1.92805920048825	a.none	0	7	259d9835	164302fd	1811-1820	6
1	21	-0.316854758917542	b.both	1	0	57edf7a2	0	9.5736191638694	46	3.92805920048825	a.none	1	8	c6e464df	2cc51fda	1801-1810	8
0	16	-1.05375877253067	b.both	2	4	c2d4ccc9	0	-2.4263808361306	34	-2.07194079951175	c.mgm	1	5	36c507ea	2b930a11	1761-1770	2
0	17	-0.906377969808046	b.both	2	4	c2d4ccc9	0	9.5736191638694	46	2.92805920048825	b.both	1	6.5	274eaa5c	5d99ab0a	1841-1850	7
0	18	-0.75899716708542	b.both	2	4	c2d4ccc9	1	-11.4263808361306	25	-1.07194079951175	b.both	1	3	80e794fe	0b79bbb5	1811-1820	3
0	19	-0.611616364362794	b.both	2	4	c2d4ccc9	0	-10.4263808361306	26	-2.07194079951175	c.mgm	0	4	d1fe88cd	37aff1ce	1841-1850	2
0	20	-0.464235561640168	b.both	2	4	c2d4ccc9	0	12.5736191638694	49	2.92805920048825	b.both	0	6	7827ae30	9fcd666d	1851-1860	7
0	21	-0.316854758917542	b.both	2	4	c2d4ccc9	0	-10.4263808361306	26	-3.07194079951175	a.none	1	2	2f2285e3	d0826aa9	1861-1870	1
0	22	-0.169473956194917	b.both	2	4	c2d4ccc9	0	12.5736191638694	49	2.92805920048825	a.none	0	7	2e369b5a	69b01356	1821-1830	7
0	23	-0.0220931534722908	b.both	2	4	c2d4ccc9	0	-4.4263808361306	32	-3.07194079951175	c.mgm	0	6	4e47c59d	bd283946	1851-1860	1
1	24	0.125287649250335	b.both	2	4	c2d4ccc9	1	4.5736191638694	41	-0.0719407995117489	b.both	1	11	16cc1305	9e3d47ac	1841-1850	4
0	16	-1.05375877253067	c.mum	2	1	15c7c4c8	0	-7.4263808361306	29	-1.07194079951175	a.none	0	3	340adb55	661e79cf	1851-1860	3
0	17	-0.906377969808046	c.mum	2	1	15c7c4c8	0	8.5736191638694	45	0.928059200488251	c.mgm	0	7	1b0779a3	cb889c92	1811-1820	5
1	18	-0.75899716708542	c.mum	2	1	15c7c4c8	0	8.5736191638694	45	1.92805920048825	b.both	1	6.5	274eaa5c	5d99ab0a	1841-1850	6
0	16	-1.05375877253067	b.both	1	6	16626bb8	0	5.5736191638694	42	-3.07194079951175	c.mgm	0	10	2289af04	d1e63c01	1801-1810	1
0	17	-0.906377969808046	b.both	1	6	16626bb8	0	1.5736191638694	38	-3.07194079951175	c.mgm	0	8	b9ee39c1	32844509	1841-1850	1
0	18	-0.75899716708542	b.both	1	6	16626bb8	1	-4.4263808361306	32	-2.07194079951175	a.none	1	3.5	d0502da3	7b381410	1841-1850	2
0	19	-0.611616364362794	b.both	1	6	16626bb8	0	-7.4263808361306	29	-2.07194079951175	b.both	0	3	397f17e4	f94988aa	1861-1870	2
1	20	-0.464235561640168	b.both	1	6	16626bb8	0	-1.4263808361306	35	-0.0719407995117489	c.mgm	1	6	ee6e6723	12fe16d2	1821-1830	4
0	16	-1.05375877253067	b.both	3	0	3f8c5b70	0	13.5736191638694	50	0.928059200488251	a.none	1	9	718d84fd	47d71975	1811-1820	5
0	17	-0.906377969808046	b.both	3	0	3f8c5b70	0	-7.4263808361306	29	-3.07194079951175	b.both	0	4.5	17758474	386de314	1821-1830	1
0	18	-0.75899716708542	b.both	3	0	3f8c5b70	1	-9.4263808361306	27	-2.07194079951175	c.mgm	0	3	b9ee39c1	32844509	1841-1850	2
0	19	-0.611616364362794	c.mum	3	0	3f8c5b70	1	7.5736191638694	44	0.928059200488251	c.mgm	1	8	d01da577	c9cb1a43	1781-1790	5
0	20	-0.464235561640168	c.mum	3	0	3f8c5b70	0	-5.4263808361306	31	1.92805920048825	a.none	1	3	3f08adc7	03de34cf	1841-1850	6
0	21	-0.316854758917542	c.mum	3	0	3f8c5b70	1	1.5736191638694	38	-2.07194079951175	c.mgm	1	7	51ba021a	9e862980	1801-1810	2
1	22	-0.169473956194917	c.mum	3	0	3f8c5b70	0	-7.4263808361306	29	-2.07194079951175	c.mgm	1	3	291e4e7f	5cec2d31	1801-1810	2
0	16	-1.05375877253067	b.both	1	1	df4bab1b	1	-12.4263808361306	24	-2.07194079951175	c.mgm	1	3	4083fc10	1951dcec	1821-1830	2
0	17	-0.906377969808046	b.both	1	1	df4bab1b	0	7.5736191638694	44	5.92805920048825	c.mgm	1	7	32e87f00	845f77cf	1841-1850	10
0	18	-0.75899716708542	b.both	1	1	df4bab1b	1	-4.4263808361306	32	-2.07194079951175	b.both	1	2	20a4fee6	1f8808e2	1851-1860	2
0	19	-0.611616364362794	b.both	1	1	df4bab1b	0	-10.4263808361306	26	-3.07194079951175	d.pgm	1	2	652e2b64	0547edec	1781-1790	1
0	20	-0.464235561640168	b.both	1	1	df4bab1b	0	13.5736191638694	50	4.92805920048825	a.none	0	6	8831b0e1	c1811d5e	1841-1850	9
0	21	-0.316854758917542	b.both	1	1	df4bab1b	1	1.5736191638694	38	-1.07194079951175	c.mgm	0	6	8a9b4afe	d6b9e7c4	1851-1860	3
0	22	-0.169473956194917	b.both	1	1	df4bab1b	1	-2.4263808361306	34	2.92805920048825	d.pgm	1	3	83c9f402	a8ab4f1f	1801-1810	7
0	23	-0.0220931534722908	b.both	1	1	df4bab1b	0	1.5736191638694	38	-3.07194079951175	c.mgm	1	9	bff83ce4	61128d49	1811-1820	1
0	24	0.125287649250335	b.both	1	1	df4bab1b	0	-1.4263808361306	35	-3.07194079951175	a.none	1	4	480d6e35	e6bab696	1831-1840	1
0	25	0.272668451972961	b.both	1	1	df4bab1b	0	4.5736191638694	41	-2.07194079951175	a.none	0	8	607c3f7e	164302fd	1821-1830	2
1	26	0.420049254695587	b.both	1	1	df4bab1b	0	-6.4263808361306	30	-1.07194079951175	b.both	1	3	83c9f402	a8ab4f1f	1801-1810	3
0	16	-1.05375877253067	d.mil	4	2	36875744	0	11.5736191638694	48	-0.0719407995117489	a.none	0	10	fc6cb472	8964627b	1791-1800	4
0	17	-0.906377969808046	d.mil	4	2	36875744	1	-0.426380836130605	36	-3.07194079951175	b.both	0	8	6ee01c9c	7349cbea	1811-1820	1
0	18	-0.75899716708542	d.mil	4	2	36875744	1	-11.4263808361306	25	-1.07194079951175	d.pgm	0	3	5c2beb76	b4c049d1	1861-1870	3
1	19	-0.611616364362794	d.mil	4	2	36875744	1	-6.4263808361306	30	-1.07194079951175	a.none	1	3	a8b52931	3e6ee41a	1841-1850	3
0	16	-1.05375877253067	c.mum	3	7	643cd005	1	-13.4263808361306	23	-2.07194079951175	a.none	1	2	0afdec2d	70bb1581	1861-1870	2
0	17	-0.906377969808046	c.mum	3	7	643cd005	1	5.5736191638694	42	-1.07194079951175	d.pgm	1	7	bc379be4	2f63d566	1811-1820	3
0	18	-0.75899716708542	c.mum	3	7	643cd005	0	-5.4263808361306	31	-3.07194079951175	b.both	1	5	b6585dbb	1982f1a3	1761-1770	1
0	19	-0.611616364362794	c.mum	3	6	643cd005	1	1.5736191638694	38	-1.07194079951175	a.none	1	7	1fb62856	da81ed29	1841-1850	3
0	20	-0.464235561640168	c.mum	3	6	643cd005	0	12.5736191638694	49	5.92805920048825	c.mgm	0	8	39498c86	e0f57bb8	1831-1840	10
1	21	-0.316854758917542	c.mum	3	6	643cd005	1	-15.4263808361306	21	-2.07194079951175	c.mgm	1	2	706e9228	217d93d5	1861-1870	2
0	16	-1.05375877253067	b.both	1	1	c17bb4db	0	3.5736191638694	40	4.92805920048825	d.pgm	0	7	a1c7b739	c5aab1fe	1861-1870	9
0	17	-0.906377969808046	b.both	1	1	c17bb4db	0	8.5736191638694	45	5.92805920048825	c.mgm	1	6	49a41abd	c9b247da	1841-1850	10
0	18	-0.75899716708542	b.both	1	1	c17bb4db	0	-12.4263808361306	24	-3.07194079951175	c.mgm	1	2	32d76881	0e6a1c29	1851-1860	1
0	19	-0.611616364362794	b.both	1	1	c17bb4db	0	-10.4263808361306	26	-1.07194079951175	c.mgm	1	3.5	c9b10d1b	fd87e5a5	1821-1830	3
0	20	-0.464235561640168	b.both	1	1	c17bb4db	0	0.573619163869395	37	1.92805920048825	b.both	1	4	7344b233	a340c4e4	1831-1840	6
0	21	-0.316854758917542	b.both	1	1	c17bb4db	0	4.5736191638694	41	-1.07194079951175	a.none	0	7	816aa451	f8a36d26	1861-1870	3
0	22	-0.169473956194917	b.both	1	1	c17bb4db	0	-6.4263808361306	30	-3.07194079951175	b.both	1	4	9b9c39ca	290ca9d3	1751-1760	1
0	23	-0.0220931534722908	b.both	1	1	c17bb4db	0	7.5736191638694	44	-2.07194079951175	a.none	1	7	db58b5db	d754cff8	1811-1820	2
0	24	0.125287649250335	c.mum	1	1	c17bb4db	0	11.5736191638694	48	2.92805920048825	c.mgm	1	9	4c6fc661	3292e58e	1841-1850	7
0	25	0.272668451972961	c.mum	1	1	c17bb4db	1	1.5736191638694	38	-1.07194079951175	c.mgm	1	3	a398074e	d437ef93	1781-1790	3
0	26	0.420049254695587	c.mum	1	1	c17bb4db	1	3.5736191638694	40	-2.07194079951175	b.both	0	11	81162b37	52c0f57a	1841-1850	2
0	27	0.567430057418212	c.mum	1	1	c17bb4db	1	-12.4263808361306	24	-1.07194079951175	b.both	0	2	840bd1fe	6e9bc6ed	1841-1850	3
0	28	0.714810860140838	c.mum	1	1	c17bb4db	0	11.5736191638694	48	0.928059200488251	a.none	0	9	f2b1c8b8	f3f5cbe1	1861-1870	5
0	29	0.862191662863464	c.mum	1	1	c17bb4db	1	-0.426380836130605	36	-2.07194079951175	b.both	1	8	0643b266	1cea934c	1841-1850	2
0	30	1.00957246558609	c.mum	1	0	c17bb4db	0	-9.4263808361306	27	-3.07194079951175	b.both	0	2	e9d72218	8876bb90	1761-1770	1
0	31	1.15695326830872	c.mum	1	0	c17bb4db	0	-2.4263808361306	34	-2.07194079951175	a.none	0	5	1b62093c	9221d0ec	1841-1850	2
0	32	1.30433407103134	c.mum	1	0	c17bb4db	1	-0.426380836130605	36	-2.07194079951175	c.mgm	1	5	a9f20d5d	56ecaab0	1801-1810	2
0	33	1.45171487375397	c.mum	1	0	c17bb4db	0	-3.4263808361306	33	-1.07194079951175	d.pgm	0	2	bb6c02f4	a8c28bda	1781-1790	3
0	34	1.59909567647659	c.mum	1	0	c17bb4db	0	10.5736191638694	47	0.928059200488251	a.none	1	7	06d2fd87	f72b4288	1811-1820	5
0	35	1.74647647919922	c.mum	1	0	c17bb4db	0	2.5736191638694	39	5.92805920048825	a.none	0	6	8b0a32f3	1ab57502	1841-1850	10
0	36	1.89385728192184	c.mum	1	0	c17bb4db	0	4.5736191638694	41	2.92805920048825	a.none	0	4.5	3e4375b1	d366efea	1851-1860	7
1	37	2.04123808464447	c.mum	1	0	c17bb4db	1	3.5736191638694	40	-1.07194079951175	d.pgm	1	5	bef11dc7	3bd02ffa	1841-1850	3
0	16	-1.05375877253067	b.both	1	0	df6031eb	1	-6.4263808361306	30	-2.07194079951175	c.mgm	1	7	cd7865b7	91bdef7a	1831-1840	2
0	17	-0.906377969808046	b.both	1	0	df6031eb	0	1.5736191638694	38	-3.07194079951175	a.none	1	6	556baffe	d047d9f0	1751-1760	1
0	18	-0.75899716708542	b.both	1	0	df6031eb	0	-8.4263808361306	28	0.928059200488251	b.both	1	5	6c828e12	d88aac2b	1821-1830	5
0	19	-0.611616364362794	b.both	1	0	df6031eb	0	9.5736191638694	46	-2.07194079951175	c.mgm	0	7	7cfcb3ae	39fdee94	1821-1830	2
0	20	-0.464235561640168	b.both	1	0	df6031eb	0	-15.4263808361306	21	-1.07194079951175	d.pgm	1	2	22d38d1d	74f83a54	1801-1810	3
0	21	-0.316854758917542	b.both	1	0	df6031eb	0	-12.4263808361306	24	-3.07194079951175	c.mgm	1	5	3bc1e594	537105eb	1811-1820	1
1	22	-0.169473956194917	b.both	1	0	df6031eb	0	-3.4263808361306	33	-3.07194079951175	b.both	0	4	e3dce9c1	e69a0532	1801-1810	1
0	16	-1.05375877253067	b.both	7	6	70f5166c	0	-4.4263808361306	32	-2.07194079951175	c.mgm	0	5	208648d9	78c12f08	1831-1840	2
0	17	-0.906377969808046	b.both	7	6	70f5166c	0	12.5736191638694	49	5.92805920048825	c.mgm	1	6	f8b21ff3	39fdee94	1831-1840	10
0	18	-0.75899716708542	b.both	7	6	70f5166c	0	8.5736191638694	45	5.92805920048825	a.none	0	7	856beb5f	19a089e9	1841-1850	10
0	19	-0.611616364362794	b.both	7	6	70f5166c	0	6.5736191638694	43	5.92805920048825	c.mgm	0	5	fe8b23d2	7e2c70da	1741-1750	10
0	20	-0.464235561640168	b.both	7	6	70f5166c	0	-7.4263808361306	29	0.928059200488251	c.mgm	0	2	587ed6fd	89b69168	1811-1820	5
0	21	-0.316854758917542	b.both	7	6	70f5166c	0	7.5736191638694	44	4.92805920048825	a.none	1	7.5	bf7f4fa9	a51f5124	1791-1800	9
1	22	-0.169473956194917	b.both	7	6	70f5166c	0	-6.4263808361306	30	-3.07194079951175	c.mgm	0	6	a026d8e8	7d1d5a98	1861-1870	1
0	16	-1.05375877253067	b.both	3	2	db780262	0	12.5736191638694	49	2.92805920048825	a.none	1	5	8da507b7	ab90baea	1821-1830	7
0	17	-0.906377969808046	b.both	3	2	db780262	0	-6.4263808361306	30	-2.07194079951175	d.pgm	1	7	5de2bebf	ab418e8a	1851-1860	2
0	18	-0.75899716708542	b.both	3	2	db780262	0	3.5736191638694	40	-3.07194079951175	d.pgm	0	8	72da9996	c6141767	1851-1860	1
0	19	-0.611616364362794	b.both	3	2	db780262	0	-7.4263808361306	29	-1.07194079951175	d.pgm	1	2	9922496c	9dcd0d2c	1761-1770	3
0	20	-0.464235561640168	b.both	3	2	db780262	0	12.5736191638694	49	5.92805920048825	a.none	1	5	21b86495	d9ed3a12	1821-1830	10
0	21	-0.316854758917542	b.both	3	2	db780262	0	0.573619163869395	37	-3.07194079951175	c.mgm	1	9	53d9b7af	e5feb175	1771-1780	1
1	22	-0.169473956194917	b.both	3	2	db780262	1	-13.4263808361306	23	-1.07194079951175	c.mgm	1	3	4d38f85e	5749f5d0	1841-1850	3
0	16	-1.05375877253067	b.both	6	9	5fc55548	0	-1.4263808361306	35	-3.07194079951175	d.pgm	0	4	b6b3480c	259d3bd0	1771-1780	1
0	17	-0.906377969808046	b.both	6	9	5fc55548	0	-0.426380836130605	36	-1.07194079951175	c.mgm	0	3	6db7dc2b	8d4b0820	1851-1860	3
0	18	-0.75899716708542	b.both	6	9	5fc55548	0	4.5736191638694	41	5.92805920048825	a.none	0	5	544426b4	e1b99a25	1851-1860	10
0	19	-0.611616364362794	b.both	6	9	5fc55548	0	9.5736191638694	46	5.92805920048825	a.none	1	5	564f313a	8335289e	1801-1810	10
0	20	-0.464235561640168	b.both	6	9	5fc55548	0	2.5736191638694	39	-2.07194079951175	a.none	0	6	fa96f41b	273e60af	1841-1850	2
0	21	-0.316854758917542	b.both	6	8	5fc55548	0	7.5736191638694	44	-0.0719407995117489	c.mgm	1	8	4c499221	c3197e19	1841-1850	4
0	22	-0.169473956194917	b.both	6	8	5fc55548	1	-4.4263808361306	32	-1.07194079951175	c.mgm	1	2	b006487e	317b9b6a	1851-1860	3
0	23	-0.0220931534722908	b.both	6	8	5fc55548	0	-11.4263808361306	25	-2.07194079951175	d.pgm	1	2	5ce9e463	f2dbe73a	1831-1840	2
0	24	0.125287649250335	b.both	6	8	5fc55548	0	1.5736191638694	38	-2.07194079951175	d.pgm	0	8	fe64f38f	67d4e1d4	1861-1870	2
0	25	0.272668451972961	b.both	6	7	5fc55548	1	2.5736191638694	39	-2.07194079951175	a.none	0	7	b1d82d6c	63dd16f9	1851-1860	2
0	26	0.420049254695587	b.both	6	7	5fc55548	0	0.573619163869395	37	-2.07194079951175	a.none	1	6	fe33c0f0	8964627b	1801-1810	2
0	27	0.567430057418212	b.both	6	7	5fc55548	0	-4.4263808361306	32	1.92805920048825	a.none	1	2	2fe601c0	73f9a5af	1841-1850	6
0	28	0.714810860140838	b.both	6	7	5fc55548	0	-12.4263808361306	24	-3.07194079951175	b.both	0	3	fee0228d	7f763f60	1861-1870	1
0	29	0.862191662863464	b.both	6	7	5fc55548	1	-4.4263808361306	32	-2.07194079951175	d.pgm	0	5.5	dea97566	7a2e8341	1831-1840	2
0	30	1.00957246558609	b.both	6	7	5fc55548	0	9.5736191638694	46	0.928059200488251	a.none	1	4	2e73ef00	f01db9f2	1821-1830	5
0	16	-1.05375877253067	c.mum	4	3	a7337b3c	0	-4.4263808361306	32	-3.07194079951175	d.pgm	1	4	53f5434f	5cec2d31	1811-1820	1
0	17	-0.906377969808046	c.mum	4	3	a7337b3c	0	5.5736191638694	42	-1.07194079951175	d.pgm	1	7	e605d55c	c2b2f14b	1831-1840	3
0	18	-0.75899716708542	c.mum	4	3	a7337b3c	1	-9.4263808361306	27	-1.07194079951175	b.both	1	2	ba2b4d7c	61a20aad	1861-1870	3
0	19	-0.611616364362794	c.mum	4	3	a7337b3c	0	-10.4263808361306	26	-3.07194079951175	b.both	1	3	55caa7db	a2b1ac7f	1851-1860	1
0	20	-0.464235561640168	c.mum	4	3	a7337b3c	0	5.5736191638694	42	-2.07194079951175	a.none	1	11	119290df	5d8f7e46	1791-1800	2
0	21	-0.316854758917542	c.mum	4	3	a7337b3c	0	-1.4263808361306	35	-3.07194079951175	b.both	1	4	ac90389b	9c673855	1751-1760	1
0	22	-0.169473956194917	c.mum	4	3	a7337b3c	0	-5.4263808361306	31	-3.07194079951175	c.mgm	1	3	f33160c3	bf07bd8c	1831-1840	1
0	23	-0.0220931534722908	c.mum	4	3	a7337b3c	0	6.5736191638694	43	-1.07194079951175	d.pgm	1	11	7e6e4b98	80cc1c19	1821-1830	3
0	24	0.125287649250335	c.mum	4	3	a7337b3c	0	12.5736191638694	49	-0.0719407995117489	c.mgm	1	8	6811f806	4001e898	1771-1780	4
0	25	0.272668451972961	c.mum	4	3	a7337b3c	0	2.5736191638694	39	-3.07194079951175	c.mgm	1	7	b5d83c68	bb763dcc	1821-1830	1
0	26	0.420049254695587	c.mum	4	3	a7337b3c	0	-11.4263808361306	25	-3.07194079951175	b.both	0	3	215cc825	f7b66d08	1831-1840	1
0	27	0.567430057418212	c.mum	4	3	a7337b3c	0	0.573619163869395	37	2.92805920048825	a.none	0	4	889d06b0	1b5786d6	1841-1850	7
0	28	0.714810860140838	c.mum	4	3	a7337b3c	0	-0.426380836130605	36	-2.07194079951175	d.pgm	1	3	57649f82	7552ec68	1821-1830	2
0	29	0.862191662863464	c.mum	4	3	a7337b3c	0	-7.4263808361306	29	-1.07194079951175	a.none	1	2	733a2f2e	adc93b79	1821-1830	3
0	30	1.00957246558609	c.mum	4	3	a7337b3c	0	0.573619163869395	37	-3.07194079951175	a.none	1	3	b3a902f6	9a712a54	1851-1860	1
0	31	1.15695326830872	c.mum	4	3	a7337b3c	1	2.5736191638694	39	-2.07194079951175	c.mgm	0	8	8db57b40	c206656d	1851-1860	2
0	32	1.30433407103134	c.mum	4	3	a7337b3c	0	-5.4263808361306	31	-3.07194079951175	d.pgm	1	4	4e9c0089	5a921c58	1841-1850	1
0	33	1.45171487375397	c.mum	4	3	a7337b3c	0	-6.4263808361306	30	-2.07194079951175	c.mgm	1	4	fca04b55	50641ff5	1721-1730	2
0	34	1.59909567647659	c.mum	4	2	a7337b3c	0	10.5736191638694	47	-2.07194079951175	a.none	0	9	d242731d	4094965b	1851-1860	2
0	35	1.74647647919922	c.mum	4	2	a7337b3c	0	0.573619163869395	37	-3.07194079951175	b.both	1	7	9b9a3da8	15d04e98	1841-1850	1
0	36	1.89385728192184	c.mum	4	2	a7337b3c	0	-11.4263808361306	25	-2.07194079951175	c.mgm	1	3	1eb84998	a7db7962	1861-1870	2
0	37	2.04123808464447	c.mum	4	2	a7337b3c	0	-12.4263808361306	24	-2.07194079951175	b.both	1	3	de3033b6	7e2c70da	1741-1750	2
0	38	2.1886188873671	c.mum	4	2	a7337b3c	0	-12.4263808361306	24	-3.07194079951175	b.both	1	2	a546a66b	04dc4637	1841-1850	1
0	39	2.33599969008972	c.mum	4	2	a7337b3c	0	9.5736191638694	46	2.92805920048825	a.none	1	9	6a2b9abb	dc81cb0f	1841-1850	7
0	40	2.48338049281235	c.mum	4	2	a7337b3c	1	-9.4263808361306	27	-2.07194079951175	b.both	1	5	66244692	6ad5bb7a	1861-1870	2
0	41	2.63076129553497	a.none	4	2	a7337b3c	0	-5.4263808361306	31	-3.07194079951175	c.mgm	1	4	60465256	b1d038e4	1851-1860	1
0	16	-1.05375877253067	c.mum	2	6	6899a4c9	0	0.573619163869395	37	-3.07194079951175	b.both	1	6	2d152561	e1518979	1851-1860	1
0	17	-0.906377969808046	c.mum	2	6	6899a4c9	0	4.5736191638694	41	-1.07194079951175	c.mgm	0	8	e19271a7	b870f328	1851-1860	3
0	18	-0.75899716708542	c.mum	2	6	6899a4c9	0	-6.4263808361306	30	-2.07194079951175	c.mgm	1	4	d34d0ed7	61128d49	1811-1820	2
0	19	-0.611616364362794	c.mum	2	6	6899a4c9	0	-4.4263808361306	32	-0.0719407995117489	a.none	1	3	1543ca58	9a421d9a	1841-1850	4
0	20	-0.464235561640168	c.mum	2	6	6899a4c9	0	7.5736191638694	44	5.92805920048825	b.both	1	7	03942293	5e128272	1841-1850	10
0	21	-0.316854758917542	c.mum	2	6	6899a4c9	0	11.5736191638694	48	2.92805920048825	a.none	1	7	963bcbae	580a8397	1781-1790	7
0	22	-0.169473956194917	c.mum	2	6	6899a4c9	1	2.5736191638694	39	-1.07194079951175	a.none	1	8	68dcb93c	3e6b6496	1841-1850	3
0	23	-0.0220931534722908	c.mum	2	7	6899a4c9	0	4.5736191638694	41	-3.07194079951175	d.pgm	0	6	b6b3480c	259d3bd0	1771-1780	1
0	24	0.125287649250335	c.mum	2	7	6899a4c9	1	-2.4263808361306	34	-2.07194079951175	b.both	0	5	3a22a19e	d96c6fd1	1741-1750	2
0	25	0.272668451972961	c.mum	2	7	6899a4c9	0	6.5736191638694	43	-0.0719407995117489	d.pgm	0	8	762840a9	290ca9d3	1751-1760	4
0	26	0.420049254695587	c.mum	2	7	6899a4c9	0	-3.4263808361306	33	-3.07194079951175	d.pgm	1	5	e605d55c	c2b2f14b	1831-1840	1
0	27	0.567430057418212	c.mum	2	7	6899a4c9	0	8.5736191638694	45	-1.07194079951175	a.none	1	7	1b62093c	9221d0ec	1841-1850	3
0	28	0.714810860140838	c.mum	2	7	6899a4c9	0	5.5736191638694	42	3.92805920048825	a.none	1	5	034aff5d	100af972	1841-1850	8
0	29	0.862191662863464	c.mum	2	7	6899a4c9	0	-14.4263808361306	22	-2.07194079951175	d.pgm	0	2	98b342bd	24b3f6bd	1851-1860	2
1	30	1.00957246558609	c.mum	2	7	6899a4c9	0	-12.4263808361306	24	-3.07194079951175	c.mgm	0	3	30b88c7d	07338894	1821-1830	1
0	16	-1.05375877253067	b.both	11	6	47602691	1	-4.4263808361306	32	-2.07194079951175	b.both	1	8	c81ff8b6	d7e5f03a	1841-1850	2
0	17	-0.906377969808046	b.both	11	6	47602691	0	1.5736191638694	38	-2.07194079951175	b.both	1	9	79176f72	ff979e16	1851-1860	2
0	18	-0.75899716708542	b.both	11	6	47602691	0	13.5736191638694	50	1.92805920048825	a.none	1	10	4d93f5aa	79dea0a4	1841-1850	6
0	19	-0.611616364362794	b.both	11	6	47602691	1	-2.4263808361306	34	-1.07194079951175	c.mgm	1	4	0c581445	0fb5f21d	1851-1860	3
0	20	-0.464235561640168	c.mum	11	6	47602691	1	-6.4263808361306	30	2.92805920048825	c.mgm	1	2	cc21576b	d8ce1506	1851-1860	7
0	21	-0.316854758917542	c.mum	11	6	47602691	0	0.573619163869395	37	-0.0719407995117489	c.mgm	0	5	55256e5d	d05a70cd	1851-1860	4
0	22	-0.169473956194917	c.mum	11	6	47602691	0	-2.4263808361306	34	1.92805920048825	c.mgm	1	5	eed5e37e	a8e69328	1831-1840	6
0	23	-0.0220931534722908	c.mum	11	6	47602691	0	-11.4263808361306	25	-3.07194079951175	c.mgm	0	3	d3f4ccee	db1f4a7b	1831-1840	1
0	24	0.125287649250335	c.mum	11	5	47602691	0	5.5736191638694	42	3.92805920048825	a.none	1	4	696f18d9	30af243d	1831-1840	8
0	25	0.272668451972961	c.mum	11	5	47602691	1	-12.4263808361306	24	-2.07194079951175	b.both	1	3	57ee85eb	6b72fe99	1811-1820	2
0	26	0.420049254695587	c.mum	11	5	47602691	1	-14.4263808361306	22	-1.07194079951175	b.both	1	3	e1dc1ba3	15d04e98	1831-1840	3
0	27	0.567430057418212	c.mum	11	5	47602691	0	-3.4263808361306	33	-2.07194079951175	b.both	1	6	841b80d3	5dc79279	1841-1850	2
1	28	0.714810860140838	c.mum	11	5	47602691	0	13.5736191638694	50	2.92805920048825	d.pgm	0	6	5756b1d9	94505a54	1841-1850	7
0	16	-1.05375877253067	c.mum	5	2	b0efb5d3	0	-0.426380836130605	36	-2.07194079951175	b.both	1	4	5830f298	8559ea34	1811-1820	2
0	17	-0.906377969808046	c.mum	5	2	b0efb5d3	0	9.5736191638694	46	1.92805920048825	d.pgm	1	8	cdbe2eff	ee950ee4	1841-1850	6
0	18	-0.75899716708542	c.mum	5	2	b0efb5d3	0	8.5736191638694	45	1.92805920048825	a.none	0	5	e2058541	84489708	1851-1860	6
0	19	-0.611616364362794	c.mum	5	2	b0efb5d3	0	7.5736191638694	44	0.928059200488251	a.none	0	5	3f40a119	69899d53	1831-1840	5
0	20	-0.464235561640168	c.mum	5	2	b0efb5d3	0	-3.4263808361306	33	2.92805920048825	c.mgm	0	3	59378234	1c847d7f	1861-1870	7
0	21	-0.316854758917542	c.mum	5	2	b0efb5d3	1	4.5736191638694	41	-1.07194079951175	a.none	1	6	95d80cd8	e64df4b9	1841-1850	3
0	22	-0.169473956194917	c.mum	5	1	b0efb5d3	0	-7.4263808361306	29	-3.07194079951175	d.pgm	0	2	379ef06e	9d51bfe4	1841-1850	1
0	16	-1.05375877253067	a.none	8	1	afb39941	0	-13.4263808361306	23	-3.07194079951175	b.both	1	3	541d7f70	211f754d	1831-1840	1
0	17	-0.906377969808046	a.none	8	1	afb39941	1	-12.4263808361306	24	-3.07194079951175	c.mgm	1	2	d08fba1b	b0321e7e	1821-1830	1
0	18	-0.75899716708542	a.none	8	1	afb39941	0	11.5736191638694	48	5.92805920048825	a.none	0	5	47b7966d	e64ec16b	1811-1820	10
0	19	-0.611616364362794	a.none	8	1	afb39941	1	-3.4263808361306	33	-3.07194079951175	d.pgm	0	5	e31afd71	b7c9e571	1721-1730	1
0	20	-0.464235561640168	a.none	8	1	afb39941	0	-1.4263808361306	35	0.928059200488251	b.both	0	6	6ef563be	d09749b5	1831-1840	5
0	21	-0.316854758917542	a.none	8	1	afb39941	1	2.5736191638694	39	-3.07194079951175	c.mgm	1	5	6811f806	4001e898	1771-1780	1
0	22	-0.169473956194917	a.none	8	1	afb39941	0	-1.4263808361306	35	-3.07194079951175	d.pgm	1	6	d29a617c	fcd08c12	1841-1850	1
0	23	-0.0220931534722908	a.none	8	1	afb39941	1	-4.4263808361306	32	-2.07194079951175	c.mgm	0	3	fbf149a4	8d5ac0ad	1801-1810	2
0	24	0.125287649250335	a.none	8	1	afb39941	0	7.5736191638694	44	-0.0719407995117489	a.none	1	4	20847875	1209a92d	1831-1840	4
0	25	0.272668451972961	a.none	8	1	afb39941	0	-7.4263808361306	29	-2.07194079951175	c.mgm	1	2	563e2f55	e9492a19	1851-1860	2
0	26	0.420049254695587	a.none	8	1	afb39941	0	7.5736191638694	44	3.92805920048825	c.mgm	1	5.5	1db2abe7	d413b30e	1841-1850	8
0	27	0.567430057418212	a.none	8	1	afb39941	1	-11.4263808361306	25	-1.07194079951175	b.both	1	2	9521c895	d77fdd05	1751-1760	3
0	28	0.714810860140838	a.none	8	1	afb39941	0	3.5736191638694	40	0.928059200488251	d.pgm	1	5	af35748f	822dacfe	1821-1830	5
0	29	0.862191662863464	a.none	8	1	afb39941	1	-2.4263808361306	34	-1.07194079951175	d.pgm	1	3	95d80cd8	e64df4b9	1841-1850	3
0	30	1.00957246558609	a.none	8	1	afb39941	0	8.5736191638694	45	-3.07194079951175	a.none	1	4	e87b72dc	ac065e92	1831-1840	1
0	31	1.15695326830872	a.none	8	1	afb39941	0	-9.4263808361306	27	-1.07194079951175	c.mgm	0	4	017f02cf	aafed508	1861-1870	3
0	32	1.30433407103134	a.none	8	1	afb39941	1	-0.426380836130605	36	-2.07194079951175	b.both	1	10	20fdff80	421db73d	1811-1820	2
0	33	1.45171487375397	a.none	8	1	afb39941	0	10.5736191638694	47	0.928059200488251	a.none	0	8	101d901d	02a3f50e	1831-1840	5
0	34	1.59909567647659	a.none	8	1	afb39941	0	-6.4263808361306	30	-2.07194079951175	b.both	1	5	8151e746	7acc3343	1801-1810	2
0	35	1.74647647919922	a.none	8	1	afb39941	0	10.5736191638694	47	1.92805920048825	a.none	0	4	70fc8036	4e3e57e2	1821-1830	6
0	36	1.89385728192184	a.none	8	1	afb39941	0	-12.4263808361306	24	-3.07194079951175	d.pgm	0	2	48f7d15e	ab23a5ed	1861-1870	1
0	37	2.04123808464447	a.none	8	1	afb39941	0	6.5736191638694	43	-3.07194079951175	a.none	1	7	202158cf	ffd576db	1841-1850	1
0	38	2.1886188873671	a.none	8	1	afb39941	0	-5.4263808361306	31	-2.07194079951175	b.both	1	2	8ab999b9	63b5315f	1801-1810	2
0	39	2.33599969008972	a.none	8	1	afb39941	0	-11.4263808361306	25	-3.07194079951175	c.mgm	1	2	63a04ddf	52c0f57a	1831-1840	1
0	40	2.48338049281235	a.none	8	1	afb39941	0	3.5736191638694	40	1.92805920048825	d.pgm	1	5	4c95a9b2	79a78c94	1841-1850	6
0	41	2.63076129553497	a.none	8	1	afb39941	0	-3.4263808361306	33	3.92805920048825	d.pgm	1	4	80e794fe	0b79bbb5	1811-1820	8
0	42	2.7781420982576	a.none	8	1	afb39941	0	-5.4263808361306	31	-2.07194079951175	d.pgm	0	2	f5ea9953	84b41d5c	1841-1850	2
0	43	2.92552290098023	a.none	8	1	afb39941	0	-7.4263808361306	29	-3.07194079951175	c.mgm	1	5	ef7a14d3	8ef40a87	1781-1790	1
0	44	3.07290370370285	a.none	8	1	afb39941	0	-4.4263808361306	32	-3.07194079951175	c.mgm	0	6	3c27fd06	d9c40b2e	1861-1870	1
0	45	3.22028450642548	a.none	8	1	afb39941	0	-13.4263808361306	23	-3.07194079951175	d.pgm	1	2	bf7f4fa9	a51f5124	1791-1800	1
0	46	3.3676653091481	a.none	8	1	afb39941	0	7.5736191638694	44	5.92805920048825	a.none	1	11	bdde6a25	e7f5e524	1851-1860	10
0	47	3.51504611187073	a.none	8	1	afb39941	0	4.5736191638694	41	-2.07194079951175	b.both	0	7	d86dce44	d8283f7c	1851-1860	2
0	48	3.66242691459335	a.none	8	1	afb39941	0	-2.4263808361306	34	0.928059200488251	a.none	1	3	2f2285e3	d0826aa9	1861-1870	5
0	49	3.80980771731598	a.none	8	1	afb39941	0	10.5736191638694	47	-0.0719407995117489	d.pgm	1	7	f0aaff40	b5de11b1	1831-1840	4
0	50	3.95718852003861	a.none	8	1	afb39941	0	-11.4263808361306	25	-3.07194079951175	b.both	1	2	3f94793a	26e6f7af	1811-1820	1
0	16	-1.05375877253067	b.both	5	6	22f6ebdb	0	12.5736191638694	49	5.92805920048825	d.pgm	0	7	a1c7b739	c5aab1fe	1861-1870	10
0	17	-0.906377969808046	b.both	5	6	22f6ebdb	1	-7.4263808361306	29	-2.07194079951175	b.both	1	4	39498c86	e0f57bb8	1831-1840	2
0	18	-0.75899716708542	b.both	5	6	22f6ebdb	1	-12.4263808361306	24	-2.07194079951175	b.both	1	3	6346b5eb	4ae52968	1781-1790	2
0	19	-0.611616364362794	b.both	5	6	22f6ebdb	0	-2.4263808361306	34	-3.07194079951175	c.mgm	0	6	2df57ca0	9f3fd0f9	1861-1870	1
0	20	-0.464235561640168	b.both	5	6	22f6ebdb	1	-4.4263808361306	32	-0.0719407995117489	b.both	1	2	9466d4f7	701b49ae	1811-1820	4
0	21	-0.316854758917542	b.both	5	6	22f6ebdb	0	10.5736191638694	47	-2.07194079951175	a.none	1	12	6f11b827	290ca9d3	1751-1760	2
0	22	-0.169473956194917	b.both	5	6	22f6ebdb	0	7.5736191638694	44	5.92805920048825	c.mgm	0	2	9be8f63f	3cc4a9ce	1811-1820	10
0	23	-0.0220931534722908	b.both	5	6	22f6ebdb	0	-0.426380836130605	36	5.92805920048825	a.none	0	3	9952bf72	700c183f	1851-1860	10
1	24	0.125287649250335	c.mum	5	6	22f6ebdb	0	-0.426380836130605	36	-2.07194079951175	b.both	1	3	0a578cee	5f57e757	1831-1840	2
0	16	-1.05375877253067	d.mil	2	2	84693f52	1	-12.4263808361306	24	-2.07194079951175	b.both	1	2	4b06b94d	bc354a34	1861-1870	2
0	17	-0.906377969808046	d.mil	2	2	84693f52	0	7.5736191638694	44	1.92805920048825	a.none	1	5.5	c585c5d9	2b930a11	1781-1790	6
1	18	-0.75899716708542	d.mil	2	2	84693f52	0	0.573619163869395	37	-1.07194079951175	b.both	1	6	bbcef760	7fb5a150	1821-1830	3
0	16	-1.05375877253067	b.both	6	2	c8367687	0	-3.4263808361306	33	-3.07194079951175	d.pgm	1	3	625ad0c4	8af6275a	1841-1850	1
0	17	-0.906377969808046	b.both	6	2	c8367687	0	0.573619163869395	37	-1.07194079951175	c.mgm	1	5	de9a1757	d7fc88e1	1821-1830	3
0	18	-0.75899716708542	b.both	6	2	c8367687	0	-10.4263808361306	26	-2.07194079951175	d.pgm	1	2	d144a620	8c7e98ff	1851-1860	2
0	19	-0.611616364362794	b.both	6	2	c8367687	1	-6.4263808361306	30	-0.0719407995117489	d.pgm	1	6	bae8d297	b2f5dce5	1841-1850	4
0	20	-0.464235561640168	b.both	6	2	c8367687	0	1.5736191638694	38	-0.0719407995117489	b.both	0	4	5830f298	8559ea34	1811-1820	4
0	21	-0.316854758917542	b.both	6	2	c8367687	0	10.5736191638694	47	-0.0719407995117489	a.none	0	7	e9dad17c	afb99083	1801-1810	4
0	22	-0.169473956194917	b.both	6	2	c8367687	0	5.5736191638694	42	-2.07194079951175	a.none	1	5	566fb3f4	bd23e2b6	1831-1840	2
0	23	-0.0220931534722908	b.both	6	2	c8367687	1	-4.4263808361306	32	-2.07194079951175	c.mgm	0	6	6d0e9194	06bf1093	1861-1870	2
0	24	0.125287649250335	b.both	6	2	c8367687	0	3.5736191638694	40	-3.07194079951175	c.mgm	0	9	8db57b40	c206656d	1851-1860	1
0	25	0.272668451972961	b.both	6	2	c8367687	1	3.5736191638694	40	0.928059200488251	a.none	0	4	fb5ec4e7	56e4bd57	1851-1860	5
0	26	0.420049254695587	b.both	6	2	c8367687	0	10.5736191638694	47	5.92805920048825	b.both	1	10	3da6b10b	5f31f887	1831-1840	10
0	27	0.567430057418212	b.both	6	1	c8367687	0	-3.4263808361306	33	1.92805920048825	c.mgm	1	4	32d76881	0e6a1c29	1851-1860	6
1	28	0.714810860140838	b.both	6	1	c8367687	1	-4.4263808361306	32	-2.07194079951175	d.pgm	1	4	bae794a9	e5ea4be2	1831-1840	2
0	16	-1.05375877253067	b.both	7	4	0f55b8a3	0	-15.4263808361306	21	-3.07194079951175	d.pgm	1	2	5c2beb76	b4c049d1	1861-1870	1
0	17	-0.906377969808046	b.both	7	4	0f55b8a3	0	5.5736191638694	42	-3.07194079951175	a.none	0	8	336854e9	9d7bb3a7	1811-1820	1
0	18	-0.75899716708542	b.both	7	4	0f55b8a3	0	9.5736191638694	46	-1.07194079951175	a.none	0	10	f72b222b	24fe2740	1851-1860	3
0	19	-0.611616364362794	b.both	7	4	0f55b8a3	0	13.5736191638694	50	5.92805920048825	d.pgm	1	6	bef11dc7	3bd02ffa	1841-1850	10
0	20	-0.464235561640168	b.both	7	4	0f55b8a3	0	11.5736191638694	48	5.92805920048825	a.none	1	6	36c507ea	2b930a11	1761-1770	10
0	21	-0.316854758917542	d.mil	7	4	0f55b8a3	0	-13.4263808361306	23	-2.07194079951175	c.mgm	1	4	819e24cf	009b6004	1861-1870	2
1	22	-0.169473956194917	d.mil	7	4	0f55b8a3	1	5.5736191638694	42	-2.07194079951175	c.mgm	0	10	05dea5d5	41acffb9	1851-1860	2
0	16	-1.05375877253067	b.both	3	5	89f0eead	0	-7.4263808361306	29	-0.0719407995117489	a.none	1	3	3f08adc7	03de34cf	1841-1850	4
0	17	-0.906377969808046	b.both	3	5	89f0eead	0	-4.4263808361306	32	-1.07194079951175	c.mgm	0	6	86555dda	2277f964	1831-1840	3
0	18	-0.75899716708542	b.both	3	5	89f0eead	0	-7.4263808361306	29	-3.07194079951175	c.mgm	1	6	e3afb5ef	c934a17b	1831-1840	1
0	19	-0.611616364362794	b.both	3	5	89f0eead	0	-0.426380836130605	36	-3.07194079951175	d.pgm	1	4	fa5f5263	b1cef59e	1831-1840	1
0	20	-0.464235561640168	b.both	3	4	89f0eead	0	-2.4263808361306	34	-2.07194079951175	c.mgm	1	3	4bc913ba	4f196665	1791-1800	2
0	21	-0.316854758917542	b.both	3	4	89f0eead	0	-0.426380836130605	36	-3.07194079951175	b.both	1	5	e8cf3d19	bb311945	1841-1850	1
1	22	-0.169473956194917	b.both	3	4	89f0eead	0	-5.4263808361306	31	-3.07194079951175	c.mgm	0	7	2e3e2c43	073a19b5	1861-1870	1
0	16	-1.05375877253067	b.both	1	5	f924eac2	0	-6.4263808361306	30	-2.07194079951175	c.mgm	1	4	9a5b1668	374ea550	1821-1830	2
0	17	-0.906377969808046	b.both	1	5	f924eac2	0	-15.4263808361306	21	-3.07194079951175	b.both	1	2	24f854e6	25400b82	1731-1740	1
0	18	-0.75899716708542	b.both	1	5	f924eac2	1	-7.4263808361306	29	-1.07194079951175	d.pgm	1	3	b7eea0cd	1bddfb39	1851-1860	3
0	19	-0.611616364362794	b.both	1	5	f924eac2	0	6.5736191638694	43	5.92805920048825	d.pgm	0	4	2757175d	7eb156ee	1831-1840	10
0	20	-0.464235561640168	b.both	1	5	f924eac2	0	-3.4263808361306	33	-3.07194079951175	c.mgm	1	3	361fa12e	a095cbda	1831-1840	1
0	21	-0.316854758917542	b.both	1	5	f924eac2	0	11.5736191638694	48	1.92805920048825	a.none	1	8	6e7a1005	60278c14	1821-1830	6
0	22	-0.169473956194917	b.both	1	5	f924eac2	1	-0.426380836130605	36	-1.07194079951175	c.mgm	1	5	47309792	de6bb596	1831-1840	3
0	23	-0.0220931534722908	b.both	1	6	f924eac2	0	-5.4263808361306	31	-3.07194079951175	a.none	1	2	6d4749b4	ffd576db	1831-1840	1
0	24	0.125287649250335	b.both	1	6	f924eac2	0	4.5736191638694	41	-3.07194079951175	a.none	0	5	7f490e20	f6fe9b37	1861-1870	1
0	25	0.272668451972961	b.both	1	6	f924eac2	0	9.5736191638694	46	2.92805920048825	a.none	1	8	3ea5a771	c694f7ab	1821-1830	7
0	26	0.420049254695587	b.both	1	6	f924eac2	0	-14.4263808361306	22	-3.07194079951175	b.both	1	2	78e706be	a186f81b	1821-1830	1
0	27	0.567430057418212	c.mum	1	6	f924eac2	1	6.5736191638694	43	-0.0719407995117489	a.none	0	7	c084ef84	726f2620	1821-1830	4
0	28	0.714810860140838	c.mum	1	6	f924eac2	0	-13.4263808361306	23	-3.07194079951175	a.none	1	3	83215447	09ca9185	1801-1810	1
0	29	0.862191662863464	c.mum	1	6	f924eac2	1	-6.4263808361306	30	-1.07194079951175	b.both	1	5	63766fa5	b020edfd	1831-1840	3
0	30	1.00957246558609	c.mum	1	6	f924eac2	0	1.5736191638694	38	-3.07194079951175	d.pgm	1	6	8f0d1f83	a02ece9d	1831-1840	1
1	31	1.15695326830872	c.mum	1	6	f924eac2	0	2.5736191638694	39	5.92805920048825	a.none	0	5	94afc978	ff6d15f6	1831-1840	10
0	16	-1.05375877253067	d.mil	5	3	02cbfdba	0	10.5736191638694	47	-1.07194079951175	a.none	1	11	f31be9a5	d7a5fd2f	1771-1780	3
0	17	-0.906377969808046	d.mil	5	3	02cbfdba	0	12.5736191638694	49	1.92805920048825	a.none	1	10	2c59a8da	b58795eb	1791-1800	6
0	18	-0.75899716708542	d.mil	5	3	02cbfdba	1	4.5736191638694	41	1.92805920048825	c.mgm	1	6	3104d7fa	95266db2	1831-1840	6
0	19	-0.611616364362794	d.mil	5	3	02cbfdba	0	10.5736191638694	47	2.92805920048825	a.none	0	5	b3a902f6	9a712a54	1851-1860	7
0	20	-0.464235561640168	d.mil	5	3	02cbfdba	0	6.5736191638694	43	0.928059200488251	a.none	1	8	c6e464df	2cc51fda	1801-1810	5
0	21	-0.316854758917542	d.mil	5	3	02cbfdba	0	2.5736191638694	39	-3.07194079951175	a.none	0	10	6d0e9194	06bf1093	1861-1870	1
0	22	-0.169473956194917	d.mil	5	3	02cbfdba	0	4.5736191638694	41	5.92805920048825	a.none	0	3	9952bf72	700c183f	1851-1860	10
0	23	-0.0220931534722908	d.mil	5	3	02cbfdba	1	-2.4263808361306	34	-2.07194079951175	d.pgm	1	3	1a730a1e	409de297	1811-1820	2
0	24	0.125287649250335	d.mil	5	3	02cbfdba	1	5.5736191638694	42	-0.0719407995117489	a.none	1	6	a560698d	a05faf50	1801-1810	4
1	25	0.272668451972961	d.mil	5	3	02cbfdba	0	1.5736191638694	38	5.92805920048825	c.mgm	1	3	291e4e7f	5cec2d31	1801-1810	10
0	16	-1.05375877253067	b.both	3	4	3fdec758	0	11.5736191638694	48	0.928059200488251	b.both	0	7	03b33076	8b78a576	1811-1820	5
0	17	-0.906377969808046	b.both	3	4	3fdec758	0	-12.4263808361306	24	-3.07194079951175	b.both	1	3	336686d3	a77e759f	1861-1870	1
0	18	-0.75899716708542	b.both	3	4	3fdec758	0	1.5736191638694	38	1.92805920048825	d.pgm	1	3	625ad0c4	8af6275a	1841-1850	6
0	19	-0.611616364362794	b.both	3	4	3fdec758	0	-6.4263808361306	30	-0.0719407995117489	b.both	1	5	fe8b23d2	7e2c70da	1741-1750	4
0	20	-0.464235561640168	b.both	3	4	3fdec758	0	13.5736191638694	50	5.92805920048825	a.none	0	7	056ee12f	21262ced	1851-1860	10
0	21	-0.316854758917542	b.both	3	4	3fdec758	0	-14.4263808361306	22	-3.07194079951175	c.mgm	1	2	156e3d0b	04730781	1841-1850	1
0	22	-0.169473956194917	b.both	3	4	3fdec758	0	1.5736191638694	38	-3.07194079951175	d.pgm	1	6	3e27422a	d47b40b3	1791-1800	1
0	23	-0.0220931534722908	b.both	3	4	3fdec758	1	-2.4263808361306	34	-2.07194079951175	d.pgm	1	9	3ef04d2c	531d8dde	1741-1750	2
0	24	0.125287649250335	c.mum	3	4	3fdec758	0	-9.4263808361306	27	-3.07194079951175	c.mgm	0	2	7bb2b01b	4e3e57e2	1821-1830	1
0	25	0.272668451972961	c.mum	3	4	3fdec758	0	-8.4263808361306	28	-2.07194079951175	b.both	0	3	3f94793a	26e6f7af	1811-1820	2
1	26	0.420049254695587	c.mum	3	4	3fdec758	0	9.5736191638694	46	-1.07194079951175	c.mgm	0	6	b13d3be8	52d9bc58	1831-1840	3
0	16	-1.05375877253067	b.both	1	0	a562c5b2	1	-8.4263808361306	28	-2.07194079951175	b.both	0	3	50760cab	ced9c3ab	1821-1830	2
0	17	-0.906377969808046	b.both	1	0	a562c5b2	0	-4.4263808361306	32	-3.07194079951175	c.mgm	1	4	55256e5d	d05a70cd	1851-1860	1
0	18	-0.75899716708542	b.both	1	0	a562c5b2	0	10.5736191638694	47	0.928059200488251	a.none	1	10	d9e1ca1a	514b3cc3	1841-1850	5
0	19	-0.611616364362794	b.both	1	0	a562c5b2	1	0.573619163869395	37	-0.0719407995117489	c.mgm	1	7	57ee85eb	6b72fe99	1811-1820	4
0	20	-0.464235561640168	b.both	1	0	a562c5b2	1	-0.426380836130605	36	-2.07194079951175	b.both	0	9	a1d54993	338a9899	1851-1860	2
0	21	-0.316854758917542	b.both	1	0	a562c5b2	0	9.5736191638694	46	-2.07194079951175	a.none	0	7	135aaa44	6a174394	1851-1860	2
0	22	-0.169473956194917	b.both	1	0	a562c5b2	1	-10.4263808361306	26	-3.07194079951175	d.pgm	1	2	27aad752	543aff50	1841-1850	1
0	23	-0.0220931534722908	b.both	1	0	a562c5b2	0	7.5736191638694	44	-3.07194079951175	d.pgm	1	10	36412e61	018c1712	1831-1840	1
0	24	0.125287649250335	c.mum	1	0	a562c5b2	0	10.5736191638694	47	5.92805920048825	a.none	1	3	8e810708	143c3d56	1841-1850	10
0	25	0.272668451972961	c.mum	1	0	a562c5b2	0	6.5736191638694	43	-0.0719407995117489	a.none	1	8	5f8aee14	c89d0f42	1811-1820	4
0	26	0.420049254695587	c.mum	1	0	a562c5b2	0	-7.4263808361306	29	-3.07194079951175	b.both	1	4	50760cab	ced9c3ab	1821-1830	1
0	27	0.567430057418212	c.mum	1	0	a562c5b2	0	1.5736191638694	38	-3.07194079951175	a.none	0	6	fa96f41b	273e60af	1841-1850	1
0	28	0.714810860140838	c.mum	1	0	a562c5b2	0	4.5736191638694	41	-1.07194079951175	a.none	0	8	360adabb	0a3e6306	1851-1860	3
0	29	0.862191662863464	c.mum	1	0	a562c5b2	0	1.5736191638694	38	-3.07194079951175	a.none	0	6	d144a620	8c7e98ff	1851-1860	1
1	30	1.00957246558609	c.mum	1	0	a562c5b2	0	10.5736191638694	47	-1.07194079951175	a.none	1	11	16137f9b	afdd16a4	1821-1830	3
0	16	-1.05375877253067	b.both	6	1	fbbea0e7	0	13.5736191638694	50	5.92805920048825	a.none	0	4	dda9bc88	609fd28e	1831-1840	10
0	17	-0.906377969808046	b.both	6	1	fbbea0e7	0	3.5736191638694	40	-0.0719407995117489	d.pgm	1	3	652e2b64	0547edec	1781-1790	4
0	18	-0.75899716708542	d.mil	6	1	fbbea0e7	1	-10.4263808361306	26	-1.07194079951175	a.none	1	3	26bcf0ff	03de34cf	1841-1850	3
0	19	-0.611616364362794	d.mil	6	0	fbbea0e7	0	-0.426380836130605	36	-0.0719407995117489	d.pgm	1	5	156f1f88	24faa6d2	1741-1750	4
0	20	-0.464235561640168	d.mil	6	0	fbbea0e7	0	-6.4263808361306	30	-3.07194079951175	d.pgm	1	4	bd38107e	a51f5124	1791-1800	1
0	21	-0.316854758917542	d.mil	6	0	fbbea0e7	1	-3.4263808361306	33	-2.07194079951175	b.both	0	2	4a47f96f	7f0306d7	1811-1820	2
0	22	-0.169473956194917	d.mil	6	0	fbbea0e7	0	-16.4263808361306	20	-3.07194079951175	b.both	0	3	b1717d21	15d04e98	1841-1850	1
0	23	-0.0220931534722908	d.mil	6	0	fbbea0e7	0	5.5736191638694	42	5.92805920048825	d.pgm	1	4	f553a42b	812da479	1771-1780	10
0	24	0.125287649250335	d.mil	6	0	fbbea0e7	0	8.5736191638694	45	-0.0719407995117489	c.mgm	1	7	e8cf3d19	bb311945	1841-1850	4
0	25	0.272668451972961	d.mil	6	0	fbbea0e7	0	11.5736191638694	48	-2.07194079951175	d.pgm	0	9	9823153e	e74faf94	1851-1860	2
0	26	0.420049254695587	d.mil	6	0	fbbea0e7	0	-8.4263808361306	28	-2.07194079951175	c.mgm	1	4	56e9665f	a6396a3a	1771-1780	2
0	27	0.567430057418212	d.mil	6	0	fbbea0e7	0	3.5736191638694	40	-1.07194079951175	c.mgm	1	6	41160908	e942708f	1841-1850	3
0	28	0.714810860140838	d.mil	6	0	fbbea0e7	0	13.5736191638694	50	0.928059200488251	c.mgm	1	12	750934c2	f943a19c	1831-1840	5
1	29	0.862191662863464	d.mil	6	0	fbbea0e7	0	0.573619163869395	37	1.92805920048825	b.both	1	4	d7fc3d1c	a89e88d0	1851-1860	6
0	16	-1.05375877253067	b.both	6	2	f1d6794d	0	-8.4263808361306	28	-2.07194079951175	c.mgm	1	4	d08fba1b	b0321e7e	1821-1830	2
0	17	-0.906377969808046	b.both	6	2	f1d6794d	0	5.5736191638694	42	1.92805920048825	c.mgm	0	6.5	9ed83837	d9c77e8c	1821-1830	6
0	18	-0.75899716708542	b.both	6	2	f1d6794d	0	12.5736191638694	49	3.92805920048825	a.none	0	6	8831b0e1	c1811d5e	1841-1850	8
0	19	-0.611616364362794	b.both	6	2	f1d6794d	0	-6.4263808361306	30	-3.07194079951175	a.none	1	3	fdb063df	d633df5b	1811-1820	1
0	20	-0.464235561640168	b.both	6	2	f1d6794d	0	2.5736191638694	39	-3.07194079951175	a.none	0	8	e8050703	3fb83d91	1781-1790	1
0	21	-0.316854758917542	b.both	6	2	f1d6794d	0	0.573619163869395	37	-3.07194079951175	a.none	1	6	8d683893	dafce69f	1841-1850	1
0	22	-0.169473956194917	b.both	6	2	f1d6794d	0	-3.4263808361306	33	-0.0719407995117489	c.mgm	1	4	de9a1757	d7fc88e1	1821-1830	4
0	23	-0.0220931534722908	b.both	6	2	f1d6794d	0	6.5736191638694	43	-1.07194079951175	a.none	1	9	374965f8	9189c9e6	1841-1850	3
0	24	0.125287649250335	b.both	6	2	f1d6794d	0	8.5736191638694	45	-1.07194079951175	a.none	1	7	7b3845c9	797154ba	1791-1800	3
0	25	0.272668451972961	b.both	6	2	f1d6794d	0	3.5736191638694	40	5.92805920048825	c.mgm	1	4	2ef82157	d4bfd143	1771-1780	10
0	26	0.420049254695587	d.mil	6	2	f1d6794d	0	-9.4263808361306	27	-3.07194079951175	d.pgm	1	2	d1cf75d9	f04aa5fe	1811-1820	1
0	27	0.567430057418212	d.mil	6	2	f1d6794d	0	13.5736191638694	50	5.92805920048825	a.none	0	7	13801996	b5f71ef3	1781-1790	10
0	28	0.714810860140838	d.mil	6	2	f1d6794d	1	-6.4263808361306	30	-2.07194079951175	c.mgm	1	3	4c6fc661	3292e58e	1841-1850	2
0	29	0.862191662863464	d.mil	6	2	f1d6794d	0	8.5736191638694	45	5.92805920048825	a.none	1	5	c5128cc0	f132885b	1841-1850	10
0	30	1.00957246558609	d.mil	6	2	f1d6794d	0	-3.4263808361306	33	-2.07194079951175	b.both	1	5	762840a9	290ca9d3	1751-1760	2
0	31	1.15695326830872	d.mil	6	2	f1d6794d	1	0.573619163869395	37	-1.07194079951175	c.mgm	0	8	59ef899b	a3c489ef	1861-1870	3
0	32	1.30433407103134	d.mil	6	2	f1d6794d	0	10.5736191638694	47	2.92805920048825	a.none	0	7	c8c6c338	fbb04966	1801-1810	7
0	33	1.45171487375397	d.mil	6	2	f1d6794d	0	8.5736191638694	45	-2.07194079951175	d.pgm	1	11	d5d14f8f	e28e5ce0	1821-1830	2
0	34	1.59909567647659	d.mil	6	1	f1d6794d	0	-7.4263808361306	29	-2.07194079951175	c.mgm	1	5	b5c74007	f67f6fd1	1821-1830	2
0	35	1.74647647919922	d.mil	6	1	f1d6794d	0	3.5736191638694	40	-1.07194079951175	d.pgm	1	5	28873dce	19d1fb32	1831-1840	3
0	36	1.89385728192184	d.mil	6	1	f1d6794d	0	9.5736191638694	46	5.92805920048825	c.mgm	0	5	ffff16d0	01934cc8	1781-1790	10
0	37	2.04123808464447	d.mil	6	1	f1d6794d	1	0.573619163869395	37	-1.07194079951175	c.mgm	1	6	7963bb56	e7bdc223	1841-1850	3
0	38	2.1886188873671	d.mil	6	1	f1d6794d	0	-4.4263808361306	32	-3.07194079951175	d.pgm	0	6	d6313ef6	92bf4611	1861-1870	1
0	39	2.33599969008972	d.mil	6	1	f1d6794d	0	1.5736191638694	38	-1.07194079951175	a.none	0	7	856beb5f	19a089e9	1841-1850	3
0	40	2.48338049281235	d.mil	6	1	f1d6794d	0	10.5736191638694	47	-2.07194079951175	a.none	0	11	4fbab794	1fe3c15c	1851-1860	2
0	41	2.63076129553497	d.mil	6	1	f1d6794d	0	1.5736191638694	38	-0.0719407995117489	d.pgm	0	9	66244692	6ad5bb7a	1861-1870	4
0	42	2.7781420982576	d.mil	6	1	f1d6794d	0	-7.4263808361306	29	-0.0719407995117489	d.pgm	0	3	b0a078e3	be0b4f29	1811-1820	4
0	43	2.92552290098023	d.mil	6	1	f1d6794d	0	2.5736191638694	39	-0.0719407995117489	a.none	0	3.5	fc8b1928	80660ace	1771-1780	4
0	44	3.07290370370285	d.mil	6	1	f1d6794d	1	0.573619163869395	37	2.92805920048825	c.mgm	0	7	e708c442	5251612a	1841-1850	7
0	45	3.22028450642548	d.mil	6	1	f1d6794d	0	-9.4263808361306	27	-3.07194079951175	a.none	0	4	2d9ceb32	00336f44	1851-1860	1
0	16	-1.05375877253067	c.mum	3	7	cbcd40ed	1	4.5736191638694	41	-0.0719407995117489	a.none	1	5	895c67d3	f67fffbb	1831-1840	4
0	17	-0.906377969808046	c.mum	3	7	cbcd40ed	0	7.5736191638694	44	2.92805920048825	a.none	0	5	8580970f	6b87d79a	1841-1850	7
0	18	-0.75899716708542	c.mum	3	7	cbcd40ed	0	4.5736191638694	41	-2.07194079951175	a.none	0	10	c331fb0f	5eeb1a86	1861-1870	2
0	19	-0.611616364362794	c.mum	3	7	cbcd40ed	1	-9.4263808361306	27	-1.07194079951175	b.both	0	2	e0aa305a	758ee9fa	1821-1830	3
0	20	-0.464235561640168	c.mum	3	7	cbcd40ed	0	13.5736191638694	50	3.92805920048825	a.none	1	7	2b46179e	dfeb4485	1841-1850	8
0	21	-0.316854758917542	c.mum	3	7	cbcd40ed	1	-10.4263808361306	26	-3.07194079951175	b.both	1	3	015bdba4	45da8964	1791-1800	1
0	22	-0.169473956194917	c.mum	3	7	cbcd40ed	0	4.5736191638694	41	-0.0719407995117489	d.pgm	0	7	0a679763	dbafd035	1851-1860	4
0	23	-0.0220931534722908	c.mum	3	7	cbcd40ed	0	-5.4263808361306	31	-3.07194079951175	c.mgm	1	4	9309a071	1fa129a0	1811-1820	1
0	24	0.125287649250335	c.mum	3	6	cbcd40ed	0	-0.426380836130605	36	-2.07194079951175	a.none	1	4	696f18d9	30af243d	1831-1840	2
0	25	0.272668451972961	c.mum	3	6	cbcd40ed	0	-11.4263808361306	25	-1.07194079951175	b.both	1	2	11bb1403	24b8f916	1821-1830	3
0	26	0.420049254695587	c.mum	3	6	cbcd40ed	1	3.5736191638694	40	-1.07194079951175	c.mgm	1	8	6a02d764	094f2632	1781-1790	3
0	27	0.567430057418212	c.mum	3	6	cbcd40ed	1	6.5736191638694	43	-1.07194079951175	a.none	1	8	7d448a90	aa344cae	1841-1850	3
0	28	0.714810860140838	c.mum	3	6	cbcd40ed	0	9.5736191638694	46	1.92805920048825	a.none	0	7	fa96f41b	273e60af	1841-1850	6
0	29	0.862191662863464	c.mum	3	6	cbcd40ed	0	4.5736191638694	41	0.928059200488251	a.none	1	8	482bf3f7	e997f209	1771-1780	5
0	30	1.00957246558609	c.mum	3	6	cbcd40ed	1	-10.4263808361306	26	-1.07194079951175	c.mgm	0	2	c9a81ada	87409f0a	1811-1820	3
1	31	1.15695326830872	c.mum	3	6	cbcd40ed	0	6.5736191638694	43	0.928059200488251	a.none	1	8	a546a66b	04dc4637	1841-1850	5
0	16	-1.05375877253067	d.mil	6	4	cc28f3c4	0	-3.4263808361306	33	-2.07194079951175	c.mgm	1	4	b8d9350c	703b0d04	1841-1850	2
0	17	-0.906377969808046	d.mil	6	4	cc28f3c4	0	-1.4263808361306	35	-3.07194079951175	c.mgm	1	7	8ce83b23	3c8df9f7	1811-1820	1
0	18	-0.75899716708542	d.mil	6	4	cc28f3c4	0	2.5736191638694	39	-2.07194079951175	d.pgm	1	6	06d2fd87	f72b4288	1811-1820	2
0	19	-0.611616364362794	d.mil	6	4	cc28f3c4	0	5.5736191638694	42	-0.0719407995117489	a.none	1	3	9ae3e453	bc853540	1821-1830	4
0	20	-0.464235561640168	d.mil	6	4	cc28f3c4	0	4.5736191638694	41	-0.0719407995117489	a.none	1	5	dda449b3	bf4d13e7	1821-1830	4
0	21	-0.316854758917542	d.mil	6	4	cc28f3c4	1	-2.4263808361306	34	-2.07194079951175	c.mgm	1	7	156e3d0b	04730781	1841-1850	2
0	22	-0.169473956194917	d.mil	6	4	cc28f3c4	0	8.5736191638694	45	5.92805920048825	a.none	1	6	25a7da33	7fdd943b	1851-1860	10
0	23	-0.0220931534722908	d.mil	6	4	cc28f3c4	1	0.573619163869395	37	-1.07194079951175	b.both	1	2	0fb891fc	a144d03c	1841-1850	3
0	24	0.125287649250335	d.mil	6	4	cc28f3c4	0	-7.4263808361306	29	-0.0719407995117489	d.pgm	1	4	80e794fe	0b79bbb5	1811-1820	4
0	25	0.272668451972961	d.mil	6	4	cc28f3c4	0	6.5736191638694	43	-0.0719407995117489	a.none	0	7	056ee12f	21262ced	1851-1860	4
0	26	0.420049254695587	d.mil	6	3	cc28f3c4	0	7.5736191638694	44	-3.07194079951175	a.none	0	9	bc572186	81f7b4b2	1851-1860	1
0	27	0.567430057418212	d.mil	6	3	cc28f3c4	1	-0.426380836130605	36	-2.07194079951175	b.both	0	3	713a820b	5697b7d1	1851-1860	2
0	28	0.714810860140838	d.mil	6	3	cc28f3c4	0	-6.4263808361306	30	-2.07194079951175	b.both	1	2	b301cd77	f75e7319	1821-1830	2
0	29	0.862191662863464	d.mil	6	3	cc28f3c4	1	5.5736191638694	42	-2.07194079951175	d.pgm	1	8	f7ce1d99	720ba53b	1841-1850	2
0	30	1.00957246558609	d.mil	6	3	cc28f3c4	0	4.5736191638694	41	-2.07194079951175	a.none	1	9	f31ab0af	578c6d90	1821-1830	2
0	31	1.15695326830872	d.mil	6	3	cc28f3c4	0	0.573619163869395	37	5.92805920048825	a.none	1	5	6c828e12	d88aac2b	1821-1830	10
1	32	1.30433407103134	d.mil	6	3	cc28f3c4	1	-6.4263808361306	30	-2.07194079951175	a.none	1	4	76348b30	a1f8818f	1841-1850	2
0	16	-1.05375877253067	b.both	4	0	879b8706	0	9.5736191638694	46	4.92805920048825	c.mgm	1	8	57ee85eb	6b72fe99	1811-1820	9
0	17	-0.906377969808046	b.both	4	0	879b8706	1	-1.4263808361306	35	-1.07194079951175	c.mgm	1	5	36c507ea	2b930a11	1761-1770	3
0	18	-0.75899716708542	b.both	4	0	879b8706	0	-5.4263808361306	31	1.92805920048825	c.mgm	1	5	d2d7e77b	6080d605	1851-1860	6
0	19	-0.611616364362794	b.both	4	0	879b8706	0	5.5736191638694	42	-0.0719407995117489	d.pgm	0	9	052db272	e72f0e66	1851-1860	4
0	20	-0.464235561640168	b.both	4	0	879b8706	0	4.5736191638694	41	5.92805920048825	c.mgm	1	5	c8dba788	514b3cc3	1831-1840	10
0	21	-0.316854758917542	b.both	4	0	879b8706	0	2.5736191638694	39	-3.07194079951175	d.pgm	1	9	223b001b	1f85e146	1831-1840	1
0	22	-0.169473956194917	b.both	4	0	879b8706	0	-11.4263808361306	25	-2.07194079951175	b.both	0	2	bebb2757	5ef890cb	1851-1860	2
0	23	-0.0220931534722908	b.both	4	0	879b8706	0	-0.426380836130605	36	-0.0719407995117489	a.none	1	6	7b3845c9	797154ba	1791-1800	4
0	24	0.125287649250335	b.both	4	0	879b8706	1	-2.4263808361306	34	-2.07194079951175	b.both	0	2	92bd3ede	cfb7c2ab	1801-1810	2
0	25	0.272668451972961	b.both	4	0	879b8706	0	6.5736191638694	43	2.92805920048825	a.none	0	10	93ee0ca8	a32c0510	1831-1840	7
0	26	0.420049254695587	b.both	4	0	879b8706	0	2.5736191638694	39	-3.07194079951175	c.mgm	1	7	83b90bdf	abcf98e5	1851-1860	1
0	27	0.567430057418212	b.both	4	0	879b8706	1	0.573619163869395	37	-2.07194079951175	b.both	0	5	1b0779a3	cb889c92	1811-1820	2
0	16	-1.05375877253067	d.mil	1	0	fbba44c6	1	-0.426380836130605	36	-0.0719407995117489	c.mgm	0	8	c05a6aba	ae1ca8b9	1821-1830	4
0	17	-0.906377969808046	d.mil	1	0	fbba44c6	0	-8.4263808361306	28	-3.07194079951175	b.both	1	5	79176f72	ff979e16	1851-1860	1
0	18	-0.75899716708542	d.mil	1	0	fbba44c6	0	0.573619163869395	37	-3.07194079951175	d.pgm	1	4	499284d7	95266db2	1841-1850	1
0	19	-0.611616364362794	d.mil	1	0	fbba44c6	0	8.5736191638694	45	-2.07194079951175	b.both	0	7	03b33076	8b78a576	1811-1820	2
0	20	-0.464235561640168	d.mil	1	0	fbba44c6	0	6.5736191638694	43	-1.07194079951175	c.mgm	1	7	e59f6f8a	9476e5f2	1841-1850	3
0	21	-0.316854758917542	d.mil	1	0	fbba44c6	0	2.5736191638694	39	-3.07194079951175	d.pgm	1	6	19dee51e	c867bae1	1831-1840	1
0	22	-0.169473956194917	d.mil	1	0	fbba44c6	0	-1.4263808361306	35	1.92805920048825	a.none	0	6	8b0a32f3	1ab57502	1841-1850	6
0	23	-0.0220931534722908	d.mil	1	0	fbba44c6	0	-14.4263808361306	22	-3.07194079951175	d.pgm	1	2	89d7083f	61d72afa	1811-1820	1
0	24	0.125287649250335	d.mil	1	0	fbba44c6	0	3.5736191638694	40	5.92805920048825	c.mgm	0	3	d8a8b79c	32c6383e	1851-1860	10
0	25	0.272668451972961	d.mil	1	0	fbba44c6	0	-14.4263808361306	22	-3.07194079951175	c.mgm	1	2	df7b3c51	699a4cf2	1831-1840	1
0	26	0.420049254695587	d.mil	1	0	fbba44c6	0	-5.4263808361306	31	-3.07194079951175	a.none	0	6	26cc32a7	a774346b	1861-1870	1
0	27	0.567430057418212	d.mil	1	0	fbba44c6	0	-11.4263808361306	25	-2.07194079951175	b.both	1	3	0fe221ce	240b54db	1801-1810	2
0	28	0.714810860140838	d.mil	1	0	fbba44c6	0	-12.4263808361306	24	-1.07194079951175	a.none	0	2	8831b0e1	c1811d5e	1841-1850	3
0	29	0.862191662863464	d.mil	1	0	fbba44c6	0	-9.4263808361306	27	-3.07194079951175	b.both	1	3	64c082d0	67c3c940	1811-1820	1
0	30	1.00957246558609	d.mil	1	0	fbba44c6	1	-13.4263808361306	23	-3.07194079951175	c.mgm	0	2	20c89418	f8acdbc7	1841-1850	1
1	31	1.15695326830872	d.mil	1	0	fbba44c6	0	-5.4263808361306	31	0.928059200488251	b.both	1	3	11bb1403	24b8f916	1821-1830	5
0	16	-1.05375877253067	b.both	3	5	3c8ca5ad	1	-9.4263808361306	27	-2.07194079951175	d.pgm	0	3	6d673fdd	54489fd6	1861-1870	2
0	17	-0.906377969808046	b.both	3	5	3c8ca5ad	0	-2.4263808361306	34	-1.07194079951175	b.both	0	9	f700654e	2f63d566	1811-1820	3
[truncated: 23,162 more rows]
